# Supplementary material for: Generating active metal/oxide reverse interfaces through coordinated migration of single atoms
Source: Nat Commun. 2024 Feb 9;15:1234. doi: 10.1038/s41467-024-45483-w (PMC10858022; doi:10.1038/s41467-024-45483-w)
Supplement: Supplementary file 3 — Source Data [file 41467_2024_45483_MOESM3_ESM.zip]

Archive with 12 entries (11 files):
- Source data/
- __MACOSX/._Source data
- Source data/Figure 3.xls
- __MACOSX/Source data/._Figure 3.xls
- Source data/Figure 1.xls
- __MACOSX/Source data/._Figure 1.xls
- Source data/Figure 2f.xls
- __MACOSX/Source data/._Figure 2f.xls
- Source data/Supplementary Figure 1-49.xls
- __MACOSX/Source data/._Supplementary Figure 1-49.xls
- Source data/Figure 4.xlsx
- __MACOSX/Source data/._Figure 4.xlsx
