# Supplementary material for: Generating active metal/oxide reverse interfaces through coordinated migration of single atoms
Source: Nat Commun. 2024 Feb 9;15:1234. doi: 10.1038/s41467-024-45483-w (PMC10858022; doi:10.1038/s41467-024-45483-w)
Supplement: Supplementary file 3 — Source Data [file 41467_2024_45483_MOESM3_ESM.zip › Source data/Figure 3.xls]

## Sheet: Figure 3a
Time	HCHO Conversion	Time	HCHO Conversion	Time	HCHO Conversion
min	%	min	%	min	%
	No pretreatment		200 ℃, Air, 30 min		250 ℃, Air, 30 min
0	73.5544	0	78.0329	0	0
30	75.0283	30	76.1054	30	0
60	72.8175	60	78.9399	60	0
90	72.9308	90	75.0283	90	0

## Sheet: Figure 3b
Wavenumber	Absorbance	Wavenumber	Absorbance	Wavenumber	Absorbance	Wavenumber	Absorbance
cm-1	arb. units	cm-1	arb. units	cm-1	arb. units	cm-1	arb. units
	120		300		200		250
1838.82	0.0044	999.927	-0.00597	999.927	-0.01525	999.927	0.000838836
1839.31	0.00441	1000.41	-0.0053	1000.41	-0.0146	1000.41	0.00154
1839.79	0.00441	1000.89	-0.00445	1000.89	-0.0138	1000.89	0.00238
1840.27	0.00438	1001.37	-0.00349	1001.37	-0.01294	1001.37	0.0033
1840.75	0.00433	1001.86	-0.00251	1001.86	-0.01211	1001.86	0.00421
1841.23	0.00425	1002.34	-0.00159	1002.34	-0.01137	1002.34	0.00503
1841.72	0.00413	1002.82	-0.000744414	1002.82	-0.01072	1002.82	0.00577
1842.2	0.00399	1003.3	7.69441e-05	1003.3	-0.01011	1003.3	0.00649
1842.68	0.00383	1003.78	0.000964143	1003.78	-0.00945	1003.78	0.00727
1843.16	0.00369	1004.27	0.00199	1004.27	-0.00866	1004.27	0.0082
1843.64	0.00359	1004.75	0.00316	1004.75	-0.00773	1004.75	0.00928
1844.13	0.00357	1005.23	0.00442	1005.23	-0.00671	1005.23	0.01044
1844.61	0.00362	1005.71	0.00567	1005.71	-0.00569	1005.71	0.01159
1845.09	0.00372	1006.19	0.00683	1006.19	-0.00473	1006.19	0.01265
1845.57	0.00387	1006.68	0.00788	1006.68	-0.00385	1006.68	0.01361
1846.06	0.00401	1007.16	0.00886	1007.16	-0.00301	1007.16	0.0145
1846.54	0.00414	1007.64	0.00987	1007.64	-0.00213	1007.64	0.01542
1847.02	0.00426	1008.12	0.01096	1008.12	-0.00115	1008.12	0.01644
1847.5	0.00434	1008.61	0.01215	1008.61	-8.56099e-05	1008.61	0.01757
1847.98	0.0044	1009.09	0.01337	1009.09	0.00102	1009.09	0.01875
1848.47	0.00445	1009.57	0.01455	1009.57	0.00207	1009.57	0.01989
1848.95	0.0045	1010.05	0.01559	1010.05	0.003	1010.05	0.02089
1849.43	0.00454	1010.53	0.0165	1010.53	0.00379	1010.53	0.02175
1849.91	0.00459	1011.01	0.0173	1011.01	0.0045	1011.01	0.0225
1850.39	0.00465	1011.5	0.01808	1011.5	0.00521	1011.5	0.02322
1850.88	0.00472	1011.98	0.01892	1011.98	0.00597	1011.98	0.02396
1851.36	0.0048	1012.46	0.01981	1012.46	0.0068	1012.46	0.02476
1851.84	0.00487	1012.94	0.02072	1012.94	0.00762	1012.94	0.02557
1852.32	0.00494	1013.43	0.02153	1013.43	0.00837	1013.43	0.02629
1852.81	0.005	1013.91	0.02217	1013.91	0.00897	1013.91	0.02686
1853.29	0.00505	1014.39	0.02262	1014.39	0.0094	1014.39	0.02727
1853.77	0.00509	1014.87	0.02292	1014.87	0.0097	1014.87	0.02755
1854.25	0.00512	1015.35	0.02315	1015.35	0.00997	1015.35	0.02779
1854.73	0.00514	1015.84	0.02337	1015.84	0.01025	1015.84	0.02803
1855.22	0.00516	1016.32	0.02361	1016.32	0.01057	1016.32	0.0283
1855.7	0.00517	1016.8	0.02382	1016.8	0.01087	1016.8	0.02855
1856.18	0.00517	1017.28	0.02391	1017.28	0.01107	1017.28	0.02868
1856.66	0.00517	1017.76	0.02383	1017.76	0.01111	1017.76	0.02865
1857.14	0.00516	1018.25	0.02356	1018.25	0.01098	1018.25	0.02844
1857.63	0.00516	1018.73	0.02316	1018.73	0.01074	1018.73	0.02812
1858.11	0.00515	1019.21	0.02271	1019.21	0.01046	1019.21	0.02776
1858.59	0.00516	1019.69	0.02231	1019.69	0.0102	1019.69	0.02745
1859.07	0.00518	1020.18	0.02198	1020.18	0.00999	1020.18	0.0272
1859.56	0.00521	1020.66	0.02168	1020.66	0.00978	1020.66	0.02699
1860.04	0.00524	1021.14	0.02133	1021.14	0.00949	1021.14	0.02673
1860.52	0.00528	1021.62	0.02089	1021.62	0.00909	1021.62	0.02635
1861	0.00532	1022.1	0.02033	1022.1	0.00857	1022.1	0.02585
1861.48	0.00536	1022.59	0.01971	1022.59	0.00799	1022.59	0.02527
1861.97	0.0054	1023.07	0.01913	1023.07	0.00745	1023.07	0.0247
1862.45	0.00542	1023.55	0.01866	1023.55	0.00702	1023.55	0.02422
1862.93	0.00544	1024.03	0.01833	1024.03	0.00673	1024.03	0.02385
1863.41	0.00544	1024.52	0.0181	1024.52	0.00652	1024.52	0.02355
1863.89	0.00541	1025	0.01789	1025	0.00633	1025	0.02324
1864.38	0.00536	1025.48	0.01763	1025.48	0.0061	1025.48	0.02285
1864.86	0.00528	1025.96	0.01731	1025.96	0.00582	1025.96	0.02239
1865.34	0.00517	1026.44	0.01697	1026.44	0.00554	1026.44	0.02191
1865.82	0.00505	1026.92	0.01669	1026.92	0.00533	1026.92	0.02151
1866.31	0.00491	1027.41	0.01654	1027.41	0.00525	1027.41	0.02124
1866.79	0.00478	1027.89	0.01653	1027.89	0.00529	1027.89	0.02114
1867.27	0.00466	1028.37	0.01662	1028.37	0.00541	1028.37	0.02115
1867.75	0.00458	1028.85	0.0167	1028.85	0.00551	1028.85	0.02118
1868.23	0.00455	1029.34	0.01673	1029.34	0.00553	1029.34	0.02115
1868.71	0.00459	1029.82	0.01666	1029.82	0.00544	1029.82	0.02106
1869.2	0.00469	1030.3	0.01656	1030.3	0.0053	1030.3	0.02092
1869.68	0.00484	1030.78	0.01651	1030.78	0.00521	1030.78	0.02081
1870.16	0.00501	1031.27	0.01657	1031.27	0.00521	1031.27	0.02081
1870.64	0.00518	1031.75	0.01675	1031.75	0.00534	1031.75	0.02092
1871.13	0.00532	1032.23	0.017	1032.23	0.00554	1032.23	0.0211
1871.61	0.00544	1032.71	0.01723	1032.71	0.00575	1032.71	0.02126
1872.09	0.00553	1033.19	0.01736	1033.19	0.00587	1033.19	0.02133
1872.57	0.00558	1033.67	0.01737	1033.67	0.0059	1033.67	0.0213
1873.05	0.0056	1034.16	0.01733	1034.16	0.00588	1034.16	0.02121
1873.54	0.00562	1034.64	0.01732	1034.64	0.00587	1034.64	0.02114
1874.02	0.00563	1035.12	0.01743	1035.12	0.00595	1035.12	0.02117
1874.5	0.00564	1035.6	0.01767	1035.6	0.00611	1035.6	0.02131
1874.98	0.00566	1036.09	0.01801	1036.09	0.00634	1036.09	0.02152
1875.46	0.00569	1036.57	0.01836	1036.57	0.00655	1036.57	0.02173
1875.95	0.00572	1037.05	0.01864	1037.05	0.00668	1037.05	0.02187
1876.43	0.00575	1037.53	0.01881	1037.53	0.00674	1037.53	0.02194
1876.91	0.00578	1038.01	0.0189	1038.01	0.00675	1038.01	0.02197
1877.39	0.00581	1038.5	0.01898	1038.5	0.00678	1038.5	0.02204
1877.88	0.00583	1038.98	0.01911	1038.98	0.0069	1038.98	0.02221
1878.36	0.00585	1039.46	0.01932	1039.46	0.0071	1039.46	0.02248
1878.84	0.00586	1039.94	0.01955	1039.94	0.00735	1039.94	0.02279
1879.32	0.00588	1040.42	0.01974	1040.42	0.00757	1040.42	0.02305
1879.8	0.00589	1040.91	0.0198	1040.91	0.00769	1040.91	0.0232
1880.29	0.0059	1041.39	0.01974	1041.39	0.0077	1041.39	0.02321
1880.77	0.00591	1041.87	0.01959	1041.87	0.00765	1041.87	0.02311
1881.25	0.00592	1042.35	0.01943	1042.35	0.00762	1042.35	0.023
1881.73	0.00594	1042.84	0.01932	1042.84	0.00764	1042.84	0.02293
1882.21	0.00596	1043.32	0.01928	1043.32	0.00773	1043.32	0.02291
1882.7	0.00598	1043.8	0.01925	1043.8	0.00783	1043.8	0.02291
1883.18	0.00599	1044.28	0.01914	1044.28	0.00785	1044.28	0.02283
1883.66	0.006	1044.76	0.01889	1044.76	0.00773	1044.76	0.02261
1884.14	0.00601	1045.25	0.01846	1045.25	0.00746	1045.25	0.02224
1884.62	0.00602	1045.73	0.0179	1045.73	0.00707	1045.73	0.02175
1885.11	0.00604	1046.21	0.01728	1046.21	0.00664	1046.21	0.02124
1885.59	0.00606	1046.69	0.01668	1046.69	0.00625	1046.69	0.02077
1886.07	0.00609	1047.17	0.01612	1047.17	0.0059	1047.17	0.02035
1886.55	0.00611	1047.66	0.01556	1047.66	0.00557	1047.66	0.01996
1887.04	0.00611	1048.14	0.01493	1048.14	0.00518	1048.14	0.0195
1887.52	0.0061	1048.62	0.01417	1048.62	0.00467	1048.62	0.01891
1888	0.00608	1049.1	0.01328	1049.1	0.00403	1049.1	0.01819
1888.48	0.00605	1049.59	0.01231	1049.59	0.00332	1049.59	0.01737
1888.96	0.00602	1050.07	0.01136	1050.07	0.0026	1050.07	0.01654
1889.45	0.00601	1050.55	0.01051	1050.55	0.00195	1050.55	0.01578
1889.93	0.00603	1051.03	0.00979	1051.03	0.00139	1051.03	0.0151
1890.41	0.00608	1051.51	0.00914	1051.51	0.000873695	1051.51	0.01447
1890.89	0.00615	1052	0.00849	1052	0.000344267	1052	0.01381
1891.38	0.00622	1052.48	0.00776	1052.48	-0.000259826	1052.48	0.01307
1891.86	0.00628	1052.96	0.00691	1052.96	-0.000948783	1052.96	0.01224
1892.34	0.00632	1053.44	0.006	1053.44	-0.00168	1053.44	0.01136
1892.82	0.00634	1053.92	0.00511	1053.92	-0.00238	1053.92	0.01052
1893.3	0.00633	1054.41	0.0043	1054.41	-0.003	1054.41	0.00978
1893.79	0.00632	1054.89	0.00361	1054.89	-0.00352	1054.89	0.00917
1894.27	0.00631	1055.37	0.00298	1055.37	-0.004	1055.37	0.00863
1894.75	0.00631	1055.85	0.00236	1055.85	-0.0045	1055.85	0.00806
1895.23	0.00633	1056.34	0.00166	1056.34	-0.00508	1056.34	0.00741
1895.71	0.00636	1056.82	0.000880203	1056.82	-0.00575	1056.82	0.00665
1896.2	0.0064	1057.3	5.08306e-05	1057.3	-0.00647	1057.3	0.00584
1896.68	0.00645	1057.78	-0.000744943	1057.78	-0.00714	1057.78	0.00507
1897.16	0.00651	1058.26	-0.00144	1058.26	-0.00771	1058.26	0.00442
1897.64	0.00655	1058.75	-0.00202	1058.75	-0.00815	1058.75	0.0039
1898.12	0.0066	1059.23	-0.00253	1059.23	-0.00851	1059.23	0.00348
1898.61	0.00664	1059.71	-0.00304	1059.71	-0.00886	1059.71	0.00306
1899.09	0.00667	1060.19	-0.00363	1060.19	-0.00927	1060.19	0.00258
1899.57	0.00669	1060.67	-0.0043	1060.67	-0.00976	1060.67	0.00201
1900.05	0.00672	1061.16	-0.005	1061.16	-0.01028	1061.16	0.00141
1900.54	0.00674	1061.64	-0.00564	1061.64	-0.01075	1061.64	0.000853908
1901.02	0.00677	1062.12	-0.00614	1062.12	-0.01113	1062.12	0.000408967
1901.5	0.0068	1062.6	-0.0065	1062.6	-0.01139	1062.6	9.11613e-05
1901.98	0.00683	1063.09	-0.00676	1063.09	-0.01159	1063.09	-0.00015027
1902.46	0.00686	1063.57	-0.00703	1063.57	-0.01181	1063.57	-0.000402756
1902.95	0.00689	1064.05	-0.00737	1064.05	-0.01209	1064.05	-0.000740907
1903.43	0.00691	1064.53	-0.00781	1064.53	-0.01246	1064.53	-0.00118
1903.91	0.00693	1065.01	-0.0083	1065.01	-0.01288	1065.01	-0.00168
1904.39	0.00695	1065.49	-0.00876	1065.49	-0.01326	1065.49	-0.00216
1904.88	0.00697	1065.98	-0.00911	1065.98	-0.01356	1065.98	-0.00253
1905.36	0.00699	1066.46	-0.00935	1066.46	-0.01375	1066.46	-0.00278
1905.84	0.007	1066.94	-0.0095	1066.94	-0.01389	1066.94	-0.00295
1906.32	0.00701	1067.42	-0.00966	1067.42	-0.01404	1067.42	-0.00313
1906.8	0.00702	1067.91	-0.00991	1067.91	-0.01426	1067.91	-0.00338
1907.29	0.00702	1068.39	-0.01025	1068.39	-0.01455	1068.39	-0.00372
1907.77	0.00702	1068.87	-0.01064	1068.87	-0.01488	1068.87	-0.00411
1908.25	0.00702	1069.35	-0.011	1069.35	-0.01518	1069.35	-0.00447
1908.73	0.00704	1069.84	-0.01126	1069.84	-0.0154	1069.84	-0.00474
1909.21	0.00707	1070.32	-0.0114	1070.32	-0.01552	1070.32	-0.0049
1909.7	0.00711	1070.8	-0.01147	1070.8	-0.01561	1070.8	-0.005
1910.18	0.00717	1071.28	-0.01157	1071.28	-0.01573	1071.28	-0.00511
1910.66	0.00724	1071.76	-0.01175	1071.76	-0.01594	1071.76	-0.00531
1911.14	0.0073	1072.24	-0.01204	1072.24	-0.01625	1072.24	-0.00561
1911.62	0.00737	1072.73	-0.0124	1072.73	-0.0166	1072.73	-0.00598
1912.11	0.00742	1073.21	-0.01273	1073.21	-0.01691	1073.21	-0.00633
1912.59	0.00748	1073.69	-0.01297	1073.69	-0.01711	1073.69	-0.00659
1913.07	0.00752	1074.17	-0.0131	1074.17	-0.01719	1074.17	-0.00675
1913.55	0.00756	1074.66	-0.01317	1074.66	-0.01721	1074.66	-0.00684
1914.04	0.00759	1075.14	-0.01326	1075.14	-0.01723	1075.14	-0.00694
1914.52	0.00761	1075.62	-0.01343	1075.62	-0.01733	1075.62	-0.00711
1915	0.00762	1076.1	-0.01371	1076.1	-0.01753	1076.1	-0.00737
1915.48	0.00762	1076.58	-0.01406	1076.58	-0.01779	1076.58	-0.00766
1915.96	0.0076	1077.07	-0.01438	1077.07	-0.01804	1077.07	-0.00793
1916.45	0.00757	1077.55	-0.01462	1077.55	-0.01824	1077.55	-0.00811
1916.93	0.00754	1078.03	-0.01474	1078.03	-0.01835	1078.03	-0.00818
1917.41	0.00751	1078.51	-0.0148	1078.51	-0.01843	1078.51	-0.0082
1917.89	0.00751	1078.99	-0.01488	1078.99	-0.01852	1078.99	-0.00825
1918.37	0.00752	1079.48	-0.01504	1079.48	-0.01868	1079.48	-0.00839
1918.86	0.00756	1079.96	-0.01529	1079.96	-0.01892	1079.96	-0.00863
1919.34	0.00761	1080.44	-0.01561	1080.44	-0.01919	1080.44	-0.00892
1919.82	0.00766	1080.92	-0.0159	1080.92	-0.01943	1080.92	-0.0092
1920.3	0.0077	1081.41	-0.0161	1081.41	-0.01958	1081.41	-0.0094
1920.79	0.00771	1081.89	-0.01621	1081.89	-0.01964	1081.89	-0.0095
1921.27	0.00771	1082.37	-0.01624	1082.37	-0.01966	1082.37	-0.00956
1921.75	0.00768	1082.85	-0.0163	1082.85	-0.01971	1082.85	-0.00964
1922.23	0.00766	1083.33	-0.01643	1083.33	-0.01984	1083.33	-0.0098
1922.71	0.00765	1083.82	-0.01666	1083.82	-0.02007	1083.82	-0.01005
1923.19	0.00767	1084.3	-0.01694	1084.3	-0.02035	1084.3	-0.01034
1923.68	0.00772	1084.78	-0.01721	1084.78	-0.02061	1084.78	-0.01061
1924.16	0.00779	1085.26	-0.01739	1085.26	-0.02081	1085.26	-0.01078
1924.64	0.00787	1085.74	-0.01748	1085.74	-0.02092	1085.74	-0.01084
1925.12	0.00795	1086.23	-0.01751	1086.23	-0.02099	1086.23	-0.01085
1925.61	0.00803	1086.71	-0.01757	1086.71	-0.02107	1086.71	-0.01087
1926.09	0.00809	1087.19	-0.01772	1087.19	-0.02123	1087.19	-0.01097
1926.57	0.00814	1087.67	-0.01796	1087.67	-0.02146	1087.67	-0.01117
1927.05	0.00817	1088.15	-0.01826	1088.15	-0.02173	1088.15	-0.01142
1927.54	0.00819	1088.64	-0.01853	1088.64	-0.02196	1088.64	-0.01164
1928.02	0.00821	1089.12	-0.01872	1089.12	-0.02212	1089.12	-0.01179
1928.5	0.00823	1089.6	-0.01881	1089.6	-0.02219	1089.6	-0.01185
1928.98	0.00825	1090.08	-0.01883	1090.08	-0.02222	1090.08	-0.01187
1929.46	0.00827	1090.57	-0.01886	1090.57	-0.02228	1090.57	-0.01192
1929.94	0.00828	1091.05	-0.01895	1091.05	-0.02242	1091.05	-0.01207
1930.43	0.00828	1091.53	-0.01914	1091.53	-0.02266	1091.53	-0.01233
1930.91	0.00828	1092.01	-0.01937	1092.01	-0.02294	1092.01	-0.01265
1931.39	0.00828	1092.49	-0.01959	1092.49	-0.02322	1092.49	-0.01294
1931.87	0.00827	1092.98	-0.01975	1092.98	-0.02342	1092.98	-0.01315
1932.36	0.00827	1093.46	-0.01982	1093.46	-0.02355	1093.46	-0.01324
1932.84	0.00827	1093.94	-0.01985	1093.94	-0.02362	1093.94	-0.01326
1933.32	0.00828	1094.42	-0.0199	1094.42	-0.02372	1094.42	-0.01328
1933.8	0.00829	1094.9	-0.02004	1094.9	-0.02387	1094.9	-0.01337
1934.28	0.00831	1095.39	-0.02027	1095.39	-0.0241	1095.39	-0.01356
1934.77	0.00834	1095.87	-0.02053	1095.87	-0.02435	1095.87	-0.0138
1935.25	0.00837	1096.35	-0.02077	1096.35	-0.02457	1096.35	-0.01405
1935.73	0.0084	1096.83	-0.02092	1096.83	-0.02471	1096.83	-0.01423
1936.21	0.00842	1097.32	-0.02097	1097.32	-0.02476	1097.32	-0.01434
1936.69	0.00843	1097.8	-0.02097	1097.8	-0.02475	1097.8	-0.01438
1937.18	0.00844	1098.28	-0.02099	1098.28	-0.02476	1098.28	-0.01443
1937.66	0.00844	1098.76	-0.02109	1098.76	-0.02483	1098.76	-0.01454
1938.14	0.00844	1099.24	-0.02128	1099.24	-0.02499	1099.24	-0.0147
1938.62	0.00844	1099.73	-0.02153	1099.73	-0.0252	1099.73	-0.0149
1939.11	0.00844	1100.21	-0.02175	1100.21	-0.0254	1100.21	-0.01506
1939.59	0.00843	1100.69	-0.02189	1100.69	-0.02556	1100.69	-0.01513
1940.07	0.00841	1101.17	-0.02192	1101.17	-0.02564	1101.17	-0.01511
1940.55	0.00839	1101.65	-0.02188	1101.65	-0.02569	1101.65	-0.01503
1941.03	0.00836	1102.14	-0.02182	1102.14	-0.02576	1102.14	-0.01497
1941.52	0.00832	1102.62	-0.02182	1102.62	-0.02588	1102.62	-0.01499
1942	0.00829	1103.1	-0.02189	1103.1	-0.02606	1103.1	-0.01509
1942.48	0.00827	1103.58	-0.022	1103.58	-0.02626	1103.58	-0.01525
1942.96	0.00827	1104.07	-0.02209	1104.07	-0.02642	1104.07	-0.01539
1943.44	0.00829	1104.55	-0.02211	1104.55	-0.02649	1104.55	-0.01546
1943.93	0.00833	1105.03	-0.02204	1105.03	-0.02649	1105.03	-0.01545
1944.41	0.00837	1105.51	-0.02193	1105.51	-0.02643	1105.51	-0.01537
1944.89	0.00841	1105.99	-0.02183	1105.99	-0.02638	1105.99	-0.01529
1945.37	0.00845	1106.48	-0.02179	1106.48	-0.02639	1106.48	-0.01526
1945.86	0.00849	1106.96	-0.02185	1106.96	-0.02647	1106.96	-0.01531
1946.34	0.00853	1107.44	-0.02195	1107.44	-0.02658	1107.44	-0.01539
1946.82	0.00856	1107.92	-0.02204	1107.92	-0.02666	1107.92	-0.01545
1947.3	0.0086	1108.4	-0.02206	1108.4	-0.02668	1108.4	-0.01546
1947.78	0.00864	1108.89	-0.02201	1108.89	-0.02662	1108.89	-0.01539
1948.27	0.00869	1109.37	-0.02192	1109.37	-0.02653	1109.37	-0.01527
1948.75	0.00873	1109.85	-0.02185	1109.85	-0.02647	1109.85	-0.01517
1949.23	0.00877	1110.33	-0.02184	1110.33	-0.02646	1110.33	-0.01513
1949.71	0.00881	1110.82	-0.02191	1110.82	-0.02653	1110.82	-0.01516
1950.19	0.00885	1111.3	-0.02201	1111.3	-0.02663	1111.3	-0.01523
1950.68	0.00889	1111.78	-0.02209	1111.78	-0.02671	1111.78	-0.01526
1951.16	0.00892	1112.26	-0.02209	1112.26	-0.02672	1112.26	-0.01523
1951.64	0.00895	1112.74	-0.02199	1112.74	-0.02666	1112.74	-0.01512
1952.12	0.00898	1113.23	-0.02183	1113.23	-0.02656	1113.23	-0.01498
1952.61	0.00901	1113.71	-0.02168	1113.71	-0.02648	1113.71	-0.01486
1953.09	0.00903	1114.19	-0.0216	1114.19	-0.02647	1114.19	-0.01482
1953.57	0.00904	1114.67	-0.0216	1114.67	-0.02652	1114.67	-0.01487
1954.05	0.00906	1115.15	-0.02166	1115.15	-0.02662	1115.15	-0.01496
1954.53	0.00908	1115.64	-0.02172	1115.64	-0.02671	1115.64	-0.01504
1955.02	0.00911	1116.12	-0.02172	1116.12	-0.02674	1116.12	-0.01505
1955.5	0.00915	1116.6	-0.02164	1116.6	-0.02669	1116.6	-0.01496
1955.98	0.00921	1117.08	-0.02152	1117.08	-0.02661	1117.08	-0.01482
1956.46	0.00926	1117.57	-0.0214	1117.57	-0.02654	1117.57	-0.01469
1956.94	0.00933	1118.05	-0.02133	1118.05	-0.02651	1118.05	-0.0146
1957.43	0.00939	1118.53	-0.02132	1118.53	-0.02654	1118.53	-0.01459
1957.91	0.00945	1119.01	-0.02133	1119.01	-0.02659	1119.01	-0.01463
1958.39	0.00952	1119.49	-0.02131	1119.49	-0.0266	1119.49	-0.01465
1958.87	0.00958	1119.98	-0.02121	1119.98	-0.02653	1119.98	-0.01461
1959.36	0.00965	1120.46	-0.02103	1120.46	-0.02637	1120.46	-0.01449
1959.84	0.00972	1120.94	-0.0208	1120.94	-0.02615	1120.94	-0.01432
1960.32	0.00979	1121.42	-0.02059	1121.42	-0.02595	1121.42	-0.01415
1960.8	0.00986	1121.9	-0.02045	1121.9	-0.02582	1121.9	-0.01402
1961.28	0.00993	1122.39	-0.0204	1122.39	-0.02577	1122.39	-0.01396
1961.77	0.01001	1122.87	-0.0204	1122.87	-0.02577	1122.87	-0.01392
1962.25	0.01009	1123.35	-0.02041	1123.35	-0.02579	1123.35	-0.01388
1962.73	0.01017	1123.83	-0.02035	1123.83	-0.02577	1123.83	-0.01378
1963.21	0.01025	1124.32	-0.02023	1124.32	-0.02569	1124.32	-0.01363
1963.69	0.01033	1124.8	-0.02005	1124.8	-0.02557	1124.8	-0.01344
1964.18	0.01041	1125.28	-0.01989	1125.28	-0.02546	1125.28	-0.01328
1964.66	0.01048	1125.76	-0.01978	1125.76	-0.02539	1125.76	-0.01318
1965.14	0.01055	1126.24	-0.01974	1126.24	-0.02537	1126.24	-0.01315
1965.62	0.01063	1126.72	-0.01974	1126.72	-0.02539	1126.72	-0.01315
1966.11	0.01072	1127.21	-0.01973	1127.21	-0.02538	1127.21	-0.01313
1966.59	0.01082	1127.69	-0.01965	1127.69	-0.02531	1127.69	-0.01304
1967.07	0.01094	1128.17	-0.0195	1128.17	-0.02518	1128.17	-0.01286
1967.55	0.01109	1128.65	-0.0193	1128.65	-0.025	1128.65	-0.01264
1968.03	0.01125	1129.14	-0.01909	1129.14	-0.02483	1129.14	-0.01241
1968.52	0.01142	1129.62	-0.01893	1129.62	-0.0247	1129.62	-0.01224
1969	0.01159	1130.1	-0.01883	1130.1	-0.02464	1130.1	-0.01213
1969.48	0.01176	1130.58	-0.01876	1130.58	-0.02461	1130.58	-0.01206
1969.96	0.01192	1131.06	-0.01868	1131.06	-0.02458	1131.06	-0.01198
1970.44	0.01208	1131.55	-0.01853	1131.55	-0.0245	1131.55	-0.01184
1970.93	0.01223	1132.03	-0.01831	1132.03	-0.02437	1132.03	-0.01164
1971.41	0.01239	1132.51	-0.01806	1132.51	-0.0242	1132.51	-0.0114
1971.89	0.01255	1132.99	-0.01781	1132.99	-0.02404	1132.99	-0.01118
1972.37	0.01272	1133.47	-0.01763	1133.47	-0.02391	1133.47	-0.01101
1972.85	0.0129	1133.96	-0.01751	1133.96	-0.02383	1133.96	-0.01092
1973.34	0.01308	1134.44	-0.01744	1134.44	-0.02377	1134.44	-0.01087
1973.82	0.01327	1134.92	-0.01737	1134.92	-0.02369	1134.92	-0.01081
1974.3	0.01347	1135.4	-0.01724	1135.4	-0.02355	1135.4	-0.01069
1974.78	0.01367	1135.89	-0.01705	1135.89	-0.02336	1135.89	-0.0105
1975.27	0.01387	1136.37	-0.01682	1136.37	-0.02313	1136.37	-0.01027
1975.75	0.01408	1136.85	-0.01661	1136.85	-0.02293	1136.85	-0.01004
1976.23	0.01428	1137.33	-0.01645	1137.33	-0.02277	1137.33	-0.00987
1976.71	0.01448	1137.81	-0.01638	1137.81	-0.02267	1137.81	-0.00977
1977.19	0.01469	1138.3	-0.01634	1138.3	-0.02261	1138.3	-0.00972
1977.68	0.01489	1138.78	-0.0163	1138.78	-0.02255	1138.78	-0.00967
1978.16	0.0151	1139.26	-0.0162	1139.26	-0.02244	1139.26	-0.00959
1978.64	0.01531	1139.74	-0.01602	1139.74	-0.02229	1139.74	-0.00944
1979.12	0.01553	1140.22	-0.0158	1140.22	-0.02211	1140.22	-0.00927
1979.6	0.01575	1140.71	-0.01558	1140.71	-0.02196	1140.71	-0.0091
1980.09	0.01597	1141.19	-0.0154	1141.19	-0.02187	1141.19	-0.00898
1980.57	0.0162	1141.67	-0.01528	1141.67	-0.02184	1141.67	-0.00893
1981.05	0.01642	1142.15	-0.0152	1142.15	-0.02184	1142.15	-0.0089
1981.53	0.01665	1142.63	-0.01511	1142.63	-0.02181	1142.63	-0.00886
1982.02	0.01688	1143.12	-0.01498	1143.12	-0.02171	1143.12	-0.00876
1982.5	0.01712	1143.6	-0.01478	1143.6	-0.02154	1143.6	-0.00859
1982.98	0.01737	1144.08	-0.01455	1144.08	-0.02131	1144.08	-0.00838
1983.46	0.01762	1144.56	-0.01434	1144.56	-0.02109	1144.56	-0.00818
1983.94	0.01788	1145.05	-0.01418	1145.05	-0.02091	1145.05	-0.00803
1984.42	0.01814	1145.53	-0.0141	1145.53	-0.02079	1145.53	-0.00794
1984.91	0.0184	1146.01	-0.01406	1146.01	-0.02071	1146.01	-0.00789
1985.39	0.01865	1146.49	-0.01402	1146.49	-0.02064	1146.49	-0.00784
1985.87	0.01889	1146.97	-0.01392	1146.97	-0.02053	1146.97	-0.00775
1986.35	0.01912	1147.46	-0.01375	1147.46	-0.02037	1147.46	-0.00759
1986.84	0.01935	1147.94	-0.01354	1147.94	-0.02018	1147.94	-0.0074
1987.32	0.01956	1148.42	-0.01334	1148.42	-0.02	1148.42	-0.00722
1987.8	0.01977	1148.9	-0.01319	1148.9	-0.01987	1148.9	-0.0071
1988.28	0.01995	1149.38	-0.01311	1149.38	-0.01979	1149.38	-0.00704
1988.76	0.02012	1149.87	-0.01308	1149.87	-0.01974	1149.87	-0.00703
1989.25	0.02026	1150.35	-0.01305	1150.35	-0.01968	1150.35	-0.00702
1989.73	0.02037	1150.83	-0.01297	1150.83	-0.01958	1150.83	-0.00698
1990.21	0.02044	1151.31	-0.01285	1151.31	-0.01942	1151.31	-0.00689
1990.69	0.02047	1151.8	-0.01269	1151.8	-0.01923	1151.8	-0.00677
1991.17	0.02044	1152.28	-0.01254	1152.28	-0.01905	1152.28	-0.00666
1991.66	0.02037	1152.76	-0.01244	1152.76	-0.01892	1152.76	-0.0066
1992.14	0.02024	1153.24	-0.0124	1153.24	-0.01885	1153.24	-0.00659
1992.62	0.02005	1153.72	-0.01239	1153.72	-0.01881	1153.72	-0.00662
1993.1	0.0198	1154.21	-0.01238	1154.21	-0.01878	1154.21	-0.00663
1993.59	0.01948	1154.69	-0.01231	1154.69	-0.01871	1154.69	-0.0066
1994.07	0.0191	1155.17	-0.01218	1155.17	-0.01859	1155.17	-0.00651
1994.55	0.01864	1155.65	-0.012	1155.65	-0.01844	1155.65	-0.00639
1995.03	0.01811	1156.13	-0.01183	1156.13	-0.01831	1156.13	-0.00627
1995.51	0.0175	1156.62	-0.01172	1156.62	-0.01821	1156.62	-0.00621
1996	0.01681	1157.1	-0.01167	1157.1	-0.01816	1157.1	-0.00621
1996.48	0.01605	1157.58	-0.01167	1157.58	-0.01814	1157.58	-0.00625
1996.96	0.01524	1158.06	-0.01168	1158.06	-0.01811	1158.06	-0.00628
1997.44	0.0144	1158.55	-0.01165	1158.55	-0.01804	1158.55	-0.00628
1997.92	0.01355	1159.03	-0.01157	1159.03	-0.01792	1159.03	-0.00622
1998.41	0.0127	1159.51	-0.01145	1159.51	-0.01778	1159.51	-0.00612
1998.89	0.01186	1159.99	-0.01134	1159.99	-0.01765	1159.99	-0.00603
1999.37	0.01105	1160.47	-0.01127	1160.47	-0.01755	1160.47	-0.00599
1999.85	0.01027	1160.96	-0.01125	1160.96	-0.01751	1160.96	-0.006
2000.34	0.00955	1161.44	-0.01126	1161.44	-0.01749	1161.44	-0.00604
2000.82	0.00888	1161.92	-0.01126	1161.92	-0.01746	1161.92	-0.00607
2001.3	0.00827	1162.4	-0.01121	1162.4	-0.01738	1162.4	-0.00606
2001.78	0.00772	1162.88	-0.01109	1162.88	-0.01725	1162.88	-0.00599
2002.26	0.00723	1163.37	-0.01094	1163.37	-0.0171	1163.37	-0.00588
2002.75	0.00678	1163.85	-0.0108	1163.85	-0.01696	1163.85	-0.00578
2003.23	0.00637	1164.33	-0.01071	1164.33	-0.01687	1164.33	-0.00573
2003.71	0.00601	1164.81	-0.01068	1164.81	-0.01683	1164.81	-0.00573
2004.19	0.00568	1165.3	-0.0107	1165.3	-0.01683	1165.3	-0.00577
2004.67	0.00539	1165.78	-0.01073	1165.78	-0.01682	1165.78	-0.0058
2005.16	0.00513	1166.26	-0.01071	1166.26	-0.01677	1166.26	-0.00579
2005.64	0.0049	1166.74	-0.01065	1166.74	-0.01667	1166.74	-0.00571
2006.12	0.00469	1167.22	-0.01056	1167.22	-0.01653	1167.22	-0.0056
2006.6	0.0045	1167.71	-0.01047	1167.71	-0.0164	1167.71	-0.0055
2007.09	0.00433	1168.19	-0.01043	1168.19	-0.01631	1168.19	-0.00544
2007.57	0.00418	1168.67	-0.01043	1168.67	-0.01628	1168.67	-0.00544
2008.05	0.00404	1169.15	-0.01047	1169.15	-0.01628	1169.15	-0.00549
2008.53	0.00393	1169.63	-0.01048	1169.63	-0.01628	1169.63	-0.00554
2009.01	0.00383	1170.12	-0.01045	1170.12	-0.01624	1170.12	-0.00555
2009.5	0.00374	1170.6	-0.01034	1170.6	-0.01617	1170.6	-0.0055
2009.98	0.00366	1171.08	-0.01018	1171.08	-0.01606	1171.08	-0.00542
2010.46	0.00359	1171.56	-0.01003	1171.56	-0.01597	1171.56	-0.00533
2010.94	0.00352	1172.05	-0.00992	1172.05	-0.01591	1172.05	-0.00527
2011.42	0.00345	1172.53	-0.00988	1172.53	-0.0159	1172.53	-0.00525
2011.91	0.00339	1173.01	-0.00989	1173.01	-0.01593	1173.01	-0.00527
2012.39	0.00333	1173.49	-0.0099	1173.49	-0.01595	1173.49	-0.00528
2012.87	0.00329	1173.97	-0.00989	1173.97	-0.01595	1173.97	-0.00525
2013.35	0.00324	1174.46	-0.00983	1174.46	-0.01591	1174.46	-0.00518
2013.84	0.0032	1174.94	-0.00974	1174.94	-0.01584	1174.94	-0.00507
2014.32	0.00315	1175.42	-0.00967	1175.42	-0.01578	1175.42	-0.00498
2014.8	0.0031	1175.9	-0.00963	1175.9	-0.01576	1175.9	-0.00493
2015.28	0.00305	1176.38	-0.00964	1176.38	-0.01578	1176.38	-0.00494
2015.76	0.003	1176.87	-0.00969	1176.87	-0.01581	1176.87	-0.00497
2016.25	0.00296	1177.35	-0.00972	1177.35	-0.01583	1177.35	-0.005
2016.73	0.00293	1177.83	-0.00971	1177.83	-0.0158	1177.83	-0.00497
2017.21	0.00291	1178.31	-0.00965	1178.31	-0.01572	1178.31	-0.00489
2017.69	0.0029	1178.8	-0.00954	1178.8	-0.01561	1178.8	-0.00476
2018.17	0.00289	1179.28	-0.00944	1179.28	-0.01551	1179.28	-0.00463
2018.66	0.00288	1179.76	-0.00938	1179.76	-0.01545	1179.76	-0.00454
2019.14	0.00286	1180.24	-0.00936	1180.24	-0.01544	1180.24	-0.00449
2019.62	0.00284	1180.72	-0.00938	1180.72	-0.01546	1180.72	-0.00448
2020.1	0.00283	1181.2	-0.0094	1181.2	-0.01547	1181.2	-0.00446
2020.59	0.00281	1181.69	-0.00937	1181.69	-0.01545	1181.69	-0.00441
2021.07	0.0028	1182.17	-0.00928	1182.17	-0.01537	1182.17	-0.00431
2021.55	0.00278	1182.65	-0.00916	1182.65	-0.01526	1182.65	-0.00418
2022.03	0.00277	1183.13	-0.00903	1183.13	-0.01515	1183.13	-0.00406
2022.51	0.00276	1183.62	-0.00895	1183.62	-0.01507	1183.62	-0.00398
2022.99	0.00275	1184.1	-0.00893	1184.1	-0.01505	1184.1	-0.00394
2023.48	0.00274	1184.58	-0.00894	1184.58	-0.01506	1184.58	-0.00393
2023.96	0.00274	1185.06	-0.00896	1185.06	-0.01507	1185.06	-0.00391
2024.44	0.00274	1185.55	-0.00893	1185.55	-0.01505	1185.55	-0.00385
2024.92	0.00275	1186.03	-0.00885	1186.03	-0.01498	1186.03	-0.00372
2025.41	0.00276	1186.51	-0.00874	1186.51	-0.01489	1186.51	-0.00356
2025.89	0.00276	1186.99	-0.00861	1186.99	-0.0148	1186.99	-0.00341
2026.37	0.00276	1187.47	-0.00852	1187.47	-0.01473	1187.47	-0.00329
2026.85	0.00275	1187.95	-0.00847	1187.95	-0.0147	1187.95	-0.00324
2027.33	0.00275	1188.44	-0.00845	1188.44	-0.01468	1188.44	-0.00322
2027.82	0.00275	1188.92	-0.00842	1188.92	-0.01466	1188.92	-0.00321
2028.3	0.00275	1189.4	-0.00835	1189.4	-0.01459	1189.4	-0.00317
2028.78	0.00275	1189.88	-0.00823	1189.88	-0.01447	1189.88	-0.00307
2029.26	0.00275	1190.37	-0.00807	1190.37	-0.01433	1190.37	-0.00294
2029.74	0.00275	1190.85	-0.00791	1190.85	-0.01419	1190.85	-0.00279
2030.23	0.00274	1191.33	-0.00777	1191.33	-0.01408	1191.33	-0.00266
2030.71	0.00273	1191.81	-0.00768	1191.81	-0.01401	1191.81	-0.00257
2031.19	0.00271	1192.29	-0.00761	1192.29	-0.01396	1192.29	-0.00249
2031.67	0.00271	1192.78	-0.00753	1192.78	-0.01391	1192.78	-0.00239
2032.16	0.00271	1193.26	-0.00742	1193.26	-0.01382	1193.26	-0.00225
2032.64	0.00272	1193.74	-0.00725	1193.74	-0.01368	1193.74	-0.00206
2033.12	0.00274	1194.22	-0.00705	1194.22	-0.01352	1194.22	-0.00184
2033.6	0.00275	1194.7	-0.00685	1194.7	-0.01335	1194.7	-0.00162
2034.08	0.00276	1195.19	-0.00669	1195.19	-0.01321	1195.19	-0.00143
2034.57	0.00277	1195.67	-0.00657	1195.67	-0.0131	1195.67	-0.00129
2035.05	0.00278	1196.15	-0.00648	1196.15	-0.01302	1196.15	-0.00118
2035.53	0.00278	1196.63	-0.00637	1196.63	-0.01293	1196.63	-0.00107
2036.01	0.00278	1197.12	-0.00622	1197.12	-0.0128	1197.12	-0.000931822
2036.49	0.00278	1197.6	-0.00602	1197.6	-0.01263	1197.6	-0.00074362
2036.98	0.00277	1198.08	-0.00577	1198.08	-0.01242	1198.08	-0.00052211
2037.46	0.00275	1198.56	-0.00552	1198.56	-0.01221	1198.56	-0.000297574
2037.94	0.00273	1199.04	-0.00529	1199.04	-0.01203	1199.04	-9.84632e-05
2038.42	0.00271	1199.53	-0.0051	1199.53	-0.01186	1199.53	6.62069e-05
2038.9	0.0027	1200.01	-0.00494	1200.01	-0.01171	1200.01	0.000213071
2039.39	0.00268	1200.49	-0.00477	1200.49	-0.01154	1200.49	0.000375704
2039.87	0.00267	1200.97	-0.00455	1200.97	-0.01133	1200.97	0.000584978
2040.35	0.00267	1201.45	-0.00428	1201.45	-0.01106	1201.45	0.000852846
2040.83	0.00267	1201.94	-0.00397	1201.94	-0.01077	1201.94	0.00116
2041.32	0.00267	1202.42	-0.00364	1202.42	-0.01046	1202.42	0.00149
2041.8	0.00267	1202.9	-0.00334	1202.9	-0.01018	1202.9	0.0018
2042.28	0.00267	1203.38	-0.00307	1203.38	-0.00993	1203.38	0.00207
2042.76	0.00268	1203.87	-0.00283	1203.87	-0.00969	1203.87	0.00233
2043.24	0.00269	1204.35	-0.00259	1204.35	-0.00944	1204.35	0.0026
2043.73	0.00272	1204.83	-0.0023	1204.83	-0.00915	1204.83	0.0029
2044.21	0.00274	1205.31	-0.00197	1205.31	-0.00882	1205.31	0.00324
2044.69	0.00276	1205.79	-0.0016	1205.79	-0.00847	1205.79	0.0036
2045.17	0.00278	1206.28	-0.00124	1206.28	-0.00814	1206.28	0.00394
2045.65	0.00279	1206.76	-0.000924813	1206.76	-0.00786	1206.76	0.00423
2046.14	0.00279	1207.24	-0.000660125	1207.24	-0.00764	1207.24	0.00447
2046.62	0.00279	1207.72	-0.000438175	1207.72	-0.00747	1207.72	0.00467
2047.1	0.00279	1208.2	-0.000228002	1208.2	-0.00731	1208.2	0.00485
2047.58	0.00279	1208.69	2.02118e-06	1208.69	-0.00714	1208.69	0.00507
2048.07	0.0028	1209.17	0.000264822	1209.17	-0.00695	1209.17	0.00532
2048.55	0.00281	1209.65	0.000546492	1209.65	-0.00674	1209.65	0.00559
2049.03	0.00282	1210.13	0.000814934	1210.13	-0.00654	1210.13	0.00586
2049.51	0.00283	1210.62	0.00104	1210.62	-0.00639	1210.62	0.00609
2049.99	0.00283	1211.1	0.0012	1211.1	-0.00627	1211.1	0.00626
2050.48	0.00284	1211.58	0.00132	1211.58	-0.00619	1211.58	0.00639
2050.96	0.00285	1212.06	0.00143	1212.06	-0.0061	1212.06	0.0065
2051.44	0.00287	1212.54	0.00156	1212.54	-0.00598	1212.54	0.00663
2051.92	0.00288	1213.03	0.00173	1213.03	-0.00583	1213.03	0.0068
2052.41	0.0029	1213.51	0.00194	1213.51	-0.00564	1213.51	0.00698
2052.89	0.00293	1213.99	0.00215	1213.99	-0.00545	1213.99	0.00717
2053.37	0.00295	1214.47	0.00233	1214.47	-0.00528	1214.47	0.00732
2053.85	0.00297	1214.95	0.00248	1214.95	-0.00515	1214.95	0.00743
2054.33	0.003	1215.44	0.0026	1215.44	-0.00504	1215.44	0.00753
2054.82	0.00302	1215.92	0.00273	1215.92	-0.00492	1215.92	0.00765
2055.3	0.00304	1216.4	0.0029	1216.4	-0.00477	1216.4	0.00781
2055.78	0.00307	1216.88	0.00312	1216.88	-0.00457	1216.88	0.00803
2056.26	0.00309	1217.37	0.00338	1217.37	-0.00433	1217.37	0.0083
2056.74	0.00311	1217.85	0.00365	1217.85	-0.00407	1217.85	0.00858
2057.23	0.00313	1218.33	0.00391	1218.33	-0.00382	1218.33	0.00885
2057.71	0.00315	1218.81	0.00414	1218.81	-0.00359	1218.81	0.00908
2058.19	0.00317	1219.29	0.00437	1219.29	-0.00337	1219.29	0.00931
2058.67	0.0032	1219.78	0.0046	1219.78	-0.00312	1219.78	0.00955
2059.16	0.00323	1220.26	0.00489	1220.26	-0.00284	1220.26	0.00984
2059.64	0.00326	1220.74	0.00524	1220.74	-0.00251	1220.74	0.01018
2060.12	0.00327	1221.22	0.00564	1221.22	-0.00215	1221.22	0.01057
2060.6	0.00329	1221.7	0.00606	1221.7	-0.00176	1221.7	0.01098
2061.08	0.00329	1222.19	0.00647	1222.19	-0.00139	1222.19	0.01137
2061.57	0.00329	1222.67	0.00685	1222.67	-0.00104	1222.67	0.01174
2062.05	0.0033	1223.15	0.00722	1223.15	-0.000688013	1223.15	0.01209
2062.53	0.00331	1223.63	0.00761	1223.63	-0.000323765	1223.63	0.01245
2063.01	0.00333	1224.12	0.00804	1224.12	7.71098e-05	1224.12	0.01285
2063.49	0.00335	1224.6	0.00851	1224.6	0.000520583	1224.6	0.01329
2063.98	0.00337	1225.08	0.00903	1225.08	0.000992437	1225.08	0.01376
2064.46	0.00339	1225.56	0.00955	1225.56	0.00147	1225.56	0.01424
2064.94	0.00341	1226.04	0.01006	1226.04	0.00192	1226.04	0.01469
2065.42	0.00343	1226.53	0.01055	1226.53	0.00235	1226.53	0.01511
2065.91	0.00346	1227.01	0.01102	1227.01	0.00278	1227.01	0.01552
2066.39	0.0035	1227.49	0.01152	1227.49	0.00323	1227.49	0.01594
2066.87	0.00354	1227.97	0.01207	1227.97	0.00372	1227.97	0.01643
2067.35	0.00359	1228.45	0.01269	1228.45	0.00429	1228.45	0.01698
2067.83	0.00363	1228.94	0.01336	1228.94	0.0049	1228.94	0.01759
2068.32	0.00366	1229.42	0.01405	1229.42	0.00554	1229.42	0.01823
2068.8	0.00367	1229.9	0.01474	1229.9	0.00618	1229.9	0.01886
2069.28	0.00367	1230.38	0.01541	1230.38	0.0068	1230.38	0.01947
2069.76	0.00367	1230.86	0.01605	1230.86	0.00741	1230.86	0.02006
2070.24	0.00368	1231.35	0.01671	1231.35	0.00803	1231.35	0.02067
2070.73	0.00368	1231.83	0.01741	1231.83	0.00868	1231.83	0.02131
2071.21	0.0037	1232.31	0.01817	1232.31	0.00936	1232.31	0.02201
2071.69	0.00372	1232.79	0.01898	1232.79	0.01009	1232.79	0.02276
2072.17	0.00373	1233.28	0.01982	1233.28	0.01082	1233.28	0.02352
2072.65	0.00374	1233.76	0.02066	1233.76	0.01155	1233.76	0.02428
2073.14	0.00373	1234.24	0.02149	1234.24	0.01226	1234.24	0.02502
2073.62	0.00372	1234.72	0.02231	1234.72	0.01297	1234.72	0.02575
2074.1	0.00371	1235.2	0.02315	1235.2	0.0137	1235.2	0.02649
2074.58	0.00371	1235.69	0.02403	1235.69	0.01448	1235.69	0.02726
2075.07	0.00371	1236.17	0.02496	1236.17	0.0153	1236.17	0.02809
2075.55	0.00373	1236.65	0.02594	1236.65	0.01616	1236.65	0.02895
2076.03	0.00375	1237.13	0.02692	1237.13	0.01704	1237.13	0.02983
2076.51	0.00377	1237.61	0.0279	1237.61	0.01792	1237.61	0.03069
2076.99	0.00378	1238.1	0.02886	1238.1	0.01879	1238.1	0.03154
2077.47	0.00379	1238.58	0.02981	1238.58	0.01965	1238.58	0.03238
2077.96	0.00379	1239.06	0.03077	1239.06	0.02054	1239.06	0.03323
2078.44	0.00378	1239.54	0.03179	1239.54	0.02146	1239.54	0.03412
2078.92	0.00377	1240.03	0.03288	1240.03	0.02244	1240.03	0.03507
2079.4	0.00377	1240.51	0.03403	1240.51	0.02345	1240.51	0.03607
2079.89	0.00378	1240.99	0.03521	1240.99	0.0245	1240.99	0.03709
2080.37	0.00378	1241.47	0.03639	1241.47	0.02554	1241.47	0.03812
2080.85	0.00379	1241.95	0.03756	1241.95	0.02658	1241.95	0.03912
2081.33	0.0038	1242.43	0.03872	1242.43	0.02762	1242.43	0.04013
2081.81	0.00381	1242.92	0.03989	1242.92	0.02868	1242.92	0.04115
2082.3	0.00381	1243.4	0.04108	1243.4	0.02978	1243.4	0.04221
2082.78	0.00381	1243.88	0.04232	1243.88	0.03093	1243.88	0.04332
2083.26	0.00381	1244.36	0.0436	1244.36	0.03212	1244.36	0.04448
2083.74	0.00382	1244.85	0.04491	1244.85	0.03333	1244.85	0.04565
2084.22	0.00383	1245.33	0.04622	1245.33	0.03453	1245.33	0.04683
2084.71	0.00385	1245.81	0.04752	1245.81	0.03571	1245.81	0.04798
2085.19	0.00388	1246.29	0.04881	1246.29	0.03687	1246.29	0.04913
2085.67	0.0039	1246.77	0.05013	1246.77	0.03804	1246.77	0.0503
2086.15	0.0039	1247.26	0.05149	1247.26	0.03922	1247.26	0.05152
2086.64	0.0039	1247.74	0.0529	1247.74	0.04044	1247.74	0.05279
2087.12	0.00388	1248.22	0.05436	1248.22	0.04169	1248.22	0.05413
2087.6	0.00385	1248.7	0.05585	1248.7	0.04296	1248.7	0.05549
2088.08	0.00383	1249.18	0.05734	1249.18	0.04423	1249.18	0.05687
2088.56	0.00382	1249.67	0.05883	1249.67	0.0455	1249.67	0.05822
2089.05	0.00382	1250.15	0.06031	1250.15	0.04677	1250.15	0.05957
2089.53	0.00382	1250.63	0.06181	1250.63	0.04806	1250.63	0.06092
2090.01	0.00382	1251.11	0.06336	1251.11	0.04939	1251.11	0.06231
2090.49	0.00381	1251.6	0.06497	1251.6	0.05077	1251.6	0.06375
2090.97	0.00378	1252.08	0.06664	1252.08	0.05219	1252.08	0.06526
2091.46	0.00374	1252.56	0.06835	1252.56	0.05363	1252.56	0.06681
2091.94	0.0037	1253.04	0.07007	1253.04	0.05508	1253.04	0.06839
2092.42	0.00367	1253.52	0.07178	1253.52	0.05652	1253.52	0.06997
2092.9	0.00367	1254.01	0.0735	1254.01	0.05794	1254.01	0.07157
2093.39	0.00367	1254.49	0.07522	1254.49	0.05937	1254.49	0.0732
2093.87	0.00368	1254.97	0.07697	1254.97	0.06083	1254.97	0.07486
2094.35	0.00367	1255.45	0.07878	1255.45	0.06233	1255.45	0.07659
2094.83	0.00363	1255.93	0.08063	1255.93	0.06386	1255.93	0.07836
2095.31	0.00357	1256.42	0.08253	1256.42	0.06544	1256.42	0.08018
2095.8	0.0035	1256.9	0.08444	1256.9	0.06703	1256.9	0.08202
2096.28	0.00343	1257.38	0.08636	1257.38	0.06864	1257.38	0.08387
2096.76	0.00338	1257.86	0.08828	1257.86	0.07027	1257.86	0.08573
2097.24	0.00336	1258.35	0.09022	1258.35	0.07193	1258.35	0.08761
2097.72	0.00336	1258.83	0.09219	1258.83	0.07362	1258.83	0.08954
2098.21	0.00336	1259.31	0.0942	1259.31	0.07535	1259.31	0.09151
2098.69	0.00334	1259.79	0.09625	1259.79	0.07711	1259.79	0.09353
2099.17	0.0033	1260.27	0.09832	1260.27	0.07888	1260.27	0.09556
2099.65	0.00324	1260.76	0.10038	1260.76	0.08063	1260.76	0.09758
2100.14	0.00318	1261.24	0.1024	1261.24	0.08235	1261.24	0.09957
2100.62	0.00312	1261.72	0.10438	1261.72	0.08402	1261.72	0.10151
2101.1	0.00309	1262.2	0.10634	1262.2	0.08566	1262.2	0.10343
2101.58	0.00308	1262.68	0.10829	1262.68	0.08728	1262.68	0.10534
2102.06	0.00309	1263.17	0.11027	1263.17	0.08892	1263.17	0.10727
2102.55	0.00309	1263.65	0.11228	1263.65	0.09057	1263.65	0.10923
2103.03	0.00306	1264.13	0.11432	1264.13	0.09224	1264.13	0.11121
2103.51	0.00302	1264.61	0.11635	1264.61	0.09392	1264.61	0.11319
2103.99	0.00296	1265.1	0.11835	1265.1	0.09558	1265.1	0.11514
2104.47	0.0029	1265.58	0.1203	1265.58	0.09721	1265.58	0.11705
2104.96	0.00287	1266.06	0.1222	1266.06	0.0988	1266.06	0.11891
2105.44	0.00288	1266.54	0.12405	1266.54	0.10037	1266.54	0.12074
2105.92	0.0029	1267.02	0.12588	1267.02	0.10191	1267.02	0.12255
2106.4	0.00294	1267.51	0.12768	1267.51	0.10341	1267.51	0.12435
2106.89	0.00295	1267.99	0.12946	1267.99	0.10487	1267.99	0.12613
2107.37	0.00295	1268.47	0.13119	1268.47	0.10628	1268.47	0.12787
2107.85	0.00292	1268.95	0.13284	1268.95	0.1076	1268.95	0.12953
2108.33	0.00288	1269.43	0.13438	1269.43	0.10884	1269.43	0.13111
2108.81	0.00285	1269.92	0.13582	1269.92	0.10999	1269.92	0.13258
2109.3	0.00285	1270.4	0.13717	1270.4	0.11106	1270.4	0.13395
2109.78	0.00288	1270.88	0.13843	1270.88	0.11207	1270.88	0.13523
2110.26	0.00292	1271.36	0.13964	1271.36	0.11302	1271.36	0.13642
2110.74	0.00295	1271.85	0.14077	1271.85	0.11392	1271.85	0.13753
2111.22	0.00297	1272.33	0.14181	1272.33	0.11474	1272.33	0.13852
2111.71	0.00296	1272.81	0.14274	1272.81	0.11547	1272.81	0.13939
2112.19	0.00294	1273.29	0.14352	1273.29	0.11609	1273.29	0.14013
2112.67	0.00292	1273.77	0.14416	1273.77	0.1166	1273.77	0.14073
2113.15	0.00293	1274.26	0.14467	1274.26	0.117	1274.26	0.14122
2113.64	0.00297	1274.74	0.14509	1274.74	0.11733	1274.74	0.14162
2114.12	0.00303	1275.22	0.14544	1275.22	0.11759	1275.22	0.14194
2114.6	0.00309	1275.7	0.14573	1275.7	0.11779	1275.7	0.1422
2115.08	0.00314	1276.18	0.14593	1276.18	0.11793	1276.18	0.14236
2115.56	0.00317	1276.67	0.14603	1276.67	0.11798	1276.67	0.14241
2116.05	0.00317	1277.15	0.14601	1277.15	0.11794	1277.15	0.14233
2116.53	0.00316	1277.63	0.14585	1277.63	0.1178	1277.63	0.14212
2117.01	0.00317	1278.11	0.14558	1278.11	0.11756	1278.11	0.14179
2117.49	0.00321	1278.6	0.14522	1278.6	0.11725	1278.6	0.14137
2117.97	0.00327	1279.08	0.1448	1279.08	0.11688	1279.08	0.14089
2118.46	0.00335	1279.56	0.14433	1279.56	0.11644	1279.56	0.14036
2118.94	0.00342	1280.04	0.1438	1280.04	0.11595	1280.04	0.13978
2119.42	0.00348	1280.52	0.14318	1280.52	0.11538	1280.52	0.13913
2119.9	0.00351	1281.01	0.14246	1281.01	0.11473	1281.01	0.13839
2120.39	0.00353	1281.49	0.14163	1281.49	0.11401	1281.49	0.13758
2120.87	0.00355	1281.97	0.14074	1281.97	0.11326	1281.97	0.13672
2121.35	0.00358	1282.45	0.13983	1282.45	0.11249	1282.45	0.13585
2121.83	0.00363	1282.93	0.13893	1282.93	0.11174	1282.93	0.13498
2122.31	0.00368	1283.42	0.13806	1283.42	0.11101	1283.42	0.13414
2122.8	0.00374	1283.9	0.13722	1283.9	0.11031	1283.9	0.13331
2123.28	0.00378	1284.38	0.13639	1284.38	0.1096	1284.38	0.13249
2123.76	0.0038	1284.86	0.13556	1284.86	0.10889	1284.86	0.13166
2124.24	0.00381	1285.34	0.13472	1285.34	0.10817	1285.34	0.13084
2124.72	0.00381	1285.83	0.13388	1285.83	0.10744	1285.83	0.13003
2125.21	0.00381	1286.31	0.13308	1286.31	0.10673	1286.31	0.12927
2125.69	0.00383	1286.79	0.13235	1286.79	0.10604	1286.79	0.12857
2126.17	0.00386	1287.27	0.13168	1287.27	0.10539	1287.27	0.12793
2126.65	0.00389	1287.76	0.13107	1287.76	0.10476	1287.76	0.12734
2127.13	0.00392	1288.24	0.13049	1288.24	0.10415	1288.24	0.12677
2127.62	0.00392	1288.72	0.12994	1288.72	0.10354	1288.72	0.12621
2128.1	0.0039	1289.2	0.12941	1289.2	0.10294	1289.2	0.12565
2128.58	0.00388	1289.68	0.12892	1289.68	0.10238	1289.68	0.12513
2129.06	0.00385	1290.17	0.12851	1290.17	0.10187	1290.17	0.12467
2129.55	0.00384	1290.65	0.12819	1290.65	0.10142	1290.65	0.12428
2130.03	0.00383	1291.13	0.12796	1291.13	0.10104	1291.13	0.12398
2130.51	0.00384	1291.61	0.12782	1291.61	0.1007	1291.61	0.12374
2130.99	0.00384	1292.09	0.12772	1292.09	0.10041	1292.09	0.12353
2131.47	0.00383	1292.58	0.12764	1292.58	0.10012	1292.58	0.12335
2131.96	0.00381	1293.06	0.12758	1293.06	0.09986	1293.06	0.12318
2132.44	0.00378	1293.54	0.12753	1293.54	0.09961	1293.54	0.12303
2132.92	0.00375	1294.02	0.12752	1294.02	0.09941	1294.02	0.12292
2133.4	0.00371	1294.51	0.12756	1294.51	0.09925	1294.51	0.12287
2133.88	0.00368	1294.99	0.12766	1294.99	0.09913	1294.99	0.12287
2134.37	0.00364	1295.47	0.12779	1295.47	0.09904	1295.47	0.12291
2134.85	0.0036	1295.95	0.12792	1295.95	0.09895	1295.95	0.12297
2135.33	0.00354	1296.43	0.12803	1296.43	0.09885	1296.43	0.123
2135.81	0.00347	1296.91	0.1281	1296.91	0.09872	1296.91	0.12303
2136.3	0.00338	1297.4	0.12816	1297.4	0.09858	1297.4	0.12305
2136.78	0.00329	1297.88	0.12823	1297.88	0.09844	1297.88	0.12307
2137.26	0.00321	1298.36	0.12832	1298.36	0.09832	1298.36	0.12313
2137.74	0.00313	1298.84	0.12845	1298.84	0.09823	1298.84	0.12321
2138.22	0.00307	1299.33	0.12858	1299.33	0.09815	1299.33	0.12328
2138.7	0.00302	1299.81	0.1287	1299.81	0.09807	1299.81	0.12334
2139.19	0.00297	1300.29	0.12878	1300.29	0.09797	1300.29	0.12335
2139.67	0.00292	1300.77	0.12879	1300.77	0.09784	1300.77	0.12332
2140.15	0.00287	1301.26	0.12876	1301.26	0.09771	1301.26	0.12325
2140.63	0.00283	1301.74	0.12871	1301.74	0.09757	1301.74	0.12317
2141.12	0.00279	1302.22	0.12865	1302.22	0.09743	1302.22	0.12311
2141.6	0.00276	1302.7	0.1286	1302.7	0.09731	1302.7	0.12305
2142.08	0.00274	1303.18	0.12854	1303.18	0.09717	1303.18	0.12299
2142.56	0.00273	1303.66	0.12845	1303.66	0.09702	1303.66	0.1229
2143.04	0.00274	1304.15	0.12832	1304.15	0.09682	1304.15	0.12277
2143.53	0.00277	1304.63	0.12814	1304.63	0.0966	1304.63	0.12258
2144.01	0.0028	1305.11	0.12792	1305.11	0.09634	1305.11	0.12234
2144.49	0.00285	1305.59	0.12769	1305.59	0.09608	1305.59	0.12209
2144.97	0.00291	1306.08	0.12747	1306.08	0.09583	1306.08	0.12183
2145.45	0.00297	1306.56	0.12725	1306.56	0.09557	1306.56	0.12157
2145.94	0.00303	1307.04	0.12701	1307.04	0.09529	1307.04	0.1213
2146.42	0.00308	1307.52	0.12674	1307.52	0.09498	1307.52	0.12099
2146.9	0.00314	1308	0.1264	1308	0.09461	1308	0.12064
2147.38	0.00319	1308.49	0.12599	1308.49	0.09418	1308.49	0.12026
2147.87	0.00325	1308.97	0.12555	1308.97	0.09372	1308.97	0.11986
2148.35	0.00331	1309.45	0.12509	1309.45	0.09324	1309.45	0.11948
2148.83	0.00338	1309.93	0.12465	1309.93	0.09278	1309.93	0.11914
2149.31	0.00345	1310.41	0.12423	1310.41	0.09233	1310.41	0.11884
2149.79	0.00352	1310.9	0.1238	1310.9	0.09187	1310.9	0.11854
2150.28	0.00359	1311.38	0.12334	1311.38	0.0914	1311.38	0.11822
2150.76	0.00366	1311.86	0.12281	1311.86	0.09087	1311.86	0.11783
2151.24	0.00373	1312.34	0.1222	1312.34	0.09029	1312.34	0.11736
2151.72	0.0038	1312.83	0.12151	1312.83	0.08966	1312.83	0.11681
2152.2	0.00389	1313.31	0.12079	1313.31	0.08899	1313.31	0.11622
2152.69	0.00398	1313.79	0.12007	1313.79	0.08831	1313.79	0.1156
2153.17	0.0041	1314.27	0.11936	1314.27	0.08763	1314.27	0.11499
2153.65	0.00422	1314.75	0.11866	1314.75	0.08694	1314.75	0.11437
2154.13	0.00435	1315.24	0.11793	1315.24	0.08624	1315.24	0.11374
2154.61	0.00449	1315.72	0.11717	1315.72	0.08552	1315.72	0.11308
2155.1	0.00464	1316.2	0.11636	1316.2	0.08478	1316.2	0.1124
2155.58	0.0048	1316.68	0.11552	1316.68	0.08402	1316.68	0.1117
2156.06	0.00497	1317.16	0.11466	1317.16	0.08326	1317.16	0.111
2156.54	0.00515	1317.65	0.1138	1317.65	0.08248	1317.65	0.11029
2157.03	0.00534	1318.13	0.11294	1318.13	0.08169	1318.13	0.10957
2157.51	0.00554	1318.61	0.11205	1318.61	0.08086	1318.61	0.1088
2157.99	0.00574	1319.09	0.11111	1319.09	0.07999	1319.09	0.10797
2158.47	0.00594	1319.58	0.11011	1319.58	0.07907	1319.58	0.10708
2158.95	0.00614	1320.06	0.10907	1320.06	0.07811	1320.06	0.10613
2159.44	0.00634	1320.54	0.10801	1320.54	0.07716	1320.54	0.10517
2159.92	0.00654	1321.02	0.10697	1321.02	0.07623	1321.02	0.10422
2160.4	0.00674	1321.5	0.10598	1321.5	0.07533	1321.5	0.10333
2160.88	0.00692	1321.99	0.10503	1321.99	0.07448	1321.99	0.10248
2161.36	0.00708	1322.47	0.10412	1322.47	0.07366	1322.47	0.10166
2161.85	0.00721	1322.95	0.10322	1322.95	0.07285	1322.95	0.10083
2162.33	0.0073	1323.43	0.1023	1323.43	0.07203	1323.43	0.09999
2162.81	0.00736	1323.91	0.10137	1323.91	0.07123	1323.91	0.09913
2163.29	0.00737	1324.4	0.10046	1324.4	0.07045	1324.4	0.09828
2163.78	0.00735	1324.88	0.09959	1324.88	0.06971	1324.88	0.09747
2164.26	0.0073	1325.36	0.09877	1325.36	0.06901	1325.36	0.09672
2164.74	0.00722	1325.84	0.09801	1325.84	0.06836	1325.84	0.09603
2165.22	0.00712	1326.33	0.09729	1326.33	0.06772	1326.33	0.09538
2165.7	0.00699	1326.81	0.09659	1326.81	0.06708	1326.81	0.09476
2166.19	0.00684	1327.29	0.0959	1327.29	0.06644	1327.29	0.09415
2166.67	0.00666	1327.77	0.09521	1327.77	0.0658	1327.77	0.09354
2167.15	0.00648	1328.25	0.09455	1328.25	0.06519	1328.25	0.09295
2167.63	0.0063	1328.74	0.09395	1328.74	0.06461	1328.74	0.0924
2168.11	0.00611	1329.22	0.0934	1329.22	0.06409	1329.22	0.0919
2168.6	0.00593	1329.7	0.09291	1329.7	0.06361	1329.7	0.09144
2169.08	0.00575	1330.18	0.09246	1330.18	0.06316	1330.18	0.09101
2169.56	0.00557	1330.66	0.09201	1330.66	0.06271	1330.66	0.09058
2170.04	0.00541	1331.15	0.09155	1331.15	0.06225	1331.15	0.09014
2170.53	0.00525	1331.63	0.09109	1331.63	0.0618	1331.63	0.08969
2171.01	0.0051	1332.11	0.09067	1332.11	0.06136	1332.11	0.08927
2171.49	0.00497	1332.59	0.09029	1332.59	0.06095	1332.59	0.0889
2171.97	0.00486	1333.08	0.08999	1333.08	0.06058	1333.08	0.0886
2172.45	0.00476	1333.56	0.08975	1333.56	0.06025	1333.56	0.08836
2172.94	0.00467	1334.04	0.08957	1334.04	0.05994	1334.04	0.08818
2173.42	0.00459	1334.52	0.08941	1334.52	0.05966	1334.52	0.08803
2173.9	0.00452	1335	0.08927	1335	0.05938	1335	0.08791
2174.38	0.00445	1335.48	0.08915	1335.48	0.05913	1335.48	0.08783
2174.86	0.0044	1335.97	0.08907	1335.97	0.05892	1335.97	0.08779
2175.35	0.00435	1336.45	0.08905	1336.45	0.05876	1336.45	0.08782
2175.83	0.00431	1336.93	0.08911	1336.93	0.05866	1336.93	0.08793
2176.31	0.00428	1337.41	0.08924	1337.41	0.05858	1337.41	0.08807
2176.79	0.00426	1337.9	0.08938	1337.9	0.05849	1337.9	0.08822
2177.28	0.00424	1338.38	0.08951	1338.38	0.05836	1338.38	0.08832
2177.76	0.00421	1338.86	0.08956	1338.86	0.05813	1338.86	0.08831
2178.24	0.00419	1339.34	0.08952	1339.34	0.05782	1339.34	0.08817
2178.72	0.00416	1339.82	0.08941	1339.82	0.05744	1339.82	0.08791
2179.2	0.00413	1340.31	0.08925	1340.31	0.05704	1340.31	0.0876
2179.69	0.00411	1340.79	0.08909	1340.79	0.05667	1340.79	0.08727
2180.17	0.00409	1341.27	0.08894	1341.27	0.05635	1341.27	0.08698
2180.65	0.00407	1341.75	0.08883	1341.75	0.05612	1341.75	0.08675
2181.13	0.00404	1342.23	0.08874	1342.23	0.05598	1342.23	0.08661
2181.61	0.00402	1342.72	0.08868	1342.72	0.05595	1342.72	0.08657
2182.1	0.00399	1343.2	0.08866	1343.2	0.05604	1343.2	0.08663
2182.58	0.00397	1343.68	0.08869	1343.68	0.05624	1343.68	0.08681
2183.06	0.00394	1344.16	0.08877	1344.16	0.05655	1344.16	0.0871
2183.54	0.00392	1344.65	0.08892	1344.65	0.05694	1344.65	0.08747
2184.03	0.00391	1345.13	0.0891	1345.13	0.05738	1345.13	0.08789
2184.51	0.00389	1345.61	0.08929	1345.61	0.05782	1345.61	0.08832
2184.99	0.00388	1346.09	0.08946	1346.09	0.05823	1346.09	0.08871
2185.47	0.00386	1346.57	0.0896	1346.57	0.0586	1346.57	0.08905
2185.95	0.00384	1347.06	0.08971	1347.06	0.05893	1347.06	0.08934
2186.44	0.00383	1347.54	0.0898	1347.54	0.05923	1347.54	0.08959
2186.92	0.00381	1348.02	0.0899	1348.02	0.05951	1348.02	0.08982
2187.4	0.0038	1348.5	0.09001	1348.5	0.05977	1348.5	0.09003
2187.88	0.0038	1348.98	0.09012	1348.98	0.05999	1348.98	0.0902
2188.36	0.00379	1349.47	0.09021	1349.47	0.06016	1349.47	0.09033
2188.85	0.00378	1349.95	0.09027	1349.95	0.06028	1349.95	0.0904
2189.33	0.00376	1350.43	0.09027	1350.43	0.06034	1350.43	0.0904
2189.81	0.00374	1350.91	0.09023	1350.91	0.06038	1350.91	0.09037
2190.29	0.00372	1351.4	0.09019	1351.4	0.06041	1351.4	0.09032
2190.78	0.0037	1351.88	0.09016	1351.88	0.06046	1351.88	0.09029
2191.26	0.00369	1352.36	0.09017	1352.36	0.06054	1352.36	0.0903
2191.74	0.00368	1352.84	0.0902	1352.84	0.06064	1352.84	0.09034
2192.22	0.00367	1353.32	0.09024	1353.32	0.06075	1353.32	0.09038
2192.7	0.00366	1353.81	0.09026	1353.81	0.06082	1353.81	0.0904
2193.18	0.00366	1354.29	0.09023	1354.29	0.06086	1354.29	0.09036
2193.67	0.00365	1354.77	0.09015	1354.77	0.06086	1354.77	0.09028
2194.15	0.00364	1355.25	0.09003	1355.25	0.06083	1355.25	0.09017
2194.63	0.00363	1355.73	0.0899	1355.73	0.06079	1355.73	0.09005
2195.11	0.00362	1356.22	0.08978	1356.22	0.06074	1356.22	0.08994
2195.6	0.00361	1356.7	0.08965	1356.7	0.06069	1356.7	0.08985
2196.08	0.00361	1357.18	0.08952	1357.18	0.06063	1357.18	0.08976
2196.56	0.00359	1357.66	0.08936	1357.66	0.06055	1357.66	0.08967
2197.04	0.00358	1358.14	0.08917	1358.14	0.06045	1358.14	0.08956
2197.52	0.00357	1358.63	0.08895	1358.63	0.06034	1358.63	0.08945
2198.01	0.00355	1359.11	0.08873	1359.11	0.06025	1359.11	0.08936
2198.49	0.00355	1359.59	0.08854	1359.59	0.0602	1359.59	0.08933
2198.97	0.00354	1360.07	0.08839	1360.07	0.06018	1360.07	0.08935
2199.45	0.00355	1360.56	0.08826	1360.56	0.06019	1360.56	0.0894
2199.93	0.00355	1361.04	0.08812	1361.04	0.06017	1361.04	0.08944
2200.42	0.00356	1361.52	0.08791	1361.52	0.0601	1361.52	0.08939
2200.9	0.00356	1362	0.08758	1362	0.05993	1362	0.0892
2201.38	0.00356	1362.48	0.08714	1362.48	0.05965	1362.48	0.08882
2201.86	0.00356	1362.97	0.08661	1362.97	0.05927	1362.97	0.0883
2202.35	0.00356	1363.45	0.08606	1363.45	0.05886	1363.45	0.0877
2202.83	0.00356	1363.93	0.08555	1363.93	0.05846	1363.93	0.08709
2203.31	0.00356	1364.41	0.0851	1364.41	0.0581	1364.41	0.08654
2203.79	0.00356	1364.89	0.08473	1364.89	0.0578	1364.89	0.08608
2204.27	0.00355	1365.38	0.0844	1365.38	0.05755	1365.38	0.08572
2204.76	0.00354	1365.86	0.08412	1365.86	0.05736	1365.86	0.08544
2205.24	0.00353	1366.34	0.08387	1366.34	0.05721	1366.34	0.08523
2205.72	0.00351	1366.82	0.08365	1366.82	0.0571	1366.82	0.08509
2206.2	0.0035	1367.31	0.08346	1367.31	0.05702	1367.31	0.085
2206.68	0.00349	1367.79	0.0833	1367.79	0.05695	1367.79	0.08492
2207.17	0.00347	1368.27	0.08316	1368.27	0.05689	1368.27	0.08483
2207.65	0.00346	1368.75	0.08301	1368.75	0.05681	1368.75	0.08471
2208.13	0.00345	1369.23	0.08286	1369.23	0.05672	1369.23	0.08455
2208.61	0.00343	1369.72	0.0827	1369.72	0.05663	1369.72	0.08439
2209.09	0.00342	1370.2	0.08256	1370.2	0.05659	1370.2	0.08426
2209.58	0.00341	1370.68	0.08248	1370.68	0.05661	1370.68	0.08422
2210.06	0.00341	1371.16	0.0825	1371.16	0.05671	1371.16	0.08431
2210.54	0.00341	1371.64	0.0826	1371.64	0.05688	1371.64	0.08453
2211.02	0.00342	1372.13	0.08277	1372.13	0.05709	1372.13	0.08484
2211.51	0.00344	1372.61	0.08295	1372.61	0.05726	1372.61	0.08516
2211.99	0.00345	1373.09	0.08305	1373.09	0.05734	1373.09	0.08538
2212.47	0.00346	1373.57	0.083	1373.57	0.05726	1373.57	0.0854
2212.95	0.00347	1374.06	0.08278	1374.06	0.05701	1374.06	0.08516
2213.43	0.00348	1374.54	0.0824	1374.54	0.05662	1374.54	0.08467
2213.92	0.00348	1375.02	0.08194	1375.02	0.05616	1375.02	0.08402
2214.4	0.00348	1375.5	0.08146	1375.5	0.05569	1375.5	0.08331
2214.88	0.00348	1375.98	0.08103	1375.98	0.05526	1375.98	0.08262
2215.36	0.00349	1376.47	0.08067	1376.47	0.05489	1376.47	0.08203
2215.84	0.00349	1376.95	0.08039	1376.95	0.0546	1376.95	0.08154
2216.33	0.00349	1377.43	0.0802	1377.43	0.05439	1377.43	0.08119
2216.81	0.00349	1377.91	0.0801	1377.91	0.05426	1377.91	0.08096
2217.29	0.00349	1378.39	0.0801	1378.39	0.05422	1378.39	0.08087
2217.77	0.00348	1378.88	0.08023	1378.88	0.05428	1378.88	0.08089
2218.26	0.00349	1379.36	0.08046	1379.36	0.05442	1379.36	0.08103
2218.74	0.00349	1379.84	0.08078	1379.84	0.05463	1379.84	0.08125
2219.22	0.0035	1380.32	0.08115	1380.32	0.05488	1380.32	0.08152
2219.7	0.00351	1380.81	0.08156	1380.81	0.05516	1380.81	0.08182
2220.18	0.00352	1381.29	0.08198	1381.29	0.05546	1381.29	0.08213
2220.67	0.00353	1381.77	0.08242	1381.77	0.05579	1381.77	0.08246
2221.15	0.00354	1382.25	0.08289	1382.25	0.05615	1382.25	0.08283
2221.63	0.00355	1382.73	0.08342	1382.73	0.05655	1382.73	0.08325
2222.11	0.00356	1383.22	0.08401	1383.22	0.057	1383.22	0.08374
2222.59	0.00357	1383.7	0.08465	1383.7	0.05748	1383.7	0.08429
2223.08	0.00358	1384.18	0.08532	1384.18	0.05798	1384.18	0.08489
2223.56	0.00358	1384.66	0.08601	1384.66	0.05849	1384.66	0.08553
2224.04	0.00359	1385.14	0.0867	1385.14	0.05899	1385.14	0.0862
2224.52	0.00359	1385.63	0.0874	1385.63	0.05947	1385.63	0.08685
2225.01	0.00359	1386.11	0.08808	1386.11	0.05992	1386.11	0.08747
2225.49	0.00359	1386.59	0.08873	1386.59	0.0603	1386.59	0.08801
2225.97	0.0036	1387.07	0.08932	1387.07	0.06058	1387.07	0.08841
2226.45	0.00361	1387.56	0.0898	1387.56	0.06073	1387.56	0.08864
2226.93	0.00361	1388.04	0.09015	1388.04	0.06074	1388.04	0.08868
2227.42	0.00362	1388.52	0.09035	1388.52	0.06063	1388.52	0.08857
2227.9	0.00362	1389	0.09044	1389	0.06041	1389	0.08834
2228.38	0.00362	1389.48	0.09046	1389.48	0.06014	1389.48	0.08807
2228.86	0.00362	1389.96	0.09046	1389.96	0.05985	1389.96	0.08781
2229.34	0.00363	1390.45	0.09047	1390.45	0.05956	1390.45	0.0876
2229.83	0.00364	1390.93	0.09052	1390.93	0.05929	1390.93	0.08745
2230.31	0.00366	1391.41	0.09061	1391.41	0.05904	1391.41	0.08738
2230.79	0.00367	1391.89	0.09071	1391.89	0.05878	1391.89	0.08736
2231.27	0.00369	1392.38	0.09079	1392.38	0.0585	1392.38	0.08737
2231.76	0.00371	1392.86	0.09082	1392.86	0.05816	1392.86	0.08737
2232.24	0.00371	1393.34	0.09078	1393.34	0.05776	1393.34	0.08733
2232.72	0.00372	1393.82	0.09064	1393.82	0.05728	1393.82	0.0872
2233.2	0.00372	1394.31	0.09042	1394.31	0.05672	1394.31	0.08696
2233.68	0.00371	1394.79	0.09011	1394.79	0.05611	1394.79	0.08658
2234.17	0.00371	1395.27	0.08972	1395.27	0.05543	1395.27	0.08606
2234.65	0.0037	1395.75	0.08925	1395.75	0.05471	1395.75	0.08542
2235.13	0.0037	1396.23	0.08869	1396.23	0.05394	1396.23	0.08468
2235.61	0.00369	1396.71	0.08804	1396.71	0.05311	1396.71	0.08385
2236.09	0.00369	1397.2	0.0873	1397.2	0.0522	1397.2	0.08294
2236.58	0.0037	1397.68	0.08644	1397.68	0.0512	1397.68	0.08195
2237.06	0.0037	1398.16	0.08547	1398.16	0.05008	1398.16	0.08083
2237.54	0.00372	1398.64	0.08438	1398.64	0.04883	1398.64	0.07956
2238.02	0.00374	1399.13	0.08318	1399.13	0.04745	1399.13	0.07814
2238.51	0.00376	1399.61	0.0819	1399.61	0.046	1399.61	0.07659
2238.99	0.00378	1400.09	0.08058	1400.09	0.04452	1400.09	0.07497
2239.47	0.00379	1400.57	0.07927	1400.57	0.04307	1400.57	0.07337
2239.95	0.00381	1401.05	0.078	1401.05	0.04169	1401.05	0.07186
2240.43	0.00382	1401.54	0.07682	1401.54	0.04041	1401.54	0.07046
2240.92	0.00383	1402.02	0.0757	1402.02	0.0392	1402.02	0.0692
2241.4	0.00384	1402.5	0.07464	1402.5	0.03805	1402.5	0.06805
2241.88	0.00385	1402.98	0.07359	1402.98	0.0369	1402.98	0.06694
2242.36	0.00386	1403.46	0.0725	1403.46	0.03569	1403.46	0.0658
2242.84	0.00387	1403.95	0.07131	1403.95	0.0344	1403.95	0.06457
2243.33	0.00387	1404.43	0.07001	1404.43	0.03302	1404.43	0.06321
2243.81	0.00388	1404.91	0.06863	1404.91	0.03158	1404.91	0.06173
2244.29	0.00388	1405.39	0.06722	1405.39	0.03014	1405.39	0.0602
2244.77	0.00388	1405.88	0.06587	1405.88	0.02876	1405.88	0.0587
2245.26	0.00388	1406.36	0.06463	1406.36	0.02749	1406.36	0.05729
2245.74	0.00388	1406.84	0.06352	1406.84	0.02634	1406.84	0.05601
2246.22	0.00389	1407.32	0.06251	1407.32	0.02528	1407.32	0.05485
2246.7	0.00389	1407.8	0.06158	1407.8	0.02429	1407.8	0.05381
2247.18	0.0039	1408.29	0.06069	1408.29	0.02337	1408.29	0.05285
2247.67	0.0039	1408.77	0.05984	1408.77	0.02249	1408.77	0.05197
2248.15	0.00391	1409.25	0.05903	1409.25	0.02168	1409.25	0.05117
2248.63	0.00391	1409.73	0.05827	1409.73	0.02093	1409.73	0.05045
2249.11	0.00392	1410.21	0.05755	1410.21	0.02025	1410.21	0.04979
2249.59	0.00393	1410.7	0.05688	1410.7	0.01961	1410.7	0.04916
2250.08	0.00394	1411.18	0.05623	1411.18	0.01902	1411.18	0.04856
2250.56	0.00395	1411.66	0.0556	1411.66	0.01846	1411.66	0.04797
2251.04	0.00396	1412.14	0.05497	1412.14	0.01793	1412.14	0.0474
2251.52	0.00396	1412.62	0.05437	1412.62	0.01747	1412.62	0.04689
2252.01	0.00396	1413.11	0.05382	1413.11	0.01712	1413.11	0.04649
2252.49	0.00396	1413.59	0.05336	1413.59	0.01689	1413.59	0.04623
2252.97	0.00396	1414.07	0.05302	1414.07	0.0168	1414.07	0.04615
2253.45	0.00395	1414.55	0.05278	1414.55	0.01685	1414.55	0.04624
2253.93	0.00395	1415.04	0.05263	1415.04	0.017	1415.04	0.04647
2254.41	0.00395	1415.52	0.05254	1415.52	0.01723	1415.52	0.0468
2254.9	0.00395	1416	0.05248	1416	0.01753	1416	0.04721
2255.38	0.00395	1416.48	0.05244	1416.48	0.01787	1416.48	0.0477
2255.86	0.00396	1416.96	0.05243	1416.96	0.01829	1416.96	0.04827
2256.34	0.00396	1417.45	0.05243	1417.45	0.01878	1417.45	0.04889
2256.83	0.00398	1417.93	0.05243	1417.93	0.01933	1417.93	0.04954
2257.31	0.00399	1418.41	0.05238	1418.41	0.01991	1418.41	0.05012
2257.79	0.00401	1418.89	0.05223	1418.89	0.02045	1418.89	0.05054
2258.27	0.00402	1419.38	0.05195	1419.38	0.02091	1419.38	0.05073
2258.75	0.00404	1419.86	0.0516	1419.86	0.02128	1419.86	0.05074
2259.24	0.00405	1420.34	0.05123	1420.34	0.02161	1420.34	0.05069
2259.72	0.00405	1420.82	0.05094	1420.82	0.02196	1420.82	0.05069
2260.2	0.00406	1421.3	0.05077	1421.3	0.02238	1421.3	0.05083
2260.68	0.00407	1421.79	0.05074	1421.79	0.0229	1421.79	0.05115
2261.16	0.00408	1422.27	0.0508	1422.27	0.0235	1422.27	0.05164
2261.65	0.00409	1422.75	0.05093	1422.75	0.02417	1422.75	0.05223
2262.13	0.0041	1423.23	0.05105	1423.23	0.02486	1423.23	0.05287
2262.61	0.00411	1423.71	0.05112	1423.71	0.02553	1423.71	0.05346
2263.09	0.00411	1424.2	0.05112	1424.2	0.02616	1424.2	0.05397
2263.58	0.00412	1424.68	0.05108	1424.68	0.02674	1424.68	0.0544
2264.06	0.00412	1425.16	0.05102	1425.16	0.0273	1425.16	0.05478
2264.54	0.00412	1425.64	0.05101	1425.64	0.02785	1425.64	0.05518
2265.02	0.00413	1426.12	0.05105	1426.12	0.02843	1426.12	0.05564
2265.5	0.00413	1426.61	0.05115	1426.61	0.02903	1426.61	0.05617
2265.99	0.00412	1427.09	0.0513	1427.09	0.02966	1427.09	0.05679
2266.47	0.00412	1427.57	0.05148	1427.57	0.03033	1427.57	0.05748
2266.95	0.00411	1428.05	0.05167	1428.05	0.03104	1428.05	0.05824
2267.43	0.00409	1428.54	0.05189	1428.54	0.03179	1428.54	0.05904
2267.91	0.00408	1429.02	0.05212	1429.02	0.03257	1429.02	0.05985
2268.4	0.00408	1429.5	0.05236	1429.5	0.03338	1429.5	0.06065
2268.88	0.00409	1429.98	0.05259	1429.98	0.03419	1429.98	0.06141
2269.36	0.00409	1430.46	0.05278	1430.46	0.03497	1430.46	0.06209
2269.84	0.00411	1430.95	0.05292	1430.95	0.03571	1430.95	0.0627
2270.32	0.00412	1431.43	0.05302	1431.43	0.0364	1431.43	0.06324
2270.81	0.00414	1431.91	0.05311	1431.91	0.03705	1431.91	0.06376
2271.29	0.00415	1432.39	0.05322	1432.39	0.03769	1432.39	0.06429
2271.77	0.00416	1432.88	0.05339	1432.88	0.03835	1432.88	0.06489
2272.25	0.00417	1433.36	0.05365	1433.36	0.03905	1433.36	0.06558
2272.74	0.00417	1433.84	0.05399	1433.84	0.0398	1433.84	0.06637
2273.22	0.00417	1434.32	0.05438	1434.32	0.04061	1434.32	0.06726
2273.7	0.00417	1434.8	0.05481	1434.8	0.04147	1434.8	0.06822
2274.18	0.00417	1435.29	0.05524	1435.29	0.04238	1435.29	0.0692
2274.66	0.00417	1435.77	0.05562	1435.77	0.04331	1435.77	0.07013
2275.15	0.00416	1436.25	0.05595	1436.25	0.04422	1436.25	0.07092
2275.63	0.00415	1436.73	0.0562	1436.73	0.04503	1436.73	0.07149
2276.11	0.00415	1437.21	0.05638	1437.21	0.0457	1437.21	0.07182
2276.59	0.00414	1437.7	0.05649	1437.7	0.04619	1437.7	0.07195
		1438.18	0.05654	1438.18	0.04652	1438.18	0.07193
		1438.66	0.05655	1438.66	0.0467	1438.66	0.07182
		1439.14	0.05653	1439.14	0.04677	1439.14	0.07166
		1439.62	0.05653	1439.62	0.04677	1439.62	0.07149
		1440.11	0.05658	1440.11	0.04671	1440.11	0.07135
		1440.59	0.05672	1440.59	0.04662	1440.59	0.07126
		1441.07	0.05693	1441.07	0.0465	1441.07	0.07121
		1441.55	0.05722	1441.55	0.04637	1441.55	0.07119
		1442.04	0.05753	1442.04	0.04619	1442.04	0.07117
		1442.52	0.05782	1442.52	0.04596	1442.52	0.07112
		1443	0.05809	1443	0.0457	1443	0.07103
		1443.48	0.05834	1443.48	0.04542	1443.48	0.07092
		1443.96	0.05859	1443.96	0.04517	1443.96	0.07084
		1444.45	0.05889	1444.45	0.04498	1444.45	0.07082
		1444.93	0.05926	1444.93	0.04488	1444.93	0.07092
		1445.41	0.0597	1445.41	0.04487	1445.41	0.07112
		1445.89	0.06019	1445.89	0.04493	1445.89	0.07142
		1446.37	0.06069	1446.37	0.04502	1446.37	0.07174
		1446.86	0.06117	1446.86	0.0451	1446.86	0.07205
		1447.34	0.06162	1447.34	0.04516	1447.34	0.0723
		1447.82	0.06205	1447.82	0.04521	1447.82	0.07247
		1448.3	0.06248	1448.3	0.04527	1448.3	0.0726
		1448.79	0.06294	1448.79	0.04536	1448.79	0.07273
		1449.27	0.06343	1449.27	0.04548	1449.27	0.07289
		1449.75	0.06395	1449.75	0.04564	1449.75	0.0731
		1450.23	0.0645	1450.23	0.04581	1450.23	0.07336
		1450.71	0.06508	1450.71	0.046	1450.71	0.0737
		1451.19	0.06572	1451.19	0.04621	1451.19	0.07412
		1451.68	0.06644	1451.68	0.04648	1451.68	0.07465
		1452.16	0.06724	1452.16	0.04681	1452.16	0.07528
		1452.64	0.06813	1452.64	0.04723	1452.64	0.07604
		1453.12	0.06908	1453.12	0.04771	1453.12	0.07689
		1453.61	0.07006	1453.61	0.04826	1453.61	0.07783
		1454.09	0.07105	1454.09	0.04885	1454.09	0.07884
		1454.57	0.07209	1454.57	0.04951	1454.57	0.07997
		1455.05	0.07327	1455.05	0.05028	1455.05	0.08127
		1455.53	0.0747	1455.53	0.05123	1455.53	0.08282
		1456.02	0.07652	1456.02	0.05243	1456.02	0.08468
		1456.5	0.07873	1456.5	0.05389	1456.5	0.08676
		1456.98	0.08112	1456.98	0.05545	1456.98	0.08879
		1457.46	0.08333	1457.46	0.05689	1457.46	0.09043
		1457.94	0.08509	1457.94	0.05804	1457.94	0.09149
		1458.43	0.08638	1458.43	0.0589	1458.43	0.09208
		1458.91	0.0874	1458.91	0.05956	1458.91	0.09242
		1459.39	0.08835	1459.39	0.06018	1459.39	0.09272
		1459.87	0.08934	1459.87	0.06083	1459.87	0.09313
		1460.36	0.09044	1460.36	0.06157	1460.36	0.09372
		1460.84	0.09166	1460.84	0.0624	1460.84	0.09452
		1461.32	0.09298	1461.32	0.06332	1461.32	0.09552
		1461.8	0.09439	1461.8	0.06434	1461.8	0.09671
		1462.28	0.09594	1462.28	0.06546	1462.28	0.0981
		1462.77	0.09765	1462.77	0.06673	1462.77	0.09972
		1463.25	0.09959	1463.25	0.0682	1463.25	0.10158
		1463.73	0.1018	1463.73	0.0699	1463.73	0.10367
		1464.21	0.10423	1464.21	0.07181	1464.21	0.10593
		1464.69	0.10674	1464.69	0.07384	1464.69	0.1082
		1465.18	0.10915	1465.18	0.07585	1465.18	0.11033
		1465.66	0.11132	1465.66	0.0777	1465.66	0.1122
		1466.14	0.11318	1466.14	0.07935	1466.14	0.11379
		1466.62	0.11479	1466.62	0.08081	1466.62	0.11517
		1467.11	0.11622	1467.11	0.08213	1467.11	0.11642
		1467.59	0.11756	1467.59	0.08336	1467.59	0.11764
		1468.07	0.11886	1468.07	0.08455	1468.07	0.11887
		1468.55	0.12013	1468.55	0.0857	1468.55	0.12014
		1469.03	0.12139	1469.03	0.08682	1469.03	0.12146
		1469.52	0.12261	1469.52	0.0879	1469.52	0.12283
		1470	0.1238	1470	0.08893	1470	0.12424
		1470.48	0.12495	1470.48	0.08991	1470.48	0.1257
		1470.96	0.12607	1470.96	0.09084	1470.96	0.12717
		1471.44	0.12709	1471.44	0.09172	1471.44	0.12857
		1471.93	0.12794	1471.93	0.0925	1471.93	0.12975
		1472.41	0.12848	1472.41	0.0931	1472.41	0.13055
		1472.89	0.12862	1472.89	0.09344	1472.89	0.13085
		1473.37	0.12836	1473.37	0.09351	1473.37	0.13065
		1473.86	0.12777	1473.86	0.09331	1473.86	0.13007
		1474.34	0.12695	1474.34	0.09289	1474.34	0.12924
		1474.82	0.12596	1474.82	0.09229	1474.82	0.12826
		1475.3	0.12485	1475.3	0.09153	1475.3	0.12717
		1475.78	0.12364	1475.78	0.09064	1475.78	0.12599
		1476.27	0.12235	1476.27	0.08964	1476.27	0.12474
		1476.75	0.12102	1476.75	0.08857	1476.75	0.12343
		1477.23	0.11969	1477.23	0.08747	1477.23	0.12211
		1477.71	0.1184	1477.71	0.08638	1477.71	0.12082
		1478.19	0.11715	1478.19	0.08534	1478.19	0.11961
		1478.68	0.11597	1478.68	0.08434	1478.68	0.11849
		1479.16	0.11483	1479.16	0.08338	1479.16	0.11746
		1479.64	0.11371	1479.64	0.08244	1479.64	0.1165
		1480.12	0.1126	1480.12	0.0815	1480.12	0.11556
		1480.61	0.11146	1480.61	0.08052	1480.61	0.11461
		1481.09	0.11031	1481.09	0.0795	1481.09	0.11361
		1481.57	0.10915	1481.57	0.07844	1481.57	0.11255
		1482.05	0.10803	1482.05	0.07738	1482.05	0.11147
		1482.53	0.10698	1482.53	0.07636	1482.53	0.11042
		1483.02	0.10606	1483.02	0.0754	1483.02	0.10946
		1483.5	0.10527	1483.5	0.07455	1483.5	0.10864
		1483.98	0.10464	1483.98	0.0738	1483.98	0.10799
		1484.46	0.10415	1484.46	0.07314	1484.46	0.10751
		1484.94	0.10377	1484.94	0.07256	1484.94	0.10717
		1485.43	0.10348	1485.43	0.07205	1485.43	0.10697
		1485.91	0.10326	1485.91	0.07159	1485.91	0.10687
		1486.39	0.10311	1486.39	0.07119	1486.39	0.10686
		1486.87	0.10301	1486.87	0.07088	1486.87	0.10691
		1487.36	0.10299	1487.36	0.07065	1487.36	0.10704
		1487.84	0.10305	1487.84	0.07051	1487.84	0.10722
		1488.32	0.10314	1488.32	0.07043	1488.32	0.10739
		1488.8	0.10324	1488.8	0.07033	1488.8	0.10748
		1489.28	0.10327	1489.28	0.07014	1489.28	0.1074
		1489.77	0.10318	1489.77	0.06981	1489.77	0.10707
		1490.25	0.10298	1490.25	0.06936	1490.25	0.10652
		1490.73	0.10272	1490.73	0.06884	1490.73	0.10584
		1491.21	0.10247	1491.21	0.06833	1491.21	0.10516
		1491.69	0.10229	1491.69	0.06792	1491.69	0.10458
		1492.18	0.10222	1492.18	0.06761	1492.18	0.10417
		1492.66	0.10225	1492.66	0.06743	1492.66	0.10395
		1493.14	0.10238	1493.14	0.06734	1493.14	0.10392
		1493.62	0.10262	1493.62	0.06733	1493.62	0.10406
		1494.1	0.10296	1494.1	0.06739	1494.1	0.10438
		1494.59	0.10341	1494.59	0.06752	1494.59	0.10488
		1495.07	0.10398	1495.07	0.06773	1495.07	0.10552
		1495.55	0.10464	1495.55	0.06801	1495.55	0.10628
		1496.03	0.10534	1496.03	0.06834	1496.03	0.10707
		1496.52	0.106	1496.52	0.06871	1496.52	0.1078
		1497	0.10656	1497	0.06909	1497	0.10837
		1497.48	0.10701	1497.48	0.06944	1497.48	0.10876
		1497.96	0.10737	1497.96	0.06976	1497.96	0.109
		1498.44	0.10768	1498.44	0.07006	1498.44	0.10916
		1498.93	0.108	1498.93	0.07036	1498.93	0.10931
		1499.41	0.10835	1499.41	0.07064	1499.41	0.10948
		1499.89	0.10873	1499.89	0.07091	1499.89	0.10969
		1500.37	0.10912	1500.37	0.07114	1500.37	0.10993
		1500.85	0.10952	1500.85	0.07134	1500.85	0.1102
		1501.34	0.1099	1501.34	0.0715	1501.34	0.1105
		1501.82	0.1103	1501.82	0.07164	1501.82	0.11084
		1502.3	0.11073	1502.3	0.07178	1502.3	0.11125
		1502.78	0.11121	1502.78	0.07195	1502.78	0.11175
		1503.27	0.11178	1503.27	0.07217	1503.27	0.11238
		1503.75	0.11245	1503.75	0.07246	1503.75	0.11317
		1504.23	0.11326	1504.23	0.07286	1504.23	0.11418
		1504.71	0.11424	1504.71	0.07342	1504.71	0.11546
		1505.19	0.11546	1505.19	0.07419	1505.19	0.11708
		1505.67	0.11695	1505.67	0.07526	1505.67	0.11907
		1506.16	0.11867	1506.16	0.07661	1506.16	0.12125
		1506.64	0.12032	1506.64	0.07807	1506.64	0.12322
		1507.12	0.12152	1507.12	0.07934	1507.12	0.12445
		1507.6	0.12203	1507.6	0.08018	1507.6	0.12478
		1508.09	0.12199	1508.09	0.08056	1508.09	0.12442
		1508.57	0.12165	1508.57	0.08061	1508.57	0.12375
		1509.05	0.12125	1509.05	0.08051	1509.05	0.12302
		1509.53	0.12092	1509.53	0.08034	1509.53	0.12238
		1510.02	0.12072	1510.02	0.08019	1510.02	0.12191
		1510.5	0.12069	1510.5	0.08008	1510.5	0.12162
		1510.98	0.1208	1510.98	0.08004	1510.98	0.12149
		1511.46	0.12102	1511.46	0.08005	1511.46	0.1215
		1511.94	0.1213	1511.94	0.08011	1511.94	0.12159
		1512.42	0.12159	1512.42	0.0802	1512.42	0.12175
		1512.91	0.1219	1512.91	0.08035	1512.91	0.12198
		1513.39	0.12223	1513.39	0.08056	1513.39	0.1223
		1513.87	0.12263	1513.87	0.08085	1513.87	0.12277
		1514.35	0.12313	1514.35	0.08124	1514.35	0.12342
		1514.84	0.12375	1514.84	0.08173	1514.84	0.12425
		1515.32	0.12448	1515.32	0.08229	1515.32	0.12524
		1515.8	0.12524	1515.8	0.08286	1515.8	0.12628
		1516.28	0.12594	1516.28	0.08339	1516.28	0.1272
		1516.76	0.12648	1516.76	0.0838	1516.76	0.12789
		1517.25	0.12686	1517.25	0.0841	1517.25	0.12831
		1517.73	0.12714	1517.73	0.08433	1517.73	0.12856
		1518.21	0.12742	1518.21	0.08457	1518.21	0.12878
		1518.69	0.1278	1518.69	0.08487	1518.69	0.12911
		1519.17	0.12833	1519.17	0.08525	1519.17	0.12966
		1519.66	0.12903	1519.66	0.08572	1519.66	0.13045
		1520.14	0.12988	1520.14	0.08624	1520.14	0.13144
		1520.62	0.13083	1520.62	0.08677	1520.62	0.13252
		1521.1	0.13177	1521.1	0.08726	1521.1	0.1335
		1521.59	0.1326	1521.59	0.08769	1521.59	0.13423
		1522.07	0.13328	1522.07	0.08808	1522.07	0.13466
		1522.55	0.13383	1522.55	0.08846	1522.55	0.13488
		1523.03	0.13429	1523.03	0.08886	1523.03	0.13502
		1523.51	0.13472	1523.51	0.08929	1523.51	0.13518
		1524	0.13518	1524	0.08976	1524	0.13542
		1524.48	0.13569	1524.48	0.09027	1524.48	0.13574
		1524.96	0.13628	1524.96	0.0908	1524.96	0.13616
		1525.44	0.13697	1525.44	0.09136	1525.44	0.13665
		1525.92	0.13775	1525.92	0.09193	1525.92	0.13718
		1526.41	0.13858	1526.41	0.09247	1526.41	0.13773
		1526.89	0.13939	1526.89	0.09296	1526.89	0.13823
		1527.37	0.14012	1527.37	0.09339	1527.37	0.13865
		1527.85	0.14076	1527.85	0.09374	1527.85	0.13899
		1528.34	0.14131	1528.34	0.09406	1528.34	0.13927
		1528.82	0.14183	1528.82	0.09437	1528.82	0.13955
		1529.3	0.14239	1529.3	0.09472	1529.3	0.13989
		1529.78	0.14301	1529.78	0.09514	1529.78	0.14035
		1530.26	0.14374	1530.26	0.09565	1530.26	0.14098
		1530.75	0.14458	1530.75	0.09625	1530.75	0.14178
		1531.23	0.14552	1531.23	0.09693	1531.23	0.14275
		1531.71	0.14657	1531.71	0.09768	1531.71	0.14387
		1532.19	0.1477	1532.19	0.09849	1532.19	0.14509
		1532.67	0.14892	1532.67	0.09933	1532.67	0.14633
		1533.16	0.15018	1533.16	0.10018	1533.16	0.14748
		1533.64	0.15141	1533.64	0.101	1533.64	0.14845
		1534.12	0.15253	1534.12	0.10173	1534.12	0.14921
		1534.6	0.1535	1534.6	0.10236	1534.6	0.14978
		1535.09	0.15431	1535.09	0.10289	1535.09	0.15027
		1535.57	0.15502	1535.57	0.10333	1535.57	0.15073
		1536.05	0.15567	1536.05	0.10371	1536.05	0.15126
		1536.53	0.15634	1536.53	0.10407	1536.53	0.1519
		1537.01	0.15712	1537.01	0.10445	1537.01	0.15274
		1537.5	0.15811	1537.5	0.10492	1537.5	0.15387
		1537.98	0.15943	1537.98	0.10552	1537.98	0.15539
		1538.46	0.16117	1538.46	0.10633	1538.46	0.15737
		1538.94	0.16337	1538.94	0.10739	1538.94	0.15975
		1539.42	0.16587	1539.42	0.10865	1539.42	0.16228
		1539.91	0.1683	1539.91	0.11002	1539.91	0.16451
		1540.39	0.17031	1540.39	0.11132	1540.39	0.16609
		1540.87	0.17177	1540.87	0.11248	1540.87	0.16697
		1541.35	0.17283	1541.35	0.11349	1541.35	0.16741
		1541.84	0.1737	1541.84	0.1144	1541.84	0.1677
		1542.32	0.17454	1542.32	0.11524	1542.32	0.16804
		1542.8	0.1754	1542.8	0.116	1542.8	0.16845
		1543.28	0.17629	1543.28	0.11667	1543.28	0.16889
		1543.76	0.17718	1543.76	0.11722	1543.76	0.16929
		1544.24	0.17805	1544.24	0.11766	1544.24	0.16959
		1544.73	0.17889	1544.73	0.11799	1544.73	0.16976
		1545.21	0.1797	1545.21	0.11827	1545.21	0.16984
		1545.69	0.18048	1545.69	0.11853	1545.69	0.1699
		1546.17	0.18126	1546.17	0.11883	1546.17	0.17002
		1546.66	0.18205	1546.66	0.11918	1546.66	0.17026
		1547.14	0.18288	1547.14	0.1196	1547.14	0.17066
		1547.62	0.18378	1547.62	0.12011	1547.62	0.17122
		1548.1	0.1848	1548.1	0.12071	1548.1	0.17196
		1548.58	0.18594	1548.58	0.12139	1548.58	0.17283
		1549.07	0.1872	1549.07	0.12214	1549.07	0.17378
		1549.55	0.18851	1549.55	0.12289	1549.55	0.17473
		1550.03	0.18977	1550.03	0.1236	1550.03	0.17558
		1550.51	0.19089	1550.51	0.12421	1550.51	0.17626
		1550.99	0.19185	1550.99	0.12469	1550.99	0.1768
		1551.48	0.19267	1551.48	0.12508	1551.48	0.17724
		1551.96	0.19345	1551.96	0.12544	1551.96	0.17769
		1552.44	0.19429	1552.44	0.12581	1552.44	0.17825
		1552.92	0.19527	1552.92	0.12625	1552.92	0.17898
		1553.41	0.19643	1553.41	0.12679	1553.41	0.1799
		1553.89	0.19774	1553.89	0.1274	1553.89	0.18098
		1554.37	0.19909	1554.37	0.12804	1554.37	0.18213
		1554.85	0.20037	1554.85	0.12864	1554.85	0.18323
		1555.33	0.20148	1555.33	0.12916	1555.33	0.18423
		1555.82	0.20243	1555.82	0.12962	1555.82	0.18515
		1556.3	0.2033	1556.3	0.13006	1556.3	0.18611
		1556.78	0.20423	1556.78	0.1306	1556.78	0.18725
		1557.26	0.2054	1557.26	0.13135	1557.26	0.18879
		1557.74	0.207	1557.74	0.13246	1557.74	0.19085
		1558.23	0.20904	1558.23	0.13394	1558.23	0.1933
		1558.71	0.21108	1558.71	0.13554	1558.71	0.19543
		1559.19	0.21241	1559.19	0.13678	1559.19	0.1964
		1559.67	0.21276	1559.67	0.1374	1559.67	0.1961
		1560.16	0.21255	1560.16	0.13758	1560.16	0.19518
		1560.64	0.21223	1560.64	0.13762	1560.64	0.19426
		1561.12	0.21203	1561.12	0.13767	1561.12	0.19361
		1561.6	0.212	1561.6	0.1378	1561.6	0.19326
		1562.08	0.2121	1562.08	0.13801	1562.08	0.19318
		1562.57	0.2123	1562.57	0.13825	1562.57	0.19329
		1563.05	0.21253	1563.05	0.13852	1563.05	0.19353
		1563.53	0.21276	1563.53	0.13878	1563.53	0.19383
		1564.01	0.21296	1564.01	0.13903	1564.01	0.19414
		1564.49	0.2131	1564.49	0.13927	1564.49	0.19443
		1564.98	0.21319	1564.98	0.13951	1564.98	0.19468
		1565.46	0.21323	1565.46	0.13975	1565.46	0.1949
		1565.94	0.21322	1565.94	0.13998	1565.94	0.19508
		1566.42	0.21318	1566.42	0.14018	1566.42	0.19524
		1566.9	0.21308	1566.9	0.14034	1566.9	0.19539
		1567.39	0.21292	1567.39	0.14045	1567.39	0.19553
		1567.87	0.21269	1567.87	0.14049	1567.87	0.19563
		1568.35	0.21234	1568.35	0.14046	1568.35	0.19564
		1568.83	0.21185	1568.83	0.14034	1568.83	0.19549
		1569.32	0.21119	1569.32	0.14011	1569.32	0.19509
		1569.8	0.21037	1569.8	0.13977	1569.8	0.19442
		1570.28	0.20944	1570.28	0.13934	1570.28	0.19353
		1570.76	0.20848	1570.76	0.13885	1570.76	0.19253
		1571.24	0.20755	1571.24	0.13834	1571.24	0.19155
		1571.73	0.20672	1571.73	0.13786	1571.73	0.19067
		1572.21	0.206	1572.21	0.13742	1572.21	0.18997
		1572.69	0.20542	1572.69	0.13705	1572.69	0.18946
		1573.17	0.20495	1573.17	0.13672	1573.17	0.18914
		1573.65	0.20456	1573.65	0.13641	1573.65	0.18898
		1574.14	0.20418	1574.14	0.1361	1574.14	0.18892
		1574.62	0.2037	1574.62	0.13573	1574.62	0.18884
		1575.1	0.20299	1575.1	0.13526	1575.1	0.18862
		1575.58	0.20197	1575.58	0.13469	1575.58	0.18812
		1576.07	0.20066	1576.07	0.13407	1576.07	0.18729
		1576.55	0.19919	1576.55	0.13347	1576.55	0.18618
		1577.03	0.19774	1577.03	0.13294	1577.03	0.18495
		1577.51	0.1964	1577.51	0.13246	1577.51	0.18372
		1577.99	0.19517	1577.99	0.13201	1577.99	0.18254
		1578.48	0.194	1578.48	0.13154	1578.48	0.18143
		1578.96	0.19283	1578.96	0.131	1578.96	0.18035
		1579.44	0.19162	1579.44	0.1304	1579.44	0.17929
		1579.92	0.19037	1579.92	0.12974	1579.92	0.17825
		1580.4	0.1891	1580.4	0.12903	1580.4	0.1772
		1580.89	0.1878	1580.89	0.12829	1580.89	0.17616
		1581.37	0.1865	1581.37	0.12753	1581.37	0.17511
		1581.85	0.18519	1581.85	0.12675	1581.85	0.17402
		1582.33	0.18384	1582.33	0.12594	1582.33	0.17287
		1582.82	0.18243	1582.82	0.1251	1582.82	0.17166
		1583.3	0.18096	1583.3	0.12424	1583.3	0.17039
		1583.78	0.17944	1583.78	0.12337	1583.78	0.16909
		1584.26	0.17791	1584.26	0.12251	1584.26	0.16779
		1584.74	0.17637	1584.74	0.12167	1584.74	0.16651
		1585.23	0.17486	1585.23	0.12085	1585.23	0.16524
		1585.71	0.17335	1585.71	0.12002	1585.71	0.16399
		1586.19	0.17182	1586.19	0.11916	1586.19	0.16271
		1586.67	0.17025	1586.67	0.11827	1586.67	0.16139
		1587.15	0.16865	1587.15	0.11732	1587.15	0.16004
		1587.64	0.16701	1587.64	0.11635	1587.64	0.15866
		1588.12	0.16538	1588.12	0.11537	1588.12	0.15727
		1588.6	0.16378	1588.6	0.1144	1588.6	0.1559
		1589.08	0.16221	1589.08	0.11344	1589.08	0.15454
		1589.57	0.16066	1589.57	0.11246	1589.57	0.15317
		1590.05	0.15909	1590.05	0.11146	1590.05	0.15177
		1590.53	0.15747	1590.53	0.11042	1590.53	0.15032
		1591.01	0.15581	1591.01	0.10935	1591.01	0.14883
		1591.49	0.15412	1591.49	0.10827	1591.49	0.14734
		1591.98	0.15245	1591.98	0.10721	1591.98	0.14588
		1592.46	0.15081	1592.46	0.10618	1592.46	0.14447
		1592.94	0.14923	1592.94	0.1052	1592.94	0.1431
		1593.42	0.14766	1593.42	0.10422	1593.42	0.14176
		1593.9	0.14608	1593.9	0.10323	1593.9	0.14038
		1594.39	0.14443	1594.39	0.10219	1594.39	0.13893
		1594.87	0.14271	1594.87	0.10111	1594.87	0.13741
		1595.35	0.14095	1595.35	0.10001	1595.35	0.13584
		1595.83	0.1392	1595.83	0.09891	1595.83	0.13427
		1596.32	0.13752	1596.32	0.09784	1596.32	0.13275
		1596.8	0.13591	1596.8	0.09682	1596.8	0.1313
		1597.28	0.13439	1597.28	0.09582	1597.28	0.12992
		1597.76	0.13291	1597.76	0.09481	1597.76	0.12858
		1598.24	0.13144	1598.24	0.09379	1598.24	0.12726
		1598.73	0.12996	1598.73	0.09275	1598.73	0.12595
		1599.21	0.12848	1599.21	0.09171	1599.21	0.12468
		1599.69	0.12703	1599.69	0.0907	1599.69	0.12346
		1600.17	0.12563	1600.17	0.08974	1600.17	0.12231
		1600.65	0.12428	1600.65	0.08883	1600.65	0.12123
		1601.14	0.12297	1601.14	0.08796	1601.14	0.12019
		1601.62	0.12166	1601.62	0.08707	1601.62	0.11913
		1602.1	0.1203	1602.1	0.08615	1602.1	0.11801
		1602.58	0.11891	1602.58	0.08519	1602.58	0.11684
		1603.07	0.1175	1603.07	0.08421	1603.07	0.11564
		1603.55	0.11613	1603.55	0.08325	1603.55	0.11446
		1604.03	0.11485	1604.03	0.08233	1604.03	0.11337
		1604.51	0.11369	1604.51	0.08148	1604.51	0.11238
		1604.99	0.11262	1604.99	0.08067	1604.99	0.11149
		1605.47	0.11161	1605.47	0.07989	1605.47	0.11066
		1605.96	0.11059	1605.96	0.0791	1605.96	0.10986
		1606.44	0.10955	1606.44	0.07831	1606.44	0.10905
		1606.92	0.10848	1606.92	0.07751	1606.92	0.10824
		1607.4	0.10742	1607.4	0.07674	1607.4	0.10745
		1607.89	0.1064	1607.89	0.076	1607.89	0.10667
		1608.37	0.10542	1608.37	0.07529	1608.37	0.10592
		1608.85	0.10448	1608.85	0.0746	1608.85	0.10516
		1609.33	0.10353	1609.33	0.07389	1609.33	0.10436
		1609.81	0.10255	1609.81	0.07313	1609.81	0.10352
		1610.3	0.10153	1610.3	0.07233	1610.3	0.10265
		1610.78	0.10053	1610.78	0.07152	1610.78	0.10179
		1611.26	0.09958	1611.26	0.07076	1611.26	0.10101
		1611.74	0.09874	1611.74	0.07006	1611.74	0.10036
		1612.22	0.09804	1612.22	0.06945	1612.22	0.09986
		1612.71	0.09746	1612.71	0.06892	1612.71	0.09948
		1613.19	0.09697	1613.19	0.06843	1613.19	0.09921
		1613.67	0.09652	1613.67	0.06794	1613.67	0.099
		1614.15	0.09607	1614.15	0.06744	1614.15	0.09884
		1614.64	0.09563	1614.64	0.06692	1614.64	0.09871
		1615.12	0.09518	1615.12	0.06639	1615.12	0.09862
		1615.6	0.09473	1615.6	0.06587	1615.6	0.09855
		1616.08	0.09425	1616.08	0.06535	1616.08	0.09842
		1616.56	0.09368	1616.56	0.06484	1616.56	0.09814
		1617.05	0.093	1617.05	0.06432	1617.05	0.09765
		1617.53	0.09222	1617.53	0.0638	1617.53	0.09698
		1618.01	0.09142	1618.01	0.0633	1618.01	0.09624
		1618.49	0.0907	1618.49	0.06286	1618.49	0.09555
		1618.97	0.09013	1618.97	0.0625	1618.97	0.09501
		1619.46	0.08972	1619.46	0.06223	1619.46	0.09467
		1619.94	0.08948	1619.94	0.06202	1619.94	0.09453
		1620.42	0.08935	1620.42	0.06184	1620.42	0.09455
		1620.9	0.08928	1620.9	0.06163	1620.9	0.09467
		1621.38	0.08919	1621.38	0.06136	1621.38	0.09483
		1621.87	0.08904	1621.87	0.061	1621.87	0.09496
		1622.35	0.08881	1622.35	0.06056	1622.35	0.09501
		1622.83	0.0885	1622.83	0.06012	1622.83	0.09496
		1623.31	0.08817	1623.31	0.05972	1623.31	0.09482
		1623.8	0.08783	1623.8	0.0594	1623.8	0.0946
		1624.28	0.0875	1624.28	0.05916	1624.28	0.09433
		1624.76	0.08716	1624.76	0.05897	1624.76	0.09404
		1625.24	0.08679	1625.24	0.05877	1625.24	0.09375
		1625.72	0.08639	1625.72	0.05857	1625.72	0.09348
		1626.21	0.08601	1626.21	0.05835	1626.21	0.09328
		1626.69	0.08566	1626.69	0.05814	1626.69	0.09315
		1627.17	0.08537	1627.17	0.05794	1627.17	0.09308
		1627.65	0.08513	1627.65	0.05775	1627.65	0.09302
		1628.13	0.08488	1628.13	0.05753	1628.13	0.09292
		1628.62	0.0846	1628.62	0.05726	1628.62	0.09271
		1629.1	0.08424	1629.1	0.05693	1629.1	0.09239
		1629.58	0.08384	1629.58	0.05655	1629.58	0.09201
		1630.06	0.08345	1630.06	0.05616	1630.06	0.09166
		1630.55	0.08313	1630.55	0.05582	1630.55	0.09139
		1631.03	0.08293	1631.03	0.05556	1631.03	0.09127
		1631.51	0.08284	1631.51	0.05536	1631.51	0.0913
		1631.99	0.08285	1631.99	0.05522	1631.99	0.09144
		1632.47	0.08291	1632.47	0.0551	1632.47	0.09167
		1632.96	0.08298	1632.96	0.05497	1632.96	0.09195
		1633.44	0.08303	1633.44	0.05482	1633.44	0.09226
		1633.92	0.08306	1633.92	0.05465	1633.92	0.09263
		1634.4	0.0831	1634.4	0.0545	1634.4	0.09306
		1634.88	0.08313	1634.88	0.0544	1634.88	0.0935
		1635.37	0.08308	1635.37	0.05435	1635.37	0.09381
		1635.85	0.08284	1635.85	0.05429	1635.85	0.0938
		1636.33	0.08233	1636.33	0.05414	1636.33	0.09335
		1636.81	0.0816	1636.81	0.05387	1636.81	0.09255
		1637.3	0.08077	1637.3	0.05351	1637.3	0.09157
		1637.78	0.07997	1637.78	0.05312	1637.78	0.09059
		1638.26	0.0793	1638.26	0.05275	1638.26	0.08973
		1638.74	0.07876	1638.74	0.05242	1638.74	0.08903
		1639.22	0.07833	1639.22	0.05211	1639.22	0.08845
		1639.71	0.07796	1639.71	0.0518	1639.71	0.08796
		1640.19	0.07758	1640.19	0.05144	1640.19	0.08749
		1640.67	0.07713	1640.67	0.05101	1640.67	0.08701
		1641.15	0.07663	1641.15	0.05054	1641.15	0.08652
		1641.63	0.0761	1641.63	0.05006	1641.63	0.08607
		1642.12	0.07561	1642.12	0.04962	1642.12	0.08571
		1642.6	0.0752	1642.6	0.04927	1642.6	0.08549
		1643.08	0.0749	1643.08	0.04902	1643.08	0.08541
		1643.56	0.0747	1643.56	0.04886	1643.56	0.08546
		1644.05	0.07454	1644.05	0.04874	1644.05	0.08561
		1644.53	0.07436	1644.53	0.04863	1644.53	0.0858
		1645.01	0.07409	1645.01	0.04847	1645.01	0.08598
		1645.49	0.07371	1645.49	0.04823	1645.49	0.08609
		1645.97	0.07316	1645.97	0.04791	1645.97	0.08604
		1646.46	0.07246	1646.46	0.04749	1646.46	0.08574
		1646.94	0.07162	1646.94	0.04698	1646.94	0.08511
		1647.42	0.07068	1647.42	0.04638	1647.42	0.08417
		1647.9	0.0697	1647.9	0.04571	1647.9	0.08304
		1648.38	0.06876	1648.38	0.04503	1648.38	0.08187
		1648.87	0.06792	1648.87	0.04438	1648.87	0.08082
		1649.35	0.06721	1649.35	0.04379	1649.35	0.07999
		1649.83	0.06669	1649.83	0.0433	1649.83	0.07944
		1650.31	0.06637	1650.31	0.04292	1650.31	0.07919
		1650.8	0.06624	1650.8	0.04263	1650.8	0.07925
		1651.28	0.06626	1651.28	0.0424	1651.28	0.07957
		1651.76	0.06627	1651.76	0.04212	1651.76	0.08003
		1652.24	0.06598	1652.24	0.04168	1652.24	0.08028
		1652.72	0.06506	1652.72	0.04099	1652.72	0.07989
		1653.21	0.06345	1653.21	0.04013	1653.21	0.07859
		1653.69	0.0616	1653.69	0.03932	1653.69	0.07671
		1654.17	0.06001	1654.17	0.03872	1654.17	0.07479
		1654.65	0.05881	1654.65	0.0383	1654.65	0.07316
		1655.13	0.05788	1655.13	0.03794	1655.13	0.0718
		1655.62	0.05705	1655.62	0.03754	1655.62	0.07062
		1656.1	0.05624	1656.1	0.03708	1656.1	0.06953
		1656.58	0.0554	1656.58	0.03654	1656.58	0.06851
		1657.06	0.05456	1657.06	0.03595	1657.06	0.06755
		1657.55	0.05374	1657.55	0.03536	1657.55	0.06669
		1658.03	0.05299	1658.03	0.03481	1658.03	0.06596
		1658.51	0.05233	1658.51	0.03432	1658.51	0.06536
		1658.99	0.05175	1658.99	0.0339	1658.99	0.06486
		1659.47	0.05121	1659.47	0.03351	1659.47	0.06444
		1659.95	0.05068	1659.95	0.03313	1659.95	0.06404
		1660.44	0.05012	1660.44	0.03274	1660.44	0.06363
		1660.92	0.04951	1660.92	0.03233	1660.92	0.06319
		1661.4	0.04884	1661.4	0.03191	1661.4	0.06269
		1661.88	0.0481	1661.88	0.03147	1661.88	0.0621
		1662.37	0.0473	1662.37	0.03101	1662.37	0.06139
		1662.85	0.04641	1662.85	0.03053	1662.85	0.06052
		1663.33	0.04547	1663.33	0.03002	1663.33	0.05953
		1663.81	0.04449	1663.81	0.02948	1663.81	0.05846
		1664.29	0.04356	1664.29	0.02893	1664.29	0.05744
		1664.78	0.04272	1664.78	0.02843	1664.78	0.05654
		1665.26	0.04201	1665.26	0.02799	1665.26	0.05583
		1665.74	0.04146	1665.74	0.02763	1665.74	0.05532
		1666.22	0.04104	1666.22	0.02733	1666.22	0.055
		1666.7	0.04071	1666.7	0.02705	1666.7	0.05482
		1667.19	0.04041	1667.19	0.02673	1667.19	0.05469
		1667.67	0.04004	1667.67	0.02632	1667.67	0.05452
		1668.15	0.03953	1668.15	0.02575	1668.15	0.0542
		1668.63	0.03885	1668.63	0.02503	1668.63	0.05368
		1669.12	0.03799	1669.12	0.02421	1669.12	0.05294
		1669.6	0.03703	1669.6	0.02337	1669.6	0.05202
		1670.08	0.03604	1670.08	0.0226	1670.08	0.05097
		1670.56	0.03506	1670.56	0.02191	1670.56	0.04985
		1671.04	0.0341	1671.04	0.0213	1671.04	0.04872
		1671.53	0.03318	1671.53	0.02073	1671.53	0.04763
		1672.01	0.0323	1672.01	0.02018	1672.01	0.04661
		1672.49	0.03145	1672.49	0.01963	1672.49	0.04569
		1672.97	0.03066	1672.97	0.0191	1672.97	0.04489
		1673.45	0.02988	1673.45	0.01854	1673.45	0.04418
		1673.94	0.02908	1673.94	0.01795	1673.94	0.04348
		1674.42	0.02819	1674.42	0.01727	1674.42	0.0427
		1674.9	0.02715	1674.9	0.01649	1674.9	0.04172
		1675.38	0.02597	1675.38	0.01561	1675.38	0.04054
		1675.87	0.02474	1675.87	0.01472	1675.87	0.03925
		1676.35	0.02359	1676.35	0.0139	1676.35	0.03801
		1676.83	0.0226	1676.83	0.01319	1676.83	0.03694
		1677.31	0.02179	1677.31	0.01261	1677.31	0.03609
		1677.79	0.02113	1677.79	0.01212	1677.79	0.03544
		1678.28	0.02056	1678.28	0.01167	1678.28	0.03494
		1678.76	0.02002	1678.76	0.01121	1678.76	0.03451
		1679.24	0.01944	1679.24	0.01069	1679.24	0.03407
		1679.72	0.01883	1679.72	0.01011	1679.72	0.03361
		1680.2	0.01822	1680.2	0.0095	1680.2	0.03315
		1680.69	0.01765	1680.69	0.00891	1680.69	0.03273
		1681.17	0.01721	1681.17	0.00839	1681.17	0.03244
		1681.65	0.01691	1681.65	0.00795	1681.65	0.0323
		1682.13	0.01673	1682.13	0.00756	1682.13	0.03231
		1682.62	0.01659	1682.62	0.00713	1682.62	0.03235
		1683.1	0.01629	1683.1	0.00654	1683.1	0.03221
		1683.58	0.01562	1683.58	0.00567	1683.58	0.03158
		1684.06	0.01448	1684.06	0.00455	1684.06	0.03032
		1684.54	0.01306	1684.54	0.00338	1684.54	0.0286
		1685.03	0.01169	1685.03	0.00239	1685.03	0.02685
		1685.51	0.01057	1685.51	0.00166	1685.51	0.02535
		1685.99	0.00971	1685.99	0.00115	1685.99	0.02417
		1686.47	0.00903	1686.47	0.000760794	1686.47	0.02324
		1686.95	0.00844	1686.95	0.000402301	1686.95	0.02247
		1687.44	0.00786	1687.44	1.36846e-05	1687.44	0.02177
		1687.92	0.00726	1687.92	-0.000442677	1687.92	0.02108
		1688.4	0.00662	1688.4	-0.000982604	1688.4	0.02036
		1688.88	0.00594	1688.88	-0.0016	1688.88	0.0196
		1689.37	0.00523	1689.37	-0.00229	1689.37	0.01879
		1689.85	0.0045	1689.85	-0.00301	1689.85	0.01794
		1690.33	0.00377	1690.33	-0.00374	1690.33	0.01706
		1690.81	0.00306	1690.81	-0.00445	1690.81	0.0162
		1691.29	0.0024	1691.29	-0.00509	1691.29	0.01541
		1691.78	0.00182	1691.78	-0.00565	1691.78	0.01473
		1692.26	0.00133	1692.26	-0.00612	1692.26	0.01421
		1692.74	0.000943655	1692.74	-0.0065	1692.74	0.01386
		1693.22	0.000658276	1693.22	-0.00681	1693.22	0.01369
		1693.7	0.000445152	1693.7	-0.00709	1693.7	0.01368
		1694.19	0.000255605	1694.19	-0.00737	1694.19	0.01376
		1694.67	2.54477e-05	1694.67	-0.0077	1694.67	0.01385
		1695.15	-0.000302243	1695.15	-0.0081	1695.15	0.01386
		1695.63	-0.000738327	1695.63	-0.00854	1695.63	0.0137
		1696.12	-0.00123	1696.12	-0.00896	1696.12	0.01337
		1696.6	-0.00168	1696.6	-0.00929	1696.6	0.01297
		1697.08	-0.00204	1697.08	-0.00951	1697.08	0.01258
		1697.56	-0.0023	1697.56	-0.00965	1697.56	0.01225
		1698.04	-0.0025	1698.04	-0.00975	1698.04	0.01199
		1698.53	-0.00271	1698.53	-0.00988	1698.53	0.01174
		1699.01	-0.00301	1699.01	-0.01011	1699.01	0.01141
		1699.49	-0.00345	1699.49	-0.01049	1699.49	0.0109
		1699.97	-0.00404	1699.97	-0.01101	1699.97	0.01015
		1700.45	-0.00472	1700.45	-0.0116	1700.45	0.00922
		1700.94	-0.00535	1700.94	-0.01215	1700.94	0.00826
		1701.42	-0.00587	1701.42	-0.01261	1701.42	0.0074
		1701.9	-0.00627	1701.9	-0.01297	1701.9	0.0067
		1702.38	-0.00659	1702.38	-0.01327	1702.38	0.00617
		1702.87	-0.00685	1702.87	-0.01355	1702.87	0.00576
		1703.35	-0.00707	1703.35	-0.01381	1703.35	0.00546
		1703.83	-0.00727	1703.83	-0.01408	1703.83	0.00524
		1704.31	-0.00746	1704.31	-0.01437	1704.31	0.00505
		1704.79	-0.0077	1704.79	-0.01469	1704.79	0.00483
		1705.28	-0.00802	1705.28	-0.01503	1705.28	0.0045
		1705.76	-0.00845	1705.76	-0.01539	1705.76	0.00402
		1706.24	-0.00898	1706.24	-0.01575	1706.24	0.00338
		1706.72	-0.00957	1706.72	-0.0161	1706.72	0.00266
		1707.2	-0.01015	1707.2	-0.01641	1707.2	0.00193
		1707.69	-0.01068	1707.69	-0.01668	1707.69	0.00128
		1708.17	-0.01112	1708.17	-0.0169	1708.17	0.000732349
		1708.65	-0.01147	1708.65	-0.01709	1708.65	0.000302719
		1709.13	-0.01175	1709.13	-0.01726	1709.13	-3.41599e-05
		1709.61	-0.01198	1709.61	-0.01744	1709.61	-0.000314395
		1710.1	-0.0122	1710.1	-0.01765	1710.1	-0.000568142
		1710.58	-0.01242	1710.58	-0.01788	1710.58	-0.000804015
		1711.06	-0.01262	1711.06	-0.01811	1711.06	-0.00101
		1711.54	-0.01278	1711.54	-0.01832	1711.54	-0.00114
		1712.03	-0.01287	1712.03	-0.01849	1712.03	-0.00117
		1712.51	-0.01287	1712.51	-0.0186	1712.51	-0.00107
		1712.99	-0.01277	1712.99	-0.01866	1712.99	-0.000840889
		1713.47	-0.01262	1713.47	-0.01867	1713.47	-0.000519992
		1713.95	-0.01243	1713.95	-0.01866	1713.95	-0.000152191
		1714.44	-0.01225	1714.44	-0.01864	1714.44	0.000213237
		1714.92	-0.01211	1714.92	-0.01864	1714.92	0.00054125
		1715.4	-0.01201	1715.4	-0.01865	1715.4	0.000813008
		1715.88	-0.01195	1715.88	-0.01867	1715.88	0.00101
		1716.36	-0.01196	1716.36	-0.01871	1716.36	0.00108
		1716.85	-0.01206	1716.85	-0.0188	1716.85	0.000944452
		1717.33	-0.01231	1717.33	-0.01897	1717.33	0.00051083
		1717.81	-0.01274	1717.81	-0.01925	1717.81	-0.000241911
		1718.29	-0.01329	1718.29	-0.0196	1718.29	-0.00122
		1718.78	-0.01388	1718.78	-0.01997	1718.78	-0.00226
		1719.26	-0.0144	1719.26	-0.0203	1719.26	-0.00321
		1719.74	-0.01482	1719.74	-0.02057	1719.74	-0.00399
		1720.22	-0.01513	1720.22	-0.02077	1720.22	-0.00457
		1720.7	-0.01534	1720.7	-0.02092	1720.7	-0.00498
		1721.18	-0.0155	1721.18	-0.02103	1721.18	-0.00527
		1721.67	-0.01563	1721.67	-0.02115	1721.67	-0.00548
		1722.15	-0.01577	1722.15	-0.02127	1722.15	-0.00566
		1722.63	-0.01594	1722.63	-0.02141	1722.63	-0.00584
		1723.11	-0.01613	1723.11	-0.02157	1723.11	-0.00604
		1723.6	-0.01634	1723.6	-0.02174	1723.6	-0.00627
		1724.08	-0.01656	1724.08	-0.0219	1724.08	-0.00651
		1724.56	-0.01678	1724.56	-0.02204	1724.56	-0.00676
		1725.04	-0.01698	1725.04	-0.02218	1725.04	-0.00701
		1725.52	-0.01717	1725.52	-0.02229	1725.52	-0.00724
		1726.01	-0.01735	1726.01	-0.02239	1726.01	-0.00744
		1726.49	-0.01749	1726.49	-0.02246	1726.49	-0.00757
		1726.97	-0.01759	1726.97	-0.02249	1726.97	-0.00763
		1727.45	-0.01762	1727.45	-0.02249	1727.45	-0.00759
		1727.93	-0.0176	1727.93	-0.02246	1727.93	-0.00745
		1728.42	-0.01752	1728.42	-0.02241	1728.42	-0.00725
		1728.9	-0.01742	1728.9	-0.02237	1728.9	-0.00702
		1729.38	-0.01733	1729.38	-0.02235	1729.38	-0.00681
		1729.86	-0.01725	1729.86	-0.02235	1729.86	-0.00664
		1730.35	-0.0172	1730.35	-0.02238	1730.35	-0.00652
		1730.83	-0.01715	1730.83	-0.0224	1730.83	-0.0064
		1731.31	-0.01707	1731.31	-0.02241	1731.31	-0.00625
		1731.79	-0.01693	1731.79	-0.02238	1731.79	-0.00603
		1732.27	-0.01675	1732.27	-0.02233	1732.27	-0.00573
		1732.76	-0.01655	1732.76	-0.02229	1732.76	-0.00543
		1733.24	-0.01645	1733.24	-0.02232	1733.24	-0.00525
		1733.72	-0.01655	1733.72	-0.02247	1733.72	-0.00536
		1734.2	-0.01689	1734.2	-0.02274	1734.2	-0.00584
		1734.68	-0.0174	1734.68	-0.02307	1734.68	-0.00659
		1735.17	-0.01793	1735.17	-0.02339	1735.17	-0.0074
		1735.65	-0.01838	1735.65	-0.02364	1735.65	-0.00811
		1736.13	-0.01871	1736.13	-0.02382	1736.13	-0.00864
		1736.61	-0.01893	1736.61	-0.02396	1736.61	-0.00898
		1737.1	-0.01907	1737.1	-0.02407	1737.1	-0.00916
		1737.58	-0.01916	1737.58	-0.02419	1737.58	-0.00924
		1738.06	-0.01924	1738.06	-0.02433	1738.06	-0.00926
		1738.54	-0.01934	1738.54	-0.02451	1738.54	-0.00928
		1739.02	-0.01947	1739.02	-0.0247	1739.02	-0.00933
		1739.51	-0.01963	1739.51	-0.02489	1739.51	-0.00945
		1739.99	-0.01984	1739.99	-0.02504	1739.99	-0.00963
		1740.47	-0.02005	1740.47	-0.02515	1740.47	-0.00985
		1740.95	-0.02027	1740.95	-0.0252	1740.95	-0.01006
		1741.43	-0.02046	1741.43	-0.0252	1741.43	-0.01024
		1741.92	-0.02062	1741.92	-0.02518	1741.92	-0.01036
		1742.4	-0.02076	1742.4	-0.02515	1742.4	-0.01045
		1742.88	-0.02088	1742.88	-0.02513	1742.88	-0.0105
		1743.36	-0.02099	1743.36	-0.02516	1743.36	-0.01056
		1743.85	-0.02111	1743.85	-0.02523	1743.85	-0.01065
		1744.33	-0.02125	1744.33	-0.02536	1744.33	-0.01076
		1744.81	-0.02139	1744.81	-0.02553	1744.81	-0.01087
		1745.29	-0.02153	1745.29	-0.0257	1745.29	-0.01096
		1745.77	-0.02165	1745.77	-0.02586	1745.77	-0.011
		1746.26	-0.02172	1746.26	-0.02599	1746.26	-0.01096
		1746.74	-0.02173	1746.74	-0.02605	1746.74	-0.01084
		1747.22	-0.0217	1747.22	-0.02607	1747.22	-0.01066
		1747.7	-0.02165	1747.7	-0.02606	1747.7	-0.01049
		1748.18	-0.02163	1748.18	-0.02605	1748.18	-0.01038
		1748.67	-0.02168	1748.67	-0.02606	1748.67	-0.01039
		1749.15	-0.02182	1749.15	-0.02612	1749.15	-0.01054
		1749.63	-0.02206	1749.63	-0.02623	1749.63	-0.01083
		1750.11	-0.02237	1750.11	-0.02641	1750.11	-0.01124
		1750.6	-0.02274	1750.6	-0.02663	1750.6	-0.01176
		1751.08	-0.02314	1751.08	-0.0269	1751.08	-0.01235
		1751.56	-0.02355	1751.56	-0.0272	1751.56	-0.01298
		1752.04	-0.02395	1752.04	-0.02751	1752.04	-0.01362
		1752.52	-0.02433	1752.52	-0.02781	1752.52	-0.01422
		1753.01	-0.02465	1753.01	-0.02809	1753.01	-0.01473
		1753.49	-0.02492	1753.49	-0.02832	1753.49	-0.01514
		1753.97	-0.02511	1753.97	-0.02849	1753.97	-0.01541
		1754.45	-0.02523	1754.45	-0.02861	1754.45	-0.01556
		1754.93	-0.02528	1754.93	-0.02869	1754.93	-0.01559
		1755.42	-0.02529	1755.42	-0.02876	1755.42	-0.01556
		1755.9	-0.02531	1755.9	-0.02883	1755.9	-0.01553
		1756.38	-0.02537	1756.38	-0.02894	1756.38	-0.01556
		1756.86	-0.02549	1756.86	-0.02908	1756.86	-0.0157
		1757.34	-0.02566	1757.34	-0.02925	1757.34	-0.01592
		1757.83	-0.02586	1757.83	-0.02942	1757.83	-0.01619
		1758.31	-0.02605	1758.31	-0.02956	1758.31	-0.01644
		1758.79	-0.0262	1758.79	-0.02965	1758.79	-0.01663
		1759.27	-0.02631	1759.27	-0.0297	1759.27	-0.01674
		1759.76	-0.02639	1759.76	-0.02973	1759.76	-0.01679
		1760.24	-0.02647	1760.24	-0.02976	1760.24	-0.01681
		1760.72	-0.02657	1760.72	-0.02981	1760.72	-0.01684
		1761.2	-0.02672	1761.2	-0.02991	1761.2	-0.01694
		1761.68	-0.02692	1761.68	-0.03005	1761.68	-0.01714
		1762.17	-0.02717	1762.17	-0.03023	1762.17	-0.01745
		1762.65	-0.02743	1762.65	-0.03042	1762.65	-0.01784
		1763.13	-0.02769	1763.13	-0.03062	1763.13	-0.01825
		1763.61	-0.02793	1763.61	-0.0308	1763.61	-0.01864
		1764.09	-0.02814	1764.09	-0.03095	1764.09	-0.01897
		1764.58	-0.02831	1764.58	-0.03108	1764.58	-0.01921
		1765.06	-0.02843	1765.06	-0.03118	1765.06	-0.01934
		1765.54	-0.0285	1765.54	-0.03124	1765.54	-0.01935
		1766.02	-0.02852	1766.02	-0.03128	1766.02	-0.01926
		1766.51	-0.02849	1766.51	-0.03129	1766.51	-0.0191
		1766.99	-0.02846	1766.99	-0.0313	1766.99	-0.01892
		1767.47	-0.02843	1767.47	-0.03133	1767.47	-0.01876
		1767.95	-0.02843	1767.95	-0.0314	1767.95	-0.01865
		1768.43	-0.02846	1768.43	-0.03149	1768.43	-0.01859
		1768.92	-0.02849	1768.92	-0.03159	1768.92	-0.01855
		1769.4	-0.0285	1769.4	-0.03169	1769.4	-0.01847
		1769.88	-0.02847	1769.88	-0.03176	1769.88	-0.01831
		1770.36	-0.02838	1770.36	-0.03181	1770.36	-0.01808
		1770.84	-0.02827	1770.84	-0.03183	1770.84	-0.01782
		1771.33	-0.0282	1771.33	-0.03187	1771.33	-0.01763
		1771.81	-0.02823	1771.81	-0.03194	1771.81	-0.01761
		1772.29	-0.02841	1772.29	-0.03205	1772.29	-0.01783
		1772.77	-0.02872	1772.77	-0.0322	1772.77	-0.01824
		1773.26	-0.02908	1773.26	-0.03235	1773.26	-0.01877
		1773.74	-0.02944	1773.74	-0.03249	1773.74	-0.0193
		1774.22	-0.02974	1774.22	-0.0326	1774.22	-0.01977
		1774.7	-0.02998	1774.7	-0.03271	1774.7	-0.02016
		1775.18	-0.03019	1775.18	-0.03282	1775.18	-0.02049
		1775.66	-0.03037	1775.66	-0.03294	1775.66	-0.02078
		1776.15	-0.03054	1776.15	-0.03308	1776.15	-0.02103
		1776.63	-0.0307	1776.63	-0.03322	1776.63	-0.02126
		1777.11	-0.03083	1777.11	-0.03336	1777.11	-0.02143
		1777.59	-0.03092	1777.59	-0.03346	1777.59	-0.02153
		1778.08	-0.03097	1778.08	-0.03353	1778.08	-0.02156
		1778.56	-0.03098	1778.56	-0.03356	1778.56	-0.02153
		1779.04	-0.03097	1779.04	-0.03358	1779.04	-0.02148
		1779.52	-0.03099	1779.52	-0.0336	1779.52	-0.02146
		1780	-0.03105	1780	-0.03364	1780	-0.02152
		1780.49	-0.03118	1780.49	-0.03372	1780.49	-0.02165
		1780.97	-0.03135	1780.97	-0.0338	1780.97	-0.02186
		1781.45	-0.03154	1781.45	-0.03389	1781.45	-0.0221
		1781.93	-0.03173	1781.93	-0.03395	1781.93	-0.02234
		1782.41	-0.03188	1782.41	-0.03399	1782.41	-0.02253
		1782.9	-0.03201	1782.9	-0.03402	1782.9	-0.02269
		1783.38	-0.03212	1783.38	-0.03404	1783.38	-0.02282
		1783.86	-0.03223	1783.86	-0.03407	1783.86	-0.02295
		1784.34	-0.03234	1784.34	-0.03414	1784.34	-0.02309
		1784.83	-0.03247	1784.83	-0.03424	1784.83	-0.02326
		1785.31	-0.0326	1785.31	-0.03437	1785.31	-0.02345
		1785.79	-0.03272	1785.79	-0.03452	1785.79	-0.02364
		1786.27	-0.03284	1786.27	-0.03468	1786.27	-0.02382
		1786.75	-0.03294	1786.75	-0.03481	1786.75	-0.02397
		1787.24	-0.03302	1787.24	-0.03492	1787.24	-0.02407
		1787.72	-0.03307	1787.72	-0.035	1787.72	-0.02411
		1788.2	-0.03307	1788.2	-0.03503	1788.2	-0.02406
		1788.68	-0.03302	1788.68	-0.03501	1788.68	-0.02392
		1789.16	-0.03292	1789.16	-0.03495	1789.16	-0.02369
		1789.65	-0.03276	1789.65	-0.03485	1789.65	-0.02336
		1790.13	-0.03258	1790.13	-0.03473	1790.13	-0.02298
		1790.61	-0.0324	1790.61	-0.03463	1790.61	-0.0226
		1791.09	-0.03229	1791.09	-0.03457	1791.09	-0.02232
		1791.58	-0.03228	1791.58	-0.03457	1791.58	-0.02219
		1792.06	-0.03238	1792.06	-0.03463	1792.06	-0.02226
		1792.54	-0.03256	1792.54	-0.03473	1792.54	-0.02249
		1793.02	-0.03277	1793.02	-0.03484	1793.02	-0.02282
		1793.5	-0.03297	1793.5	-0.03493	1793.5	-0.02316
		1793.99	-0.03313	1793.99	-0.03499	1793.99	-0.02347
		1794.47	-0.03326	1794.47	-0.03504	1794.47	-0.02371
		1794.95	-0.03337	1794.95	-0.0351	1794.95	-0.02391
		1795.43	-0.03347	1795.43	-0.03517	1795.43	-0.02407
		1795.91	-0.03357	1795.91	-0.03527	1795.91	-0.02421
		1796.4	-0.03367	1796.4	-0.0354	1796.4	-0.02432
		1796.88	-0.03376	1796.88	-0.03555	1796.88	-0.0244
		1797.36	-0.03382	1797.36	-0.03568	1797.36	-0.02445
		1797.84	-0.03385	1797.84	-0.0358	1797.84	-0.02444
		1798.33	-0.03385	1798.33	-0.03588	1798.33	-0.0244
		1798.81	-0.03384	1798.81	-0.03592	1798.81	-0.02432
		1799.29	-0.03382	1799.29	-0.03591	1799.29	-0.02424
		1799.77	-0.03382	1799.77	-0.03587	1799.77	-0.02418
		1800.25	-0.03384	1800.25	-0.03582	1800.25	-0.02417
		1800.74	-0.0339	1800.74	-0.03577	1800.74	-0.02422
		1801.22	-0.03401	1801.22	-0.03575	1801.22	-0.02435
		1801.7	-0.03416	1801.7	-0.03577	1801.7	-0.02455
		1802.18	-0.03434	1802.18	-0.03585	1802.18	-0.02481
		1802.66	-0.03455	1802.66	-0.03598	1802.66	-0.02511
		1803.15	-0.03477	1803.15	-0.03615	1803.15	-0.02541
		1803.63	-0.03499	1803.63	-0.03632	1803.63	-0.0257
		1804.11	-0.03517	1804.11	-0.03649	1804.11	-0.02595
		1804.59	-0.0353	1804.59	-0.03662	1804.59	-0.02614
		1805.08	-0.03539	1805.08	-0.03672	1805.08	-0.02627
		1805.56	-0.03543	1805.56	-0.03679	1805.56	-0.02633
		1806.04	-0.03544	1806.04	-0.03683	1806.04	-0.02635
		1806.52	-0.03543	1806.52	-0.03686	1806.52	-0.02634
		1807	-0.03542	1807	-0.03688	1807	-0.0263
		1807.49	-0.0354	1807.49	-0.0369	1807.49	-0.02626
		1807.97	-0.03539	1807.97	-0.03691	1807.97	-0.0262
		1808.45	-0.03536	1808.45	-0.0369	1808.45	-0.02613
		1808.93	-0.03532	1808.93	-0.03688	1808.93	-0.02605
		1809.41	-0.03527	1809.41	-0.03685	1809.41	-0.02597
		1809.9	-0.03524	1809.9	-0.03681	1809.9	-0.02592
		1810.38	-0.03523	1810.38	-0.03679	1810.38	-0.02591
		1810.86	-0.03527	1810.86	-0.03679	1810.86	-0.02597
		1811.34	-0.03536	1811.34	-0.03683	1811.34	-0.02611
		1811.83	-0.0355	1811.83	-0.0369	1811.83	-0.02632
		1812.31	-0.03566	1812.31	-0.03699	1812.31	-0.02657
		1812.79	-0.03581	1812.79	-0.03709	1812.79	-0.02682
		1813.27	-0.03596	1813.27	-0.03719	1813.27	-0.02707
		1813.75	-0.03608	1813.75	-0.03729	1813.75	-0.02727
		1814.23	-0.03618	1814.23	-0.03738	1814.23	-0.02743
		1814.72	-0.03625	1814.72	-0.03744	1814.72	-0.02754
		1815.2	-0.0363	1815.2	-0.0375	1815.2	-0.02761
		1815.68	-0.03634	1815.68	-0.03753	1815.68	-0.02764
		1816.16	-0.03636	1816.16	-0.03755	1816.16	-0.02767
		1816.65	-0.03638	1816.65	-0.03757	1816.65	-0.02769
		1817.13	-0.03642	1817.13	-0.03759	1817.13	-0.02773
		1817.61	-0.03647	1817.61	-0.03762	1817.61	-0.02779
		1818.09	-0.03655	1818.09	-0.03767	1818.09	-0.02787
		1818.57	-0.03663	1818.57	-0.03772	1818.57	-0.02797
		1819.06	-0.03672	1819.06	-0.03778	1819.06	-0.02806
		1819.54	-0.0368	1819.54	-0.03782	1819.54	-0.02813
		1820.02	-0.03685	1820.02	-0.03785	1820.02	-0.02816
		1820.5	-0.03687	1820.5	-0.03785	1820.5	-0.02816
		1820.98	-0.03686	1820.98	-0.03784	1820.98	-0.02812
		1821.47	-0.03682	1821.47	-0.03781	1821.47	-0.02805
		1821.95	-0.03677	1821.95	-0.03778	1821.95	-0.02795
		1822.43	-0.03671	1822.43	-0.03774	1822.43	-0.02782
		1822.91	-0.03664	1822.91	-0.03769	1822.91	-0.02766
		1823.4	-0.03657	1823.4	-0.03764	1823.4	-0.0275
		1823.88	-0.03649	1823.88	-0.0376	1823.88	-0.02736
		1824.36	-0.03643	1824.36	-0.03757	1824.36	-0.02725
		1824.84	-0.0364	1824.84	-0.03757	1824.84	-0.02721
		1825.32	-0.0364	1825.32	-0.0376	1825.32	-0.02723
		1825.81	-0.03644	1825.81	-0.03766	1825.81	-0.02729
		1826.29	-0.0365	1826.29	-0.03773	1826.29	-0.02736
		1826.77	-0.03653	1826.77	-0.03779	1826.77	-0.02738
		1827.25	-0.03652	1827.25	-0.03782	1827.25	-0.02732
		1827.73	-0.03646	1827.73	-0.0378	1827.73	-0.02716
		1828.22	-0.03635	1828.22	-0.03776	1828.22	-0.02694
		1828.7	-0.03624	1828.7	-0.0377	1828.7	-0.02671
		1829.18	-0.03616	1829.18	-0.03767	1829.18	-0.02655
		1829.66	-0.03616	1829.66	-0.03767	1829.66	-0.02654
		1830.15	-0.03628	1830.15	-0.03774	1830.15	-0.02672
		1830.63	-0.03648	1830.63	-0.03784	1830.63	-0.02704
		1831.11	-0.03673	1831.11	-0.03796	1831.11	-0.02744
		1831.59	-0.03696	1831.59	-0.03807	1831.59	-0.02783
		1832.07	-0.03716	1832.07	-0.03815	1832.07	-0.02816
		1832.56	-0.03731	1832.56	-0.03821	1832.56	-0.02841
		1833.04	-0.03742	1833.04	-0.03826	1833.04	-0.02857
		1833.52	-0.0375	1833.52	-0.03829	1833.52	-0.02866
		1834	-0.03756	1834	-0.03831	1834	-0.0287
		1834.48	-0.0376	1834.48	-0.03833	1834.48	-0.02871
		1834.97	-0.03764	1834.97	-0.03833	1834.97	-0.0287
		1835.45	-0.03766	1835.45	-0.03832	1835.45	-0.02867
		1835.93	-0.03767	1835.93	-0.03831	1835.93	-0.02865
		1836.41	-0.03767	1836.41	-0.03829	1836.41	-0.02864
		1836.89	-0.03769	1836.89	-0.03829	1836.89	-0.02865
		1837.38	-0.03772	1837.38	-0.03831	1837.38	-0.0287
		1837.86	-0.03778	1837.86	-0.03835	1837.86	-0.02878
		1838.34	-0.03784	1838.34	-0.03842	1838.34	-0.02887
		1838.82	-0.0379	1838.82	-0.03848	1838.82	-0.02896
		1839.31	-0.03793	1839.31	-0.03852	1839.31	-0.029
		1839.79	-0.03793	1839.79	-0.03853	1839.79	-0.02898
		1840.27	-0.03787	1840.27	-0.03851	1840.27	-0.02889
		1840.75	-0.03778	1840.75	-0.03846	1840.75	-0.02872
		1841.23	-0.03766	1841.23	-0.03839	1841.23	-0.0285
		1841.72	-0.03751	1841.72	-0.03831	1841.72	-0.02822
		1842.2	-0.03735	1842.2	-0.03822	1842.2	-0.02792
		1842.68	-0.03719	1842.68	-0.03814	1842.68	-0.02761
		1843.16	-0.03704	1843.16	-0.03806	1843.16	-0.02734
		1843.64	-0.03693	1843.64	-0.03798	1843.64	-0.02716
		1844.13	-0.03689	1844.13	-0.03793	1844.13	-0.02709
		1844.61	-0.03692	1844.61	-0.03789	1844.61	-0.02714
		1845.09	-0.03701	1845.09	-0.03789	1845.09	-0.0273
		1845.57	-0.03714	1845.57	-0.0379	1845.57	-0.02751
		1846.06	-0.03729	1846.06	-0.03793	1846.06	-0.02773
		1846.54	-0.03743	1846.54	-0.03798	1846.54	-0.02794
		1847.02	-0.03755	1847.02	-0.03803	1847.02	-0.02812
		1847.5	-0.03765	1847.5	-0.03809	1847.5	-0.02827
		1847.98	-0.03773	1847.98	-0.03816	1847.98	-0.0284
		1848.47	-0.03781	1848.47	-0.03825	1848.47	-0.02854
		1848.95	-0.0379	1848.95	-0.03836	1848.95	-0.0287
		1849.43	-0.038	1849.43	-0.03848	1849.43	-0.02887
		1849.91	-0.0381	1849.91	-0.03859	1849.91	-0.02903
		1850.39	-0.03819	1850.39	-0.03869	1850.39	-0.02918
		1850.88	-0.03826	1850.88	-0.03875	1850.88	-0.02928
		1851.36	-0.0383	1851.36	-0.03878	1851.36	-0.02935
		1851.84	-0.03831	1851.84	-0.03879	1851.84	-0.02937
		1852.32	-0.03831	1852.32	-0.03878	1852.32	-0.02938
		1852.81	-0.03831	1852.81	-0.03877	1852.81	-0.02938
		1853.29	-0.03832	1853.29	-0.03876	1853.29	-0.0294
		1853.77	-0.03835	1853.77	-0.03877	1853.77	-0.02942
		1854.25	-0.03837	1854.25	-0.03877	1854.25	-0.02944
		1854.73	-0.03839	1854.73	-0.03876	1854.73	-0.02946
		1855.22	-0.0384	1855.22	-0.03874	1855.22	-0.02946
		1855.7	-0.03839	1855.7	-0.0387	1855.7	-0.02944
		1856.18	-0.03837	1856.18	-0.03867	1856.18	-0.02941
		1856.66	-0.03836	1856.66	-0.03863	1856.66	-0.02938
		1857.14	-0.03835	1857.14	-0.0386	1857.14	-0.02936
		1857.63	-0.03835	1857.63	-0.03857	1857.63	-0.02935
		1858.11	-0.03836	1858.11	-0.03855	1858.11	-0.02934
		1858.59	-0.03836	1858.59	-0.03852	1858.59	-0.02933
		1859.07	-0.03836	1859.07	-0.03848	1859.07	-0.02932
		1859.56	-0.03835	1859.56	-0.03843	1859.56	-0.02931
		1860.04	-0.03834	1860.04	-0.0384	1860.04	-0.0293
		1860.52	-0.03834	1860.52	-0.03837	1860.52	-0.02931
		1861	-0.03835	1861	-0.03837	1861	-0.02934
		1861.48	-0.03837	1861.48	-0.03838	1861.48	-0.02937
		1861.97	-0.03839	1861.97	-0.0384	1861.97	-0.0294
		1862.45	-0.03839	1862.45	-0.03843	1862.45	-0.02941
		1862.93	-0.03838	1862.93	-0.03844	1862.93	-0.02938
		1863.41	-0.03834	1863.41	-0.03844	1863.41	-0.02931
		1863.89	-0.03828	1863.89	-0.03842	1863.89	-0.02919
		1864.38	-0.0382	1864.38	-0.03838	1864.38	-0.02902
		1864.86	-0.03809	1864.86	-0.03832	1864.86	-0.0288
		1865.34	-0.03796	1865.34	-0.03823	1865.34	-0.02853
		1865.82	-0.0378	1865.82	-0.03812	1865.82	-0.0282
		1866.31	-0.0376	1866.31	-0.03798	1866.31	-0.02783
		1866.79	-0.03738	1866.79	-0.03782	1866.79	-0.02745
		1867.27	-0.03716	1867.27	-0.03766	1867.27	-0.02709
		1867.75	-0.03699	1867.75	-0.03752	1867.75	-0.02683
		1868.23	-0.03691	1868.23	-0.03743	1868.23	-0.0267
		1868.71	-0.03694	1868.71	-0.03741	1868.71	-0.02676
		1869.2	-0.03708	1869.2	-0.03745	1869.2	-0.02698
		1869.68	-0.03728	1869.68	-0.03754	1869.68	-0.02732
		1870.16	-0.03751	1870.16	-0.03765	1870.16	-0.0277
		1870.64	-0.03772	1870.64	-0.03777	1870.64	-0.02806
		1871.13	-0.0379	1871.13	-0.03788	1871.13	-0.02838
		1871.61	-0.03804	1871.61	-0.03799	1871.61	-0.02863
		1872.09	-0.03814	1872.09	-0.03808	1872.09	-0.02883
		1872.57	-0.03822	1872.57	-0.03816	1872.57	-0.02897
		1873.05	-0.03827	1873.05	-0.03824	1873.05	-0.02907
		1873.54	-0.03831	1873.54	-0.0383	1873.54	-0.02914
		1874.02	-0.03832	1874.02	-0.03835	1874.02	-0.02917
		1874.5	-0.03832	1874.5	-0.03838	1874.5	-0.02917
		1874.98	-0.0383	1874.98	-0.03839	1874.98	-0.02916
		1875.46	-0.03828	1875.46	-0.03838	1875.46	-0.02914
		1875.95	-0.03827	1875.95	-0.03837	1875.95	-0.02912
		1876.43	-0.03826	1876.43	-0.03835	1876.43	-0.0291
		1876.91	-0.03827	1876.91	-0.03832	1876.91	-0.0291
		1877.39	-0.03829	1877.39	-0.03829	1877.39	-0.02909
		1877.88	-0.0383	1877.88	-0.03825	1877.88	-0.02907
		1878.36	-0.03831	1878.36	-0.0382	1878.36	-0.02904
		1878.84	-0.03831	1878.84	-0.03815	1878.84	-0.02902
		1879.32	-0.0383	1879.32	-0.0381	1879.32	-0.029
		1879.8	-0.0383	1879.8	-0.03806	1879.8	-0.02899
		1880.29	-0.03831	1880.29	-0.03804	1880.29	-0.029
		1880.77	-0.03831	1880.77	-0.03802	1880.77	-0.02902
		1881.25	-0.0383	1881.25	-0.038	1881.25	-0.02903
		1881.73	-0.03828	1881.73	-0.03798	1881.73	-0.02903
		1882.21	-0.03824	1882.21	-0.03794	1882.21	-0.02901
		1882.7	-0.03819	1882.7	-0.03791	1882.7	-0.02897
		1883.18	-0.03814	1883.18	-0.03787	1883.18	-0.02892
		1883.66	-0.0381	1883.66	-0.03785	1883.66	-0.02887
		1884.14	-0.03807	1884.14	-0.03784	1884.14	-0.02884
		1884.62	-0.03807	1884.62	-0.03784	1884.62	-0.02882
		1885.11	-0.03806	1885.11	-0.03784	1885.11	-0.02881
		1885.59	-0.03805	1885.59	-0.03783	1885.59	-0.02878
		1886.07	-0.03801	1886.07	-0.03779	1886.07	-0.02872
		1886.55	-0.03794	1886.55	-0.03773	1886.55	-0.02862
		1887.04	-0.03786	1887.04	-0.03764	1887.04	-0.02847
		1887.52	-0.03775	1887.52	-0.03754	1887.52	-0.0283
		1888	-0.03764	1888	-0.03743	1888	-0.02812
		1888.48	-0.03755	1888.48	-0.03734	1888.48	-0.02796
		1888.96	-0.03748	1888.96	-0.03727	1888.96	-0.02785
		1889.45	-0.03746	1889.45	-0.03723	1889.45	-0.02781
		1889.93	-0.03747	1889.93	-0.03723	1889.93	-0.02784
		1890.41	-0.0375	1890.41	-0.03726	1890.41	-0.02792
		1890.89	-0.03756	1890.89	-0.0373	1890.89	-0.02804
		1891.38	-0.03762	1891.38	-0.03734	1891.38	-0.02815
		1891.86	-0.03766	1891.86	-0.03737	1891.86	-0.02822
		1892.34	-0.03768	1892.34	-0.03737	1892.34	-0.02824
		1892.82	-0.03766	1892.82	-0.03734	1892.82	-0.0282
		1893.3	-0.03761	1893.3	-0.03729	1893.3	-0.0281
		1893.79	-0.03753	1893.79	-0.03721	1893.79	-0.02797
		1894.27	-0.03746	1894.27	-0.03714	1894.27	-0.02785
		1894.75	-0.0374	1894.75	-0.03709	1894.75	-0.02776
		1895.23	-0.03738	1895.23	-0.03708	1895.23	-0.02773
		1895.71	-0.03739	1895.71	-0.03709	1895.71	-0.02776
		1896.2	-0.03744	1896.2	-0.03712	1896.2	-0.02784
		1896.68	-0.0375	1896.68	-0.03715	1896.68	-0.02794
		1897.16	-0.03755	1897.16	-0.03718	1897.16	-0.02803
		1897.64	-0.03758	1897.64	-0.03718	1897.64	-0.0281
		1898.12	-0.03759	1898.12	-0.03718	1898.12	-0.02813
		1898.61	-0.03758	1898.61	-0.03716	1898.61	-0.02813
		1899.09	-0.03757	1899.09	-0.03713	1899.09	-0.02811
		1899.57	-0.03755	1899.57	-0.03711	1899.57	-0.02809
		1900.05	-0.03754	1900.05	-0.0371	1900.05	-0.02806
		1900.54	-0.03752	1900.54	-0.03708	1900.54	-0.02803
		1901.02	-0.0375	1901.02	-0.03705	1901.02	-0.02799
		1901.5	-0.03747	1901.5	-0.03702	1901.5	-0.02796
		1901.98	-0.03743	1901.98	-0.03698	1901.98	-0.02792
		1902.46	-0.03739	1902.46	-0.03694	1902.46	-0.02788
		1902.95	-0.03735	1902.95	-0.03691	1902.95	-0.02785
		1903.43	-0.03731	1903.43	-0.03688	1903.43	-0.02783
		1903.91	-0.03727	1903.91	-0.03685	1903.91	-0.0278
		1904.39	-0.03724	1904.39	-0.03681	1904.39	-0.02776
		1904.88	-0.03719	1904.88	-0.03677	1904.88	-0.02771
		1905.36	-0.03713	1905.36	-0.0367	1905.36	-0.02763
		1905.84	-0.03706	1905.84	-0.03662	1905.84	-0.02753
		1906.32	-0.03698	1906.32	-0.03653	1906.32	-0.0274
		1906.8	-0.03689	1906.8	-0.03642	1906.8	-0.02726
		1907.29	-0.03681	1907.29	-0.03632	1907.29	-0.02712
		1907.77	-0.03673	1907.77	-0.03622	1907.77	-0.02698
		1908.25	-0.03665	1908.25	-0.03612	1908.25	-0.02686
		1908.73	-0.03659	1908.73	-0.03604	1908.73	-0.02677
		1909.21	-0.03655	1909.21	-0.03597	1909.21	-0.02672
		1909.7	-0.03654	1909.7	-0.03593	1909.7	-0.02671
		1910.18	-0.03656	1910.18	-0.03591	1910.18	-0.02676
		1910.66	-0.03661	1910.66	-0.03592	1910.66	-0.02684
		1911.14	-0.03667	1911.14	-0.03595	1911.14	-0.02693
		1911.62	-0.03674	1911.62	-0.03598	1911.62	-0.02702
		1912.11	-0.03678	1912.11	-0.03601	1912.11	-0.02709
		1912.59	-0.0368	1912.59	-0.03602	1912.59	-0.02711
		1913.07	-0.03679	1913.07	-0.03601	1913.07	-0.02709
		1913.55	-0.03675	1913.55	-0.03598	1913.55	-0.02703
		1914.04	-0.0367	1914.04	-0.03594	1914.04	-0.02694
		1914.52	-0.03663	1914.52	-0.03589	1914.52	-0.02683
		1915	-0.03655	1915	-0.03583	1915	-0.0267
		1915.48	-0.03647	1915.48	-0.03576	1915.48	-0.02653
		1915.96	-0.03636	1915.96	-0.03568	1915.96	-0.02634
		1916.45	-0.03624	1916.45	-0.03559	1916.45	-0.02613
		1916.93	-0.03612	1916.93	-0.03549	1916.93	-0.02593
		1917.41	-0.036	1917.41	-0.03541	1917.41	-0.02577
		1917.89	-0.03592	1917.89	-0.03535	1917.89	-0.02567
		1918.37	-0.03588	1918.37	-0.03532	1918.37	-0.02564
		1918.86	-0.03587	1918.86	-0.0353	1918.86	-0.02567
		1919.34	-0.03588	1919.34	-0.03528	1919.34	-0.02571
		1919.82	-0.03588	1919.82	-0.03523	1919.82	-0.02571
		1920.3	-0.03584	1920.3	-0.03516	1920.3	-0.02566
		1920.79	-0.03577	1920.79	-0.03505	1920.79	-0.02553
		1921.27	-0.03566	1921.27	-0.03492	1921.27	-0.02536
		1921.75	-0.03554	1921.75	-0.03479	1921.75	-0.02517
		1922.23	-0.03545	1922.23	-0.03471	1922.23	-0.02503
		1922.71	-0.0354	1922.71	-0.03467	1922.71	-0.02496
		1923.2	-0.0354	1923.2	-0.03469	1923.2	-0.025
		1923.68	-0.03545	1923.68	-0.03476	1923.68	-0.02512
		1924.16	-0.03552	1924.16	-0.03485	1924.16	-0.02527
		1924.64	-0.03559	1924.64	-0.03493	1924.64	-0.02543
		1925.12	-0.03565	1925.12	-0.03499	1925.12	-0.02556
		1925.61	-0.03568	1925.61	-0.03503	1925.61	-0.02564
		1926.09	-0.03569	1926.09	-0.03504	1926.09	-0.02569
		1926.57	-0.03568	1926.57	-0.03504	1926.57	-0.0257
		1927.05	-0.03567	1927.05	-0.03503	1927.05	-0.02569
		1927.54	-0.03564	1927.54	-0.03501	1927.54	-0.02566
		1928.02	-0.0356	1928.02	-0.03499	1928.02	-0.02563
		1928.5	-0.03555	1928.5	-0.03496	1928.5	-0.0256
		1928.98	-0.0355	1928.98	-0.03492	1928.98	-0.02556
		1929.46	-0.03544	1929.46	-0.03488	1929.46	-0.02552
		1929.94	-0.03539	1929.94	-0.03483	1929.94	-0.02549
		1930.43	-0.03535	1930.43	-0.03479	1930.43	-0.02546
		1930.91	-0.03531	1930.91	-0.03475	1930.91	-0.02544
		1931.39	-0.03527	1931.39	-0.0347	1931.39	-0.0254
		1931.87	-0.03523	1931.87	-0.03465	1931.87	-0.02536
		1932.36	-0.03517	1932.36	-0.03459	1932.36	-0.02532
		1932.84	-0.03512	1932.84	-0.03453	1932.84	-0.02527
		1933.32	-0.03507	1933.32	-0.03448	1933.32	-0.02523
		1933.8	-0.03503	1933.8	-0.03444	1933.8	-0.02521
		1934.28	-0.035	1934.28	-0.03441	1934.28	-0.0252
		1934.77	-0.03498	1934.77	-0.0344	1934.77	-0.0252
		1935.25	-0.03496	1935.25	-0.03438	1935.25	-0.0252
		1935.73	-0.03494	1935.73	-0.03437	1935.73	-0.02518
		1936.21	-0.0349	1936.21	-0.03435	1936.21	-0.02515
		1936.69	-0.03485	1936.69	-0.03432	1936.69	-0.0251
		1937.18	-0.0348	1937.18	-0.0343	1937.18	-0.02505
		1937.66	-0.03474	1937.66	-0.03427	1937.66	-0.02499
		1938.14	-0.03469	1938.14	-0.03424	1938.14	-0.02494
		1938.62	-0.03463	1938.62	-0.0342	1938.62	-0.02487
		1939.11	-0.03454	1939.11	-0.03413	1939.11	-0.02476
		1939.59	-0.03443	1939.59	-0.03404	1939.59	-0.02461
		1940.07	-0.03429	1940.07	-0.03391	1940.07	-0.0244
		1940.55	-0.03412	1940.55	-0.03375	1940.55	-0.02415
		1941.03	-0.03395	1941.03	-0.03359	1941.03	-0.02389
		1941.52	-0.0338	1941.52	-0.03345	1941.52	-0.02366
		1942	-0.03369	1942	-0.03334	1942	-0.0235
		1942.48	-0.03364	1942.48	-0.03329	1942.48	-0.02343
		1942.96	-0.03365	1942.96	-0.03329	1942.96	-0.02345
		1943.44	-0.03368	1943.44	-0.03332	1943.44	-0.02354
		1943.93	-0.03373	1943.93	-0.03336	1943.93	-0.02366
		1944.41	-0.03377	1944.41	-0.03341	1944.41	-0.02378
		1944.89	-0.03379	1944.89	-0.03344	1944.89	-0.02388
		1945.37	-0.0338	1945.37	-0.03346	1945.37	-0.02396
		1945.86	-0.0338	1945.86	-0.03348	1945.86	-0.02403
		1946.34	-0.03379	1946.34	-0.03349	1946.34	-0.02408
		1946.82	-0.03378	1946.82	-0.03349	1946.82	-0.02411
		1947.3	-0.03376	1947.3	-0.03348	1947.3	-0.02414
		1947.78	-0.03374	1947.78	-0.03347	1947.78	-0.02415
		1948.27	-0.03371	1948.27	-0.03344	1948.27	-0.02414
		1948.75	-0.03369	1948.75	-0.03341	1948.75	-0.02413
		1949.23	-0.03366	1949.23	-0.03338	1949.23	-0.02411
		1949.71	-0.03364	1949.71	-0.03334	1949.71	-0.02409
		1950.19	-0.03362	1950.19	-0.0333	1950.19	-0.02407
		1950.68	-0.03359	1950.68	-0.03326	1950.68	-0.02405
		1951.16	-0.03356	1951.16	-0.0332	1951.16	-0.02402
		1951.64	-0.03351	1951.64	-0.03314	1951.64	-0.02398
		1952.12	-0.03346	1952.12	-0.03307	1952.12	-0.02393
		1952.61	-0.0334	1952.61	-0.03299	1952.61	-0.02386
		1953.09	-0.03334	1953.09	-0.03291	1953.09	-0.02378
		1953.57	-0.03329	1953.57	-0.03284	1953.57	-0.0237
		1954.05	-0.03325	1954.05	-0.03277	1954.05	-0.02363
		1954.53	-0.03321	1954.53	-0.0327	1954.53	-0.02357
		1955.02	-0.03317	1955.02	-0.03263	1955.02	-0.02351
		1955.5	-0.03313	1955.5	-0.03257	1955.5	-0.02347
		1955.98	-0.03309	1955.98	-0.03251	1955.98	-0.02343
		1956.46	-0.03304	1956.46	-0.03245	1956.46	-0.02339
		1956.94	-0.033	1956.94	-0.03239	1956.94	-0.02336
		1957.43	-0.03296	1957.43	-0.03234	1957.43	-0.02334
		1957.91	-0.03293	1957.91	-0.03228	1957.91	-0.02331
		1958.39	-0.03289	1958.39	-0.03222	1958.39	-0.02328
		1958.87	-0.03284	1958.87	-0.03215	1958.87	-0.02323
		1959.36	-0.03279	1959.36	-0.03207	1959.36	-0.02316
		1959.84	-0.03272	1959.84	-0.03198	1959.84	-0.02308
		1960.32	-0.03266	1960.32	-0.0319	1960.32	-0.02299
		1960.8	-0.03259	1960.8	-0.03182	1960.8	-0.02289
		1961.28	-0.03254	1961.28	-0.03174	1961.28	-0.0228
		1961.77	-0.03249	1961.77	-0.03167	1961.77	-0.02271
		1962.25	-0.03245	1962.25	-0.0316	1962.25	-0.02263
[truncated: 2,152 more rows]

## Sheet: Figure 3c
HCHO Concentration	Rate	HCHO Concentration	Rate	O2 concentration	Rate	O2 concentration	Rate
ppm		ppm		%		%
	Pd/CeO2-AT-S		Pd1/CeO2-AT		Pd/CeO2-AT-S		Pd1/CeO2-AT
138	18			0.05	21.0317	5	77.3809
178	36.5536	178	16	0.2	18.254	10	97.3214
300	73.6607	300	18.1	5	17.26	15	108.631
300	88.3929	400	19.24	10	18.5509	20	102.976
400	102.976	520	19.3	15	17.257	25	112.202
400	109.226	820	22.4	20	17.658	30	107.143
484	135.405	1130	24.1	25	18.45
520	140.833	1357	28.3	30	18.0548
520	148.571
580	169.167
580	167.44
700	200
760	205.833
820	194.018
880	180
937	177.568
960	173
1061	188
1134	165.938
1200	146.429
1357	131.257
1380	117.054
1640	85.4167
1800	70.9821

## Sheet: Figure 3d
Steam treatment time	Defect peak position	Raman peak shift from 463 cm-1	Reaction rate
h	cm-1		μmol gPd-1 s-1
		Col("Defect peak position")-463
3	461	-2	0
4	451	-12	6.5472
6	447	-16	44.5
9	440	-23	55.65
12	447	-16	30.58
15	450	-13	25.14
18	452	-11	18.45

## Sheet: Figure 3e
Raman shift	Intensity	Raman shift	Intensity	Raman shift	Intensity	Raman shift	Intensity
cm-1	arb. units	cm-1	arb. units	cm-1	arb. units	cm-1	arb. units
	1		2		3		4
99.8421	964.727	99.8421	172.535	99.8421	780.155	99.8421	-894.698
101.956	1038.19	101.956	278.977	101.956	891.198	101.956	-683.325
104.07	1167.58	104.07	356.527	104.07	951.871	104.07	-523.296
106.183	1210.06	106.183	424.48	106.183	1039.47	106.183	-452.302
108.296	1161.18	108.296	432.284	108.296	1060.5	108.296	-386.619
110.408	1181.45	110.408	455.376	110.408	1018.4	110.408	-440.458
112.519	1137.07	112.519	464.681	112.519	1041.44	112.519	-507.631
114.63	1165.27	114.63	401.458	114.63	1062.16	114.63	-397.52
116.738	1151.63	116.738	381.318	116.738	1007.89	116.738	-525.062
118.848	1135.26	118.848	407.847	118.848	1038.39	118.848	-472.726
120.957	1165.34	120.957	417.527	120.957	960.445	120.957	-426.07
123.064	1134.01	123.064	354.231	123.064	984.27	123.064	-488.157
125.172	1120.28	125.172	414.183	125.172	953.412	125.172	-467.47
127.278	1067.59	127.278	390.513	127.278	969.797	127.278	-448.791
129.385	1060.09	129.385	401.76	129.385	966.163	129.385	-485.219
131.49	1085.44	131.49	421.257	131.49	992.883	131.49	-491.371
133.595	1102.33	133.595	392.315	133.595	970.854	133.595	-481.127
135.699	1076.09	135.699	361.119	135.699	924.634	135.699	-527.756
137.802	1056.51	137.802	397.158	137.802	930.016	137.802	-528.802
139.904	1079.26	139.904	385.906	139.904	948.514	139.904	-563.134
142.006	1076.22	142.006	385.418	142.006	977.676	142.006	-520.924
144.108	1099.31	144.108	397.568	144.108	912.291	144.108	-483.748
146.208	1088.11	146.208	399.357	146.208	932.266	146.208	-505.789
148.309	1074.74	148.309	345.972	148.309	879.406	148.309	-519.689
150.408	1044.55	150.408	380.555	150.408	919.743	150.408	-471.795
152.507	1020.5	152.507	377.594	152.507	941.196	152.507	-532.017
154.606	1082.71	154.606	378.113	154.606	945.332	154.606	-561.538
156.704	1068.46	156.704	345.747	156.704	864.839	156.704	-529.665
158.8	1048.08	158.8	345.538	158.8	899.25	158.8	-584.553
160.896	973.03	160.896	401.158	160.896	900.606	160.896	-595.908
162.991	1006.54	162.991	369.051	162.991	892.747	162.991	-532.786
165.087	1041.12	165.087	384.54	165.087	865.376	165.087	-606.816
167.18	1047.93	167.18	357.862	167.18	884.556	167.18	-590.849
169.275	948.676	169.275	398.409	169.275	866.759	169.275	-568.43
171.367	996.014	171.367	342.217	171.367	902.745	171.367	-586.975
173.459	983.635	173.459	395.433	173.459	876.961	173.459	-515.647
175.552	1018.76	175.552	350.793	175.552	890.442	175.552	-602.959
177.643	1029.2	177.643	349.513	177.643	903.976	177.643	-595.324
179.733	996.324	179.733	310.082	179.733	859.768	179.733	-547.443
181.823	1042.78	181.823	404.629	181.823	914.482	181.823	-616.266
183.912	1019.01	183.912	349.492	183.912	909.265	183.912	-559.445
186.001	1028.13	186.001	328.266	186.001	880.216	186.001	-599.768
188.088	1034.04	188.088	368.772	188.088	916.012	188.088	-601.1
190.176	989.282	190.176	405.949	190.176	889.772	190.176	-603.766
192.261	1011.35	192.261	370.778	192.261	862.348	192.261	-556.276
194.348	1019.86	194.348	381.779	194.348	932.574	194.348	-577.048
196.433	989.169	196.433	349.424	196.433	869.911	196.433	-584.642
198.517	1035.45	198.517	342.657	198.517	877.084	198.517	-565.745
200.602	1032.28	200.602	371.687	200.602	934.409	200.602	-615.838
202.684	1062.86	202.684	373.908	202.684	871.605	202.684	-556.286
204.768	1017.58	204.768	344.361	204.768	872.395	204.768	-649.452
206.849	995.995	206.849	337.449	206.849	897.786	206.849	-546.985
208.93	1016.44	208.93	363.374	208.93	918.136	208.93	-591.628
211.012	1066.63	211.012	355.782	211.012	874.334	211.012	-624.642
213.092	1087.37	213.092	327.028	213.092	910.374	213.092	-564.417
215.171	1055.31	215.171	374.028	215.171	927.252	215.171	-621.083
217.25	1108.18	217.25	278.62	217.25	928.117	217.25	-600.751
219.328	1074.59	219.328	329.229	219.328	927.153	219.328	-582.113
221.405	1131.9	221.405	331.074	221.405	950.822	221.405	-580.537
223.482	1043.48	223.482	307.527	223.482	954.205	223.482	-584.913
225.559	1101.99	225.559	378.916	225.559	977.034	225.559	-586.136
227.633	1124.8	227.633	344.186	227.633	942.709	227.633	-636.37
229.708	1112.82	229.708	337.923	229.708	923.588	229.708	-638.794
231.783	1105.8	231.783	409.096	231.783	952.304	231.783	-663.92
233.856	1116.96	233.856	327.915	233.856	961.419	233.856	-691.407
235.93	1100.29	235.93	327.109	235.93	910.038	235.93	-604.986
238.001	1057.84	238.001	317.814	238.001	940.01	238.001	-656.855
240.074	1112.98	240.074	350.982	240.074	909.468	240.074	-657.207
242.144	1078.1	242.144	285.998	242.144	873.582	242.144	-632.621
244.214	1036.97	244.214	309.363	244.214	937.176	244.214	-574.959
246.285	1061.75	246.285	351.73	246.285	905.979	246.285	-580.741
248.354	1037.72	248.354	316.836	248.354	910.254	248.354	-658.619
250.422	1060.27	250.422	293.151	250.422	917.517	250.422	-652.32
252.49	963.61	252.49	275.654	252.49	898.542	252.49	-733.84
254.557	1001.49	254.557	281.538	254.557	904.965	254.557	-687.832
256.624	1025.37	256.624	305.767	256.624	852.161	256.624	-648.65
258.69	964.903	258.69	334.226	258.69	847.007	258.69	-673.551
260.755	1014.36	260.755	289.528	260.755	901.42	260.755	-712.058
262.819	1020.81	262.819	281.371	262.819	874.665	262.819	-727.942
264.883	984.368	264.883	358.951	264.883	814.107	264.883	-632.794
266.947	967.305	266.947	314.314	266.947	849.277	266.947	-767.176
269.009	978.639	269.009	327.264	269.009	846.567	269.009	-713.237
271.072	1024.43	271.072	304.356	271.072	904.457	271.072	-642.695
273.133	985.002	273.133	318.92	273.133	879.177	273.133	-698.399
275.194	984.903	275.194	285.312	275.194	833.844	275.194	-685.505
277.254	983.82	277.254	302.068	277.254	867.076	277.254	-682.624
279.313	996.83	279.313	307.719	279.313	864.017	279.313	-634.389
281.373	993.619	281.373	261.774	281.373	827.536	281.373	-629.651
283.431	971.042	283.431	255.989	283.431	847.417	283.431	-699.98
285.489	985.611	285.489	295.418	285.489	850.899	285.489	-667.694
287.546	1005.96	287.546	254.645	287.546	837.89	287.546	-629.863
289.602	1027.98	289.602	300.418	289.602	808.357	289.602	-725.075
291.658	973.82	291.658	278.012	291.658	840.075	291.658	-711.787
293.713	970.815	293.713	303.612	293.713	855.172	293.713	-672.995
295.766	980.537	295.766	324.657	295.766	849.664	295.766	-649.107
297.82	996.943	297.82	350.268	297.82	826.722	297.82	-568.555
299.874	1005.93	299.874	298.074	299.874	851.714	299.874	-677.676
301.927	963.521	301.927	348.962	301.927	828.24	301.927	-639.558
303.978	1008.04	303.978	319.428	303.978	871.605	303.978	-628.975
306.03	1000.36	306.03	302.818	306.03	877.713	306.03	-586.845
308.08	1003.64	308.08	364.784	308.08	934.453	308.08	-650.296
310.13	989.148	310.13	394.82	310.13	837.372	310.13	-610.171
312.18	1035.22	312.18	351.764	312.18	875.428	312.18	-594.637
314.228	1037.89	314.228	326.92	314.228	924.388	314.228	-607.391
316.276	1014.16	316.276	358.524	316.276	857.166	316.276	-594.148
318.323	1003.52	318.323	312.632	318.323	926.068	318.323	-589.387
320.37	1009.86	320.37	392.823	320.37	897.885	320.37	-569.424
322.416	1024.3	322.416	382.949	322.416	899.474	322.416	-633.312
324.462	1038.99	324.462	348.962	324.462	897.45	324.462	-561.412
326.507	1028.45	326.507	390.657	326.507	900.574	326.507	-550.845
328.551	1033.77	328.551	346.463	328.551	916.61	328.551	-535.052
330.595	1087.11	330.595	389.465	330.595	931.79	330.595	-546.41
332.637	1106.27	332.637	386.576	332.637	894.253	332.637	-552.76
334.68	1086.41	334.68	395.493	334.68	906.638	334.68	-509.153
336.721	1042.18	336.721	383.939	336.721	956.174	336.721	-554.381
338.763	1069.3	338.763	368.531	338.763	986.202	338.763	-531.156
340.803	1073.96	340.803	387.303	340.803	953.736	340.803	-524.532
342.844	1126.35	342.844	446.957	342.844	931.929	342.844	-469.266
344.882	1092.71	344.882	430.303	344.882	983.168	344.882	-484.535
346.921	1131.09	346.921	460.271	346.921	981.521	346.921	-482.54
348.958	1125.48	348.958	426.745	348.958	1002.18	348.958	-478.774
350.995	1103.24	350.995	421.418	350.995	998.396	350.995	-469.297
353.032	1165.59	353.032	453.932	353.032	1000.35	353.032	-387.039
355.068	1155.79	355.068	509.604	355.068	1027.46	355.068	-378.007
357.103	1181.82	357.103	504.811	357.103	1033.03	357.103	-446.909
359.138	1156.27	359.138	476.619	359.138	1053.99	359.138	-368.411
361.173	1187.95	361.173	513.409	361.173	1043.89	361.173	-460.619
363.207	1172.16	363.207	541.444	363.207	1109.35	363.207	-415.128
365.239	1203.83	365.239	554.978	365.239	1097.38	365.239	-380.277
367.271	1252.9	367.271	498.042	367.271	1101.93	367.271	-266.171
369.302	1258.49	369.302	521.371	369.302	1120.02	369.302	-289.238
371.334	1202.48	371.334	573.712	371.334	1120.85	371.334	-308.209
373.364	1287.42	373.364	562.583	373.364	1198.97	373.364	-258.415
375.394	1277.15	375.394	574.853	375.394	1153.97	375.394	-210.186
377.423	1304.67	377.423	590.257	377.423	1213.25	377.423	-223.214
379.451	1379.6	379.451	642.509	379.451	1214.04	379.451	-190.565
381.479	1410.48	381.479	554.445	381.479	1278.61	381.479	-207.598
383.506	1426.08	383.506	688.925	383.506	1243.19	383.506	-134.875
385.532	1448.51	385.532	676.177	385.532	1299.33	385.532	-146.754
387.558	1502.87	387.558	677.046	387.558	1349.85	387.558	-75.5819
389.584	1496.67	389.584	677.067	389.584	1355.23	389.584	-102.48
391.609	1471.28	391.609	671.397	391.609	1352.03	391.609	-130.216
393.633	1502.77	393.633	777.605	393.633	1419.24	393.633	-36.4472
395.657	1475.34	395.657	754.507	395.657	1484.49	395.657	-69.1398
397.679	1565.5	397.679	790.118	397.679	1485.91	397.679	70.6875
399.701	1563.83	399.701	796.596	399.701	1498.73	399.701	65.4899
401.722	1584.19	401.722	849.246	401.722	1500.77	401.722	43.627
403.744	1672.88	403.744	783.892	403.744	1557.59	403.744	140.151
405.764	1653.09	405.764	903.505	405.764	1612.09	405.764	93.274
407.783	1716.83	407.783	975.329	407.783	1708.54	407.783	289.835
409.802	1703.98	409.802	956.068	409.802	1678.2	409.802	225.325
411.821	1868.07	411.821	986.635	411.821	1707.32	411.821	368.507
413.839	1855.62	413.839	1139.13	413.839	1783.33	413.839	456.304
415.856	1901.63	415.856	1141.22	415.856	1908.97	415.856	560.938
417.872	2010.69	417.872	1222.75	417.872	1955.4	417.872	597.842
419.888	2106.92	419.888	1287.69	419.888	2018.86	419.888	789.794
421.902	2195.25	421.902	1354.38	421.902	2151.1	421.902	894.148
423.917	2320.69	423.917	1482.13	423.917	2280.17	423.917	1062.35
425.932	2454.57	425.932	1560.06	425.932	2466.4	425.932	1083.29
427.946	2669.65	427.946	1643.93	427.946	2632.61	427.946	1289.85
429.957	2860.01	429.957	1764.3	429.957	2813.31	429.957	1457.6
431.97	3077.3	431.97	1964.05	431.97	3032.4	431.97	1651.54
433.981	3335.83	433.981	2147.86	433.981	3332.76	433.981	1785.03
435.991	3744.25	435.991	2260.7	435.991	3712.57	435.991	2088.67
438.003	4153.26	438.003	2490.24	438.003	4171.06	438.003	2329.31
440.012	4609.73	440.012	2588.09	440.012	4509.51	440.012	2610.86
442.021	5028.21	442.021	2846.61	442.021	5235.61	442.021	2819.2
444.029	5799.23	444.029	3003.88	444.029	5841.99	444.029	3003.64
446.037	6343.53	446.037	3206.34	446.037	6649.49	446.037	3176.2
448.044	7014.36	448.044	3266.97	448.044	7307.22	448.044	3290.85
450.05	7704.02	450.05	3363.92	450.05	8254.76	450.05	3280.63
452.056	8187.12	452.056	3382.62	452.056	8740.15	452.056	3411.61
454.062	8424.88	454.062	3438.43	454.062	8930.5	454.062	3337.13
456.066	8365.64	456.066	3308.4	456.066	8959.4	456.066	2962.84
458.07	8132.25	458.07	3032.48	458.07	8636.34	458.07	2868.56
460.073	7527.46	460.073	2847.52	460.073	8034.43	460.073	2535.32
462.076	6948.83	462.076	2571.96	462.076	7231.13	462.076	2221.1
464.078	6113.85	464.078	2267.08	464.078	6418.84	464.078	1885.86
466.08	5194.13	466.08	2104.81	466.08	5521.66	466.08	1516.37
468.081	4606.5	468.081	1919.22	468.081	4838.17	468.081	1334.36
470.08	4011.39	470.08	1615.28	470.08	4266.33	470.08	1061.35
472.08	3535.79	472.08	1544.51	472.08	3647.45	472.08	870.009
474.079	3150.26	474.079	1315.98	474.079	3134.23	474.079	616.028
476.077	2791.26	476.077	1277.47	476.077	2821.33	476.077	455.402
478.075	2521.22	478.075	1089.45	478.075	2473.31	478.075	380.161
480.072	2322.9	480.072	1000.24	480.072	2191.65	480.072	298.501
482.069	2127.23	482.069	924.565	482.069	2072.17	482.069	128.611
484.065	1945.58	484.065	904.749	484.065	1914.7	484.065	59.1697
486.06	1769.46	486.06	825.092	486.06	1742.98	486.06	7.11679
488.055	1722.53	488.055	819.934	488.055	1637.68	488.055	-23.8568
490.049	1598.46	490.049	709.417	490.049	1507.84	490.049	-121.562
492.042	1530.29	492.042	710.828	492.042	1467.59	492.042	-142.685
494.034	1452.43	494.034	693.084	494.034	1379.35	494.034	-159.338
496.028	1447.95	496.028	633.827	496.028	1326.26	496.028	-226.602
498.019	1384.18	498.019	625.458	498.019	1274.61	498.019	-274.477
500.009	1311.46	500.009	622.139	500.009	1188.82	500.009	-233.095
502	1245.64	502	539.895	502	1177.19	502	-284.39
503.989	1267.92	503.989	579.395	503.989	1107.98	503.989	-250.138
505.978	1204.52	505.978	556.655	505.978	1070.8	505.978	-309.729
507.967	1165.62	507.967	570.707	507.967	1024.48	507.967	-360.51
509.955	1130.62	509.955	492.273	509.955	1016.74	509.955	-342.543
511.942	1074.1	511.942	463.578	511.942	1013.86	511.942	-398.375
513.928	1096.55	513.928	474.478	513.928	989.518	513.928	-412.703
515.914	1010.85	515.914	444.082	515.914	925.638	515.914	-476.82
517.9	1047.57	517.9	457.031	517.9	951.227	517.9	-417.468
519.885	1023.91	519.885	458.68	519.885	880.474	519.885	-460.01
521.868	1018.11	521.868	449.847	521.868	877.606	521.868	-530.269
523.852	969.496	523.852	432.319	523.852	901.184	523.852	-523.166
525.835	1016.53	525.835	456.329	525.835	891.405	525.835	-501.155
527.817	1008.28	527.817	446.811	527.817	858.515	527.817	-486.196
529.798	970.224	529.798	373.127	529.798	830.975	529.798	-474.597
531.779	956.551	531.779	429.451	531.779	855.449	531.779	-497.932
533.76	937.715	533.76	425.28	533.76	784.222	533.76	-507.777
535.74	910.82	535.74	407.188	535.74	817.34	535.74	-525.189
537.719	913.895	537.719	376.989	537.719	815.572	537.719	-534.156
539.698	920.307	539.698	371.921	539.698	759.107	539.698	-581.137
541.676	902.547	541.676	428.952	541.676	750.776	541.676	-573.786
543.653	872.153	543.653	385.785	543.653	787.518	543.653	-600.418
545.63	898.21	545.63	367.821	545.63	771.726	545.63	-536.072
547.605	859.752	547.605	379.648	547.605	764.135	547.605	-639.471
549.582	858.778	549.582	360.95	549.582	729.039	549.582	-593.615
551.556	868.83	551.556	345.842	551.556	714.539	551.556	-598.074
553.53	905.697	553.53	360.48	553.53	718.638	553.53	-574.829
555.505	849.439	555.505	330.427	555.505	698.551	555.505	-640.914
557.477	812.147	557.477	276.618	557.477	660.17	557.477	-586.149
559.45	809.322	559.45	303.516	559.45	685.766	559.45	-623.726
561.422	805.752	561.422	342.391	561.422	697.576	561.422	-701.129
563.393	807.876	563.393	313.491	563.393	685.692	563.393	-632.943
565.362	777.32	565.362	317.943	565.362	643.969	565.362	-607.604
567.332	797.231	567.332	297.143	567.332	649.144	567.332	-657.564
569.302	847.25	569.302	333.088	569.302	684.509	569.302	-657.743
571.271	792.027	571.271	282.978	571.271	722.665	571.271	-722.8
573.239	815.123	573.239	314.875	573.239	661.314	573.239	-692.033
575.207	766	575.207	263.75	575.207	623.885	575.207	-672.686
577.173	792.184	577.173	289.827	577.173	622.003	577.173	-738.733
579.139	747.253	579.139	302.637	579.139	635.709	579.139	-744.578
581.106	772.965	581.106	281.489	581.106	603.646	581.106	-776.062
583.07	731.236	583.07	257.046	583.07	616.008	583.07	-722.319
585.035	760.044	585.035	266.255	585.035	602.436	585.035	-696.992
586.998	748.459	586.998	275.724	586.998	582.743	586.998	-746.088
588.962	718.995	588.962	238.532	588.962	613.733	588.962	-782.203
590.924	731.189	590.924	240.356	590.924	549.255	590.924	-734.028
592.885	734.504	592.885	249.607	592.885	568.845	592.885	-801.103
594.847	704.487	594.847	228.302	594.847	568.702	594.847	-814.673
596.808	697.117	596.808	222.452	596.808	613.003	596.808	-770.156
598.769	709.688	598.769	231.117	598.769	565.881	598.769	-772.627
600.727	677.808	600.727	222.531	600.727	567.631	600.727	-797.833
602.686	704.86	602.686	216.588	602.686	558.441	602.686	-785.04
604.645	690.062	604.645	233.243	604.645	575.511	604.645	-801.504
606.602	667.835	606.602	202.42	606.602	495.115	606.602	-833.762
608.559	704.585	608.559	197.706	608.559	555.545	608.559	-820.028
610.516	670.167	610.516	176.348	610.516	521.139	610.516	-848.565
612.472	669.238	612.472	221.17	612.472	543.883	612.472	-852.066
614.427	635.345	614.427	169.188	614.427	508.147	614.427	-858.759
616.382	674.074	616.382	156.086	616.382	547.743	616.382	-889.552
618.335	688.01	618.335	159.082	618.335	521.626	618.335	-918.925
620.289	699.891	620.289	187.193	620.289	520.762	620.289	-900.584
622.242	669.846	622.242	164.186	622.242	543.264	622.242	-887.259
624.193	713.03	624.193	199.832	624.193	520.273	624.193	-891.537
626.145	695.424	626.145	142.153	626.145	538.786	626.145	-921.351
628.097	698.536	628.097	127.85	628.097	558.943	628.097	-893.542
630.047	724.973	630.047	197.19	630.047	595.157	630.047	-864.151
631.996	715.348	631.996	155.772	631.996	560.259	631.996	-939.104
633.946	767.542	633.946	141.371	633.946	591.764	633.946	-889.286
635.894	684.598	635.894	158.36	635.894	568.657	635.894	-915.57
637.842	640.419	637.842	138.808	637.842	523.426	637.842	-936.238
639.789	674.858	639.789	128.384	639.789	527.449	639.789	-923.646
641.736	625.76	641.736	118.181	641.736	496.049	641.736	-901.021
643.682	589.376	643.682	179.222	643.682	457.796	643.682	-929.607
645.627	562.093	645.627	118.88	645.627	468.56	645.627	-942.689
647.572	588.148	647.572	84.5717	647.572	424.544	647.572	-937.673
649.517	560.308	649.517	93.0197	649.517	425.893	649.517	-938.501
651.46	522.9	651.46	137.946	651.46	397.305	651.46	-892.081
653.403	543.145	653.403	89.3082	653.403	377.729	653.403	-976.232
655.345	536.987	655.345	91.33	655.345	391.036	655.345	-948.533
657.288	492.907	657.288	119.235	657.288	373.519	657.288	-951.433
659.229	465.724	659.229	112.84	659.229	355.231	659.229	-964.628
661.169	474.058	661.169	117.282	661.169	342.366	661.169	-946.483
663.109	482.512	663.109	86.4547	663.109	310.97	663.109	-987.41
665.048	484.874	665.048	127.686	665.048	320.468	665.048	-961.506
666.987	441.115	666.987	73.202	666.987	328.337	666.987	-940.516
668.925	481.931	668.925	66.8172	668.925	291.79	668.925	-993.115
670.863	478.333	670.863	58.7418	670.863	307.836	670.863	-1004.65
672.801	434.544	672.801	56.9978	672.801	308.803	672.801	-989.233
674.736	430.948	674.736	83.116	674.736	265.034	674.736	-994.2
676.672	460.589	676.672	57.3286	676.672	283.067	676.672	-991.006
678.607	426.482	678.607	43.1436	678.607	299.386	678.607	-1014.76
680.542	427.383	680.542	58.6279	680.542	295.024	680.542	-1026.94
682.476	420.114	682.476	74.9925	682.476	267.104	682.476	-1056.47
684.41	442.631	684.41	80.4366	684.41	241.728	684.41	-969.533
686.342	427.978	686.342	47.6679	686.342	270.591	686.342	-1031.23
688.274	444.972	688.274	58.2007	688.274	267.666	688.274	-1026.22
690.206	431.908	690.206	49.4749	690.206	279.177	690.206	-990.598
692.137	416.878	692.137	55.0653	692.137	275.114	692.137	-998.959
694.067	379.831	694.067	24.8701	694.067	260.878	694.067	-1006.87
695.997	416.431	695.997	20.8044	695.997	220.966	695.997	-1034.37
697.925	398.241	697.925	54.7529	697.925	254.72	697.925	-1028.61
699.854	414.548	699.854	69.2898	699.854	254.615	699.854	-1049.7
701.783	370.608	701.783	35.2682	701.783	242.526	701.783	-1073.05
703.71	401.207	703.71	33.7629	703.71	232.124	703.71	-1054.98
705.636	392.559	705.636	24.7609	705.636	247.978	705.636	-1070.93
707.563	414.682	707.563	21.0104	707.563	219.213	707.563	-1068.14
709.488	377.756	709.488	24.3232	709.488	250.227	709.488	-1067.49
711.413	396.049	711.413	21.1474	711.413	222.278	711.413	-1053.52
713.337	364.567	713.337	17.8319	713.337	207.896	713.337	-1066.03
715.26	376.378	715.26	25.1989	715.26	216.918	715.26	-1097.61
717.183	363.833	717.183	35.1242	717.183	207.882	717.183	-1024.11
719.106	358.492	719.106	26.127	719.106	209.616	719.106	-1049.63
721.028	366.577	721.028	3.73505	721.028	204.176	721.028	-1078.64
722.95	346.968	722.95	30.4937	722.95	193.405	722.95	-1061.15
724.87	366.623	724.87	45.5995	724.87	203.171	724.87	-1116.64
726.791	366.675	726.791	19.8398	726.791	186.279	726.791	-1059.06
728.709	357.007	728.709	42.0884	728.709	193.408	728.709	-1088.45
730.629	366.86	730.629	32.4886	730.629	176.672	730.629	-1031.85
732.547	347.583	732.547	17.685	732.547	196.198	732.547	-1033.62
734.464	346.015	734.464	14.4408	734.464	178.693	734.464	-1102.21
736.381	334.817	736.381	12.1591	736.381	177.107	736.381	-1027.17
738.299	343.849	738.299	37.1097	738.299	188.7	738.299	-1083.05
740.215	328.352	740.215	-15.0372	740.215	181.885	740.215	-1072.99
742.129	337.4	742.129	52.7882	742.129	177.735	742.129	-1055.9
744.044	348.189	744.044	-13.0649	744.044	174.501	744.044	-1063.19
745.958	337.197	745.958	10.2434	745.958	158.246	745.958	-1079.91
747.872	350.633	747.872	48.3541	747.872	162.087	747.872	-1097.31
749.784	323.232	749.784	28.2331	749.784	159.005	749.784	-1092.79
751.697	339.319	751.697	-0.44733	751.697	179.391	751.697	-1090.78
753.608	345.86	753.608	43.8165	753.608	166.82	753.608	-1055.73
755.52	341.172	755.52	10.1529	755.52	165.577	755.52	-1047.44
757.43	333.943	757.43	-6.9024	757.43	161.79	757.43	-1090.02
759.34	323.309	759.34	-9.13922	759.34	159.782	759.34	-1090.01
761.249	340.359	761.249	31.0173	761.249	163.851	761.249	-1042.38
763.158	347.927	763.158	23.7233	763.158	189.537	763.158	-1052.51
765.066	314.104	765.066	-3.32123	765.066	146.204	765.066	-1034.87
766.973	330.361	766.973	33.5396	766.973	197.814	766.973	-1052.04
768.881	326.802	768.881	5.77081	768.881	179.575	768.881	-1061.74
770.787	338.782	770.787	-10.7255	770.787	152.75	770.787	-1081.7
772.692	332.675	772.692	-2.18243	772.692	176.805	772.692	-1064.53
774.598	326.582	774.598	-6.53986	774.598	158.642	774.598	-1069.71
776.502	320.5	776.502	10.6611	776.502	156.001	776.502	-1087.79
778.406	329.073	778.406	-8.30353	778.406	167.154	778.406	-1086.87
780.309	331.644	780.309	-3.93573	780.309	156.803	780.309	-1072.04
782.212	307.55	782.212	32.4016	782.212	147.356	782.212	-1092.37
784.114	296.417	784.114	-6.96375	784.114	146.571	784.114	-1106.49
786.015	304.275	786.015	-19.5407	786.015	138.067	786.015	-1051.51
787.916	332.87	787.916	14.5259	787.916	173.575	787.916	-1066.18
789.817	304.579	789.817	11.5999	789.817	147.03	789.817	-1081.6
791.716	302.186	791.716	7.88531	791.716	164.519	791.716	-1105.54
793.616	311.911	793.616	-21.6877	793.616	177.744	793.616	-1100.02
795.515	296.598	795.515	-8.0144	795.515	140.863	795.515	-1103.91
797.412	296.851	797.412	2.2533	797.412	154.133	797.412	-1076.58
799.31	310.097	799.31	-5.6554	799.31	160.495	799.31	-1060.47
801.206	317.296	801.206	10.6923	801.206	175.536	801.206	-1122.35
803.102	319.295	803.102	-38.8917	803.102	179.315	803.102	-1095
804.999	303.911	804.999	-0.03302	804.999	147.477	804.999	-1148.44
806.894	324.981	806.894	12.765	806.894	136.425	806.894	-1133.39
808.788	308.669	808.788	31.6074	808.788	137.507	808.788	-1074.93
810.682	322.759	810.682	3.42139	810.682	126.383	810.682	-1123.53
812.575	298.543	812.575	33.4597	812.575	123.055	812.575	-1053.03
814.468	282.126	814.468	29.5216	814.468	124.063	814.468	-1116.64
816.359	304.026	816.359	22.0969	816.359	125.072	816.359	-1119.31
818.251	303.3	818.251	2.50171	818.251	147.014	818.251	-1099.26
820.142	307.823	820.142	-18.8111	820.142	117.551	820.142	-1100.91
822.032	297.524	822.032	20.9376	822.032	140.41	822.032	-1176.71
823.921	307.28	823.921	3.95374	823.921	151.933	823.921	-1139.15
825.811	294.325	825.811	17.4834	825.811	152.97	825.811	-1120.82
827.699	312.795	827.699	-2.22357	827.699	153.115	827.699	-1114.79
829.586	321.64	829.586	-1.03503	829.586	164.594	829.586	-1107.98
831.474	326.961	831.474	25.428	831.474	135.83	831.474	-1114.41
833.36	321.751	833.36	1.08453	833.36	146.358	833.36	-1097.4
835.246	298.136	835.246	-1.5155	835.246	118.371	835.246	-1119.05
837.132	287.59	837.132	28.9749	837.132	141.039	837.132	-1149.64
839.017	312.829	839.017	-0.10907	839.017	118.2	839.017	-1112.27
840.901	294.316	840.901	19.5813	840.901	132.873	840.901	-1135.46
842.785	307.179	842.785	-35.1119	842.785	132.619	842.785	-1116.15
844.669	287.698	844.669	29.5706	844.669	134.04	844.669	-1084.06
846.551	310.005	846.551	-3.56659	846.551	123.207	846.551	-1145.47
848.432	280.889	848.432	-0.24731	848.432	126.254	848.432	-1104.36
850.315	294.367	850.315	32.4805	850.315	150.959	850.315	-1095.67
852.195	304.308	852.195	29.4808	852.195	117.468	852.195	-1131.35
854.075	300.344	854.075	26.4257	854.075	141.186	854.075	-1121.15
855.955	279.098	855.955	11.2449	855.955	161.353	855.955	-1148.2
857.834	296.725	857.834	-36.7083	857.834	135.714	857.834	-1090.7
859.711	302.214	859.711	-9.63806	859.711	114.448	859.711	-1123.05
861.59	289.605	861.59	-3.37732	861.59	142.212	861.59	-1123.62
863.467	270.165	863.467	44.8359	863.467	126.964	863.467	-1131.99
865.343	293.591	865.343	12.3687	865.343	122.037	865.343	-1138.66
867.22	298.981	867.22	-8.87506	867.22	118.835	867.22	-1089.8
869.095	294.976	869.095	8.3407	869.095	130.143	869.095	-1120.4
870.971	298.656	870.971	-13.621	870.971	120.148	870.971	-1098.93
872.845	273.464	872.845	13.8017	872.845	125.496	872.845	-1102.09
874.718	299.258	874.718	1.3609	874.718	118.989	874.718	-1109.34
876.591	282.682	876.591	6.82965	876.591	109.157	876.591	-1097.79
878.464	295.763	878.464	12.36	878.464	100.232	878.464	-1099.67
880.336	291.119	880.336	-29.2903	880.336	121.745	880.336	-1068.48
882.207	296.642	882.207	34.623	882.207	141.559	882.207	-1085.21
884.077	286.212	884.077	7.61884	884.077	132.767	884.077	-1123.54
885.948	301.088	885.948	-37.6829	885.948	116.486	885.948	-1114.44
887.818	292.464	887.818	-7.97711	887.818	138.948	887.818	-1091.66
889.686	278.025	889.686	-20.1608	889.686	125.326	889.686	-1155.18
891.554	284.634	891.554	-28.8569	891.554	105.05	891.554	-1102.57
893.423	292.119	893.423	-4.70154	893.423	112.531	893.423	-1142.13
895.29	286.203	895.29	37.1523	895.29	129.274	895.29	-1106
897.156	287.865	897.156	2.69073	897.156	135.13	897.156	-1040.4
899.022	284.503	899.022	15.2596	899.022	115.821	899.022	-1156.86
900.888	301.285	900.888	-0.69788	900.888	107.427	900.888	-1131.46
902.753	277.79	902.753	25.3181	902.753	126.732	902.753	-1136.27
904.618	293.739	904.618	11.0526	904.618	135.129	904.618	-1093.22
906.481	271.073	906.481	9.3446	906.481	107.427	906.481	-1123.24
908.344	284.472	908.344	-7.5318	908.344	109.913	908.344	-1129.03
910.206	288.622	910.206	2.39728	910.206	127.484	910.206	-1109.72
912.069	281.849	912.069	12.2759	912.069	119.025	912.069	-1083.79
913.93	300.226	913.93	6.18207	913.93	121.46	913.93	-1162.75
915.79	296.774	915.79	6.74176	915.79	112.973	915.79	-1127.74
917.651	298.33	917.651	-0.30512	917.651	130.446	917.651	-1150.68
919.511	282.273	919.511	-1.54437	919.511	109.349	919.511	-1079.89
921.37	271.234	921.37	-31.303	921.37	118.389	921.37	-1108.06
923.227	280.274	923.227	32.6348	923.227	140.789	923.227	-1167.22
925.085	275.908	925.085	8.65521	925.085	129.697	925.085	-1151.13
926.943	277.389	926.943	-2.78687	926.943	111.091	926.943	-1084.98
928.8	284.706	928.8	2.46753	928.8	125.066	928.8	-1089.08
930.656	288.667	930.656	3.51959	930.656	117.32	930.656	-1119.91
932.512	293.449	932.512	5.38208	932.512	115.413	932.512	-1076.54
934.366	280.73	934.366	-11.0878	934.366	114.342	934.366	-1119.03
936.22	278.857	936.22	5.77887	936.22	108.285	936.22	-1082.35
938.074	276.992	938.074	-9.80493	938.074	110.56	938.074	-1138.87
939.928	314.207	939.928	-13.7062	939.928	112.843	939.928	-1139.56
941.781	284.929	941.781	4.02612	941.781	116.796	941.781	-1116.95
943.633	287.243	943.633	27.5679	943.633	120.753	943.633	-1115.08
945.483	274.633	945.483	-6.96161	945.483	116.423	945.483	-1120.62
947.334	271.176	947.334	16.6443	947.334	117.093	947.334	-1109.48
949.185	276.869	949.185	-14.3981	949.185	117.795	949.185	-1156.23
951.034	290.873	951.034	34.215	951.034	116.043	951.034	-1076.03
952.884	260.986	952.884	-14.0604	952.884	120.949	952.884	-1116.7
954.732	262.603	954.732	6.48383	954.732	116.759	954.732	-1100.12
956.581	270.859	956.581	8.83563	956.581	103.473	956.581	-1098.39
958.428	253.449	958.428	-4.51703	958.428	101.799	958.428	-1113.17
960.274	282.437	960.274	31.0429	960.274	106.767	960.274	-1102.19
962.121	289.081	962.121	-21.9727	962.121	106.786	962.121	-1100.23
963.966	285.807	963.966	-19.4395	963.966	107.655	963.966	-1064.2
965.812	272.609	965.812	-6.90594	965.812	125.119	965.812	-1121.69
967.656	256.102	967.656	6.49725	967.656	123.544	967.656	-1129.41
969.499	273.582	969.499	4.99805	969.499	109.538	969.499	-1083.23
971.343	259.568	971.343	0.20435	971.343	120.412	971.343	-1116.58
973.185	267.958	973.185	62.6483	973.185	112.231	973.185	-1106.74
975.028	273.046	975.028	29.7328	975.028	108.206	975.028	-1068.62
976.869	273.992	976.869	-33.9141	976.869	108.336	976.869	-1096.02
978.71	289.895	978.71	35.2966	978.71	102.656	978.71	-1127.59
980.55	270.079	980.55	22.2988	980.55	109.436	980.55	-1116.79
982.39	274.362	982.39	31.7526	982.39	119.555	982.39	-1124.25
984.229	272.835	984.229	5.47614	984.229	106.404	984.229	-1109.2
986.068	267.151	986.068	6.65106	986.068	84.0907	986.068	-1105.77
987.906	274.791	987.906	-4.64636	987.906	101.73	987.906	-1126.44
989.744	284.107	989.744	-5.95313	989.744	107.726	989.744	-1088.81
991.58	272.589	991.58	39.4066	991.58	99.5531	991.58	-1155.36
993.417	290.246	993.417	-2.77203	993.417	108.882	993.417	-1085.21
995.253	266.192	995.253	5.05286	995.253	82.332	995.253	-1091.79
997.089	262.144	997.089	13.7014	997.089	98.3272	997.089	-1080.04
998.923	274.79	998.923	5.62659	998.923	104.305	998.923	-1114.27
1000.76	294.948	1000.76	21.7231	1000.76	101.914	1000.76	-1121.03
1002.59	259.927	1002.59	11.8347	1002.59	110.354	1002.59	-1122.93
1004.42	277.513	1004.42	19.3707	1004.42	105.377	1004.42	-1153.46
1006.26	295.883	1006.26	5.8559	1006.26	97.8347	1006.26	-1200.96
1008.09	269.073	1008.09	44.0172	1008.09	107.793	1008.09	-1146.71
1009.92	276.496	1009.92	16.0619	1009.92	107.685	1009.92	-1099.35
1011.75	280.536	1011.75	7.22632	1011.75	101.693	1011.75	-1118.16
1013.58	267.002	1013.58	27.4662	1013.58	128.198	1013.58	-1116.33
1015.41	262.611	1015.41	5.8418	1015.41	97.9146	1015.41	-1144.77
1017.24	284.833	1017.24	13.2669	1017.24	130.099	1017.24	-1080.1
1019.07	264.539	1019.07	5.57855	1019.07	113.084	1019.07	-1098.15
1020.89	282.481	1020.89	-13.8156	1020.89	116.846	1020.89	-1161.18
1022.72	277.111	1022.72	-8.36475	1022.72	113.922	1022.72	-1165.3
1024.55	278.352	1024.55	1.12164	1024.55	93.5739	1024.55	-1133.94
1026.37	272.952	1026.37	5.55426	1026.37	97.2535	1026.37	-1112.7
1028.2	275.812	1028.2	8.27783	1028.2	123.202	1028.2	-1142.8
1030.02	254.743	1030.02	29.0906	1030.02	110.304	1030.02	-1100.33
1031.85	277.353	1031.85	13.5864	1031.85	114.72	1031.85	-1092.61
1033.67	254.686	1033.67	-1.90375	1033.67	75.5625	1033.67	-1112.93
1035.49	268.179	1035.49	47.4328	1035.49	117.729	1035.49	-1088.92
1037.32	268.527	1037.32	8.17725	1037.32	119.633	1037.32	-1108.38
1039.14	269.689	1039.14	19.725	1039.14	117.443	1039.14	-1117.15
1040.96	282.271	1040.96	-5.47473	1040.96	132.395	1040.96	-1077.75
1042.78	269.58	1042.78	29.7311	1042.78	122.07	1042.78	-1140.2
1044.6	288.672	1044.6	24.2466	1044.6	111.811	1044.6	-1146.2
1046.42	275.266	1046.42	34.3177	1046.42	130.857	1046.42	-1136.57
1048.24	268.427	1048.24	-13.0896	1048.24	118.275	1048.24	-1106.49
1050.06	292.419	1050.06	35.2996	1050.06	104.953	1050.06	-1105.46
1051.88	267.847	1051.88	23.0045	1051.88	102.22	1051.88	-1135.8
1053.69	291.07	1053.69	29.4706	1053.69	109.247	1053.69	-1132.7
1055.51	284.417	1055.51	32.0406	1055.51	127.633	1055.51	-1088.13
1057.33	283.468	1057.33	34.7293	1057.33	111.319	1057.33	-1081.37
1059.14	279.333	1059.14	41.5793	1059.14	124.13	1059.14	-1063.09
1060.96	285.735	1060.96	11.4191	1060.96	117.609	1060.96	-1091.41
1062.77	288.143	1062.77	63.7112	1062.77	118.401	1062.77	-1108.31
1064.58	297.05	1064.58	39.447	1064.58	111.974	1064.58	-1123.88
1066.4	275.317	1066.4	20.1226	1066.4	119.31	1066.4	-1091.64
1068.21	278.63	1068.21	1.65863	1068.21	92.753	1068.21	-1080.26
1070.02	288.428	1070.02	18.7822	1070.02	117.097	1070.02	-1104.34
1071.83	269.161	1071.83	9.32037	1071.83	108.349	1071.83	-1104.86
1073.65	279.017	1073.65	16.9134	1073.65	141.679	1073.65	-1101.19
1075.46	284.863	1075.46	55.3367	1075.46	121.666	1075.46	-1130.58
1077.27	288.303	1077.27	32.3118	1077.27	106.503	1077.27	-1116.19
1079.08	278.798	1079.08	41.7184	1079.08	119.702	1079.08	-1108.18
1080.88	290.385	1080.88	34.1614	1080.88	111.042	1080.88	-1075.73
1082.69	276.832	1082.69	16.8663	1082.69	128.353	1082.69	-1117.07
1084.5	286.819	1084.5	12.5436	1084.5	135.131	1084.5	-1139.78
1086.31	279.741	1086.31	34.2188	1086.31	126.464	1086.31	-1074.73
1088.11	280.779	1088.11	51.8292	1088.11	121.025	1088.11	-1089.39
1089.92	277.733	1089.92	40.1055	1089.92	103.347	1089.92	-1072.36
1091.73	282.814	1091.73	38.0824	1091.73	105.998	1091.73	-1119.8
1093.53	290.316	1093.53	45.7527	1093.53	129.822	1093.53	-1106.29
1095.33	274.958	1095.33	72.1248	1095.33	111.217	1095.33	-1084.72
1097.14	286.499	1097.14	37.2294	1097.14	130.934	1097.14	-1043.66
1098.94	293.119	1098.94	54.4756	1098.94	145.731	1098.94	-1063.15
1100.74	286.639	1100.74	39.7745	1100.74	133.545	1100.74	-1082.82
1102.55	293.198	1102.55	23.353	1102.55	123.773	1102.55	-1088.76
1104.35	288.292	1104.35	31.3411	1104.35	123.766	1104.35	-1085.05
1106.15	268.656	1106.15	18.0008	1106.15	149.854	1106.15	-1083.96
1107.95	302.893	1107.95	40.5352	1107.95	114.68	1107.95	-1113.98
1109.75	290.58	1109.75	32.8301	1109.75	131.75	1109.75	-1095.88
1111.55	288.869	1111.55	54.4677	1111.55	119.421	1111.55	-1161.9
1113.35	283.889	1113.35	48.3348	1113.35	125.853	1113.35	-1104.74
1115.14	295.213	1115.14	43.8116	1115.14	122.487	1115.14	-1077.01
1116.94	294.307	1116.94	26.2581	1116.94	147.661	1116.94	-1074.55
1118.74	307.265	1118.74	100.835	1118.74	110.073	1118.74	-1129.91
1120.53	266.446	1120.53	53.1738	1120.53	118.144	1120.53	-1079.28
1122.33	303.869	1122.33	30.8361	1122.33	126.23	1122.33	-1057.1
1124.12	294.056	1124.12	68.0251	1124.12	118.043	1124.12	-1099.99
1125.92	291.588	1125.92	41.7097	1125.92	134.307	1125.92	-1086.61
1127.71	298.909	1127.71	26.0309	1127.71	129.41	1127.71	-1091.89
1129.51	286.708	1129.51	37.2987	1129.51	142.46	1129.51	-1063.64
1131.3	304.671	1131.3	62.4922	1131.3	121.329	1131.3	-1053.18
1133.09	299.033	1133.09	81.2343	1133.09	128.73	1133.09	-1064.61
1134.88	304.807	1134.88	45.3961	1134.88	127.99	1134.88	-1107.8
1136.67	305.698	1136.67	23.4114	1136.67	132.962	1136.67	-1081.7
1138.47	300.075	1138.47	56.0715	1138.47	128.977	1138.47	-1066.93
1140.25	297.733	1140.25	15.3981	1140.25	120.933	1140.25	-1094.03
1142.04	297.025	1142.04	-10.6035	1142.04	130.841	1142.04	-1081.14
1143.83	287.338	1143.83	22.9635	1143.83	141.572	1143.83	-1104.97
1145.62	295.616	1145.62	11.662	1145.62	142.521	1145.62	-1090.41
1147.41	301.447	1147.41	46.0883	1147.41	156.537	1147.41	-1142.83
1149.2	307.277	1149.2	42.9331	1149.2	134.6	1149.2	-1089.9
1150.98	310.659	1150.98	52.0417	1150.98	119.188	1150.98	-1085.97
1152.77	300.139	1152.77	78.3229	1152.77	132.386	1152.77	-1092.68
1154.55	287.979	1154.55	77.6348	1154.55	139.053	1154.55	-1083.02
1156.34	306.912	1156.34	49.9432	1156.34	112.991	1156.34	-1082.33
1158.12	289.838	1158.12	77.9144	1158.12	128.668	1158.12	-1090.64
1159.91	290.777	1159.91	35.4852	1159.91	143.546	1159.91	-1078.44
1161.69	307.287	1161.69	37.2697	1161.69	128.118	1161.69	-1036.73
1163.47	291.832	1163.47	37.3969	1163.47	127.426	1163.47	-1096.67
1165.26	326.389	1165.26	33.4205	1165.26	143.954	1165.26	-1066.45
1167.04	281.391	1167.04	54.86	1167.04	153.106	1167.04	-1068.22
1168.82	296.248	1168.82	52.4521	1168.82	115.464	1168.82	-1071.74
1170.6	302.873	1170.6	45.8459	1170.6	140.97	1170.6	-1077.89
1172.38	293.058	1172.38	58.8683	1172.38	142.651	1172.38	-1086.62
1174.16	307.852	1174.16	85.7954	1174.16	128.715	1174.16	-1099.54
1175.94	294.716	1175.94	16.6212	1175.94	117.221	1175.94	-1110.91
1177.71	292.229	1177.71	31.9357	1177.71	129.509	1177.71	-1098.6
1179.49	284.778	1179.49	70.1038	1179.49	117.126	1179.49	-1095.52
1181.27	291.238	1181.27	61.3625	1181.27	130.138	1181.27	-1127.93
1183.04	291.904	1183.04	54.1251	1183.04	134.066	1183.04	-1135.94
1184.82	303.985	1184.82	48.3671	1184.82	94.4986	1184.82	-1052.46
1186.6	279.979	1186.6	30.2038	1186.6	108.981	1186.6	-1065.95
1188.37	271.512	1188.37	25.0244	1188.37	136.471	1188.37	-1088.65
1190.14	271.999	1190.14	16.4346	1190.14	119.731	1190.14	-1090.34
1191.92	264.288	1191.92	8.55627	1191.92	124.194	1191.92	-1120.79
1193.69	274.481	1193.69	38.0549	1193.69	99.2807	1193.69	-1081.32
1195.46	278.1	1195.46	24.2471	1195.46	132.139	1195.46	-1134.06
1197.24	275.989	1197.24	48.5267	1197.24	98.2822	1197.24	-1093.46
1199.01	276.281	1199.01	70.9874	1199.01	117.984	1199.01	-1077.5
1200.78	265.218	1200.78	38.2656	1200.78	125.442	1200.78	-1077.97
1202.55	259.014	1202.55	16.8855	1202.55	83.6167	1202.55	-1093.92
1204.32	276.161	1204.32	7.59216	1204.32	101.523	1204.32	-1126.05
1206.09	273.129	1206.09	68.9704	1206.09	113.705	1206.09	-1089.87
1207.86	286.936	1207.86	-7.00464	1207.86	86.5521	1207.86	-1109.98
1209.63	271.098	1209.63	21.337	1209.63	93.1148	1209.63	-1034.02
1211.39	261.722	1211.39	47.1805	1211.39	99.6561	1211.39	-1105.17
1213.16	251.602	1213.16	25.1755	1213.16	102.202	1213.16	-1084.38
1214.93	265.382	1214.93	35.1091	1214.93	108.733	1214.93	-1119.98
1216.69	268.818	1216.69	64.0999	1216.69	93.8516	1216.69	-1152.15
1218.46	266.73	1218.46	44.0008	1218.46	93.3063	1218.46	-1050.28
1220.22	239.4	1220.22	31.9828	1220.22	109.392	1220.22	-1104.23
1221.98	247.699	1221.98	32.7625	1221.98	74.1987	1221.98	-1097.81
1223.75	270.2	1223.75	70.7245	1223.75	99.8192	1223.75	-1058.82
1225.51	256.498	1225.51	19.8376	1225.51	104.183	1225.51	-1089.69
1227.27	261.745	1227.27	31.3323	1227.27	92.8793	1227.27	-1090.3
1229.04	263.904	1229.04	68.9263	1229.04	97.3737	1229.04	-1118.05
1230.8	244.921	1230.8	7.74847	1230.8	82.2995	1230.8	-1122.68
1232.56	243.268	1232.56	29.9703	1232.56	84.5583	1232.56	-1088.56
1234.32	235.386	1234.32	58.6218	1234.32	71.1787	1234.32	-1090.25
1236.08	255.014	1236.08	41.1439	1236.08	90.0233	1236.08	-1130.89
1237.84	273.911	1237.84	37.1678	1237.84	77.5346	1237.84	-1095.12
1239.6	252.827	1239.6	56.1123	1239.6	85.5015	1239.6	-1070.05
1241.35	241.189	1241.35	46.1461	1241.35	87.2362	1241.35	-1094.21
1243.11	243.72	1243.11	29.2089	1243.11	91.3708	1243.11	-1072.59
1244.87	247.864	1244.87	51.7036	1244.87	89.2568	1244.87	-1103.44
1246.62	244.956	1246.62	45.2053	1246.62	88.7493	1246.62	-1079.03
1248.38	258.63	1248.38	10.4073	1248.38	85.9091	1248.38	-1075.67
1250.13	232.108	1250.13	21.4295	1250.13	83.8893	1250.13	-1115.53
1251.89	252.183	1251.89	19.9189	1251.89	77.9415	1251.89	-1109.47
1253.64	256.502	1253.64	-10.0246	1253.64	76.7503	1253.64	-1077.94
1255.4	250.547	1255.4	24.2322	1255.4	85.0929	1255.4	-1066
1257.15	242.21	1257.15	35.6241	1257.15	83.1571	1257.15	-1108.72
1258.9	256.922	1258.9	26.4058	1258.9	76.4535	1258.9	-1087.08
1260.66	234.239	1260.66	33.1026	1260.66	77.6995	1260.66	-1086.06
1262.41	248.192	1262.41	61.3696	1262.41	83.7377	1262.41	-1089.02
1264.16	241.402	1264.16	39.3494	1264.16	79.3977	1264.16	-1125.61
1265.91	256.997	1265.91	2.00781	1265.91	64.6235	1265.91	-1110.33
1267.66	227.721	1267.66	27.038	1267.66	51.3899	1267.66	-1078.26
1269.41	240.091	1269.41	51.2578	1269.41	71.0153	1269.41	-1122.52
1271.15	244.425	1271.15	31.217	1271.15	73.7776	1271.15	-1080.25
1272.9	221.369	1272.9	19.0623	1272.9	64.4364	1272.9	-1080.74
1274.65	235.295	1274.65	26.8942	1274.65	74.3736	1274.65	-1080.66
1276.4	243.558	1276.4	49.9069	1276.4	69.7631	1276.4	-1090.54
1278.14	243.711	1278.14	51.7838	1278.14	60.2461	1278.14	-1135.46
1279.89	218.786	1279.89	34.9079	1279.89	72.4633	1279.89	-1091.92
1281.63	225.299	1281.63	30.7913	1281.63	57.9933	1281.63	-1070.43
1283.38	218.853	1283.38	54.7838	1283.38	51.5491	1283.38	-1141.28
1285.12	238.21	1285.12	24.5236	1285.12	74.9401	1285.12	-1109.82
1286.87	207.469	1286.87	51.4495	1286.87	66.7944	1286.87	-1085.07
1288.61	230.777	1288.61	19.2968	1288.61	60.222	1288.61	-1109.03
1290.35	232.251	1290.35	55.5867	1290.35	63.2924	1290.35	-1095.3
1292.09	225.627	1292.09	18.3594	1292.09	55.8426	1292.09	-1139.85
1293.83	213.346	1293.83	26.1498	1293.83	69.2992	1293.83	-1075.87
1295.57	221.162	1295.57	23.3399	1295.57	60.9754	1295.57	-1116.79
1297.31	203.225	1297.31	21.2188	1297.31	52.6344	1297.31	-1099.19
1299.05	223.812	1299.05	10.1642	1299.05	70.7539	1299.05	-1067.4
1300.79	234.701	1300.79	18.2565	1300.79	54.3448	1300.79	-1121.61
1302.53	225.537	1302.53	9.43555	1302.53	52.3537	1302.53	-1131.84
1304.27	211.589	1304.27	-6.63177	1304.27	50.3437	1304.27	-1093.48
1306.01	213.611	1306.01	31.4846	1306.01	33.9729	1306.01	-1093.64
1307.75	210.039	1307.75	24.8347	1307.75	53.4427	1307.75	-1131.32
1309.48	217.581	1309.48	57.8473	1309.48	50.5861	1309.48	-1104.66
1311.22	221.913	1311.22	38.3758	1311.22	64.3715	1311.22	-1061.55
1312.95	215.146	1312.95	22.1129	1312.95	57.5276	1312.95	-1115.16
1314.69	223.396	1314.69	12.9799	1314.69	56.2269	1314.69	-1137.04
1316.42	208.763	1316.42	19.6243	1316.42	47.8367	1316.42	-1087.96
1318.16	214.636	1318.16	47.4877	1318.16	48.135	1318.16	-1082.29
1319.89	212.646	1319.89	62.7147	1319.89	35.8857	1319.89	-1131.51
1321.62	213.023	1321.62	13.7024	1321.62	57.3709	1321.62	-1123.31
1323.35	202.469	1323.35	25.9048	1323.35	49.8692	1323.35	-1114.25
1325.08	206.796	1325.08	6.91693	1325.08	54.9005	1325.08	-1118.36
1326.82	213.471	1326.82	29.3799	1326.82	41.2461	1326.82	-1144.11
1328.55	213.148	1328.55	37.0915	1328.55	44.7764	1328.55	-1114.36
1330.28	203.533	1330.28	32.4658	1330.28	45.9984	1330.28	-1149.76
1332	207.164	1332	15.5697	1332	30.1845	1332	-1106.47
1333.73	206.169	1333.73	39.1495	1333.73	37.6954	1333.73	-1124.27
1335.46	223.024	1335.46	3.98206	1335.46	39.0379	1335.46	-1138.67
1337.19	216.682	1337.19	36.3643	1337.19	39.6524	1337.19	-1155.06
1338.92	188.735	1338.92	46.4592	1338.92	35.6749	1338.92	-1112.34
1340.64	213.436	1340.64	34.3188	1340.64	30.9787	1340.64	-1072.4
1342.37	214.211	1342.37	38.6362	1342.37	30.2075	1342.37	-1075.38
1344.09	205.745	1344.09	-4.83374	1344.09	34.8936	1344.09	-1095.86
1345.82	217.436	1345.82	18.3832	1345.82	42.7253	1345.82	-1113.7
1347.54	206.732	1347.54	16.2618	1347.54	39.0033	1347.54	-1125.04
1349.27	217.745	1349.27	45.2771	1349.27	32.992	1349.27	-1170.22
1350.99	214.069	1350.99	61.2731	1350.99	51.8197	1350.99	-1108.26
1352.71	212.74	1352.71	57.9929	1352.71	53.6317	1352.71	-1105
1354.43	209.096	1354.43	10.4825	1354.43	22.0468	1354.43	-1097.7
1356.15	193.783	1356.15	58.6407	1356.15	16.8628	1356.15	-1089.5
1357.88	194.024	1357.88	17.3337	1357.88	57.6465	1357.88	-1101.53
1359.6	205.19	1359.6	24.3075	1359.6	36.1199	1359.6	-1087.95
1361.32	207.007	1361.32	42.2209	1361.32	34.065	1361.32	-1079.04
1363.04	198.653	1363.04	44.5022	1363.04	41.3813	1363.04	-1070.96
1364.75	208.271	1364.75	56.8942	1364.75	35.3839	1364.75	-1106.83
1366.47	198.295	1366.47	10.4388	1366.47	50.5129	1366.47	-1128.03
1368.19	192.99	1368.19	28.9334	1368.19	46.8219	1368.19	-1085.08
1369.91	187.657	1369.91	-14.6504	1369.91	26.6131	1369.91	-1146.62
1371.62	211.371	1371.62	28.0546	1371.62	22.0663	1371.62	-1123.54
1373.34	192.642	1373.34	38.5073	1373.34	38.7247	1373.34	-1113.13
1375.05	203.767	1375.05	15.8478	1375.05	23.9118	1375.05	-1123.31
1376.77	182.613	1376.77	21.4169	1376.77	41.3347	1376.77	-1133.65
1378.49	209.457	1378.49	50.5339	1378.49	24.1042	1378.49	-1119.72
1380.2	211.881	1380.2	31.5356	1380.2	39.1339	1380.2	-1111.44
1381.91	192.234	1381.91	48.7172	1381.91	28.9468	1381.91	-1114.28
1383.63	207.242	1383.63	34.3434	1383.63	25.0495	1383.63	-1092.76
1385.34	204.112	1385.34	46.6884	1385.34	27.4375	1385.34	-1123.38
1387.05	193.083	1387.05	-3.30188	1387.05	27.4424	1387.05	-1104.48
1388.76	207.259	1388.76	22.3057	1388.76	22.7037	1388.76	-1117.99
1390.47	201.723	1390.47	10.827	1390.47	29.774	1390.47	-1143.41
1392.18	198.546	1392.18	39.506	1392.18	26.5935	1392.18	-1136.56
1393.89	206.386	1393.89	46.0669	1393.89	10.0097	1393.89	-1085.69
1395.6	196.096	1395.6	44.6874	1395.6	19.4078	1395.6	-1127.08
1397.31	197.604	1397.31	21.1898	1397.31	34.293	1397.31	-1139.46
1399.02	197.523	1399.02	65.3209	1399.02	26.3288	1399.02	-1135.41
1400.72	220.241	1400.72	14.9699	1400.72	25.4371	1400.72	-1168.43
1402.43	187.106	1402.43	9.42755	1402.43	19.0308	1402.43	-1093.01
1404.14	192.499	1404.14	32.1399	1404.14	17.3368	1404.14	-1101.81
1405.84	200.231	1405.84	19.4422	1405.84	27.4114	1405.84	-1099.7
1407.55	203.237	1407.55	20.0591	1407.55	24.9082	1407.55	-1129.04
1409.25	182.708	1409.25	19.0819	1409.25	30.2435	1409.25	-1140.35
1410.95	198.244	1410.95	3.96356	1410.95	23.8079	1410.95	-1098.43
1412.66	199.661	1412.66	35.8267	1412.66	31.4715	1412.66	-1040.95
1414.36	203.424	1414.36	32.4419	1414.36	10.1767	1414.36	-1124.36
1416.06	190.768	1416.06	4.84784	1416.06	25.6651	1416.06	-1113.8
1417.77	194.545	1417.77	12.4803	1417.77	16.9202	1417.77	-1126.63
1419.47	187.398	1419.47	41.2408	1419.47	30.0631	1419.47	-1104.98
1421.17	204.46	1421.17	9.91504	1421.17	25.2516	1421.17	-1066.91
1422.87	191.876	1422.87	13.775	1422.87	14.9994	1422.87	-1145.78
1424.57	195.694	1424.57	31.7398	1424.57	21.9279	1424.57	-1126.2
1426.27	179.265	1426.27	-17.2486	1426.27	17.1823	1426.27	-1108.03
1427.97	180.005	1427.97	31.2747	1427.97	17.915	1427.97	-1145.83
1429.66	204.912	1429.66	-8.19092	1429.66	25.6766	1429.66	-1083.76
1431.36	191.655	1431.36	-7.07306	1431.36	33.454	1431.36	-1078.46
1433.06	186.21	1433.06	28.4146	1433.06	16.3236	1433.06	-1125.18
1434.76	185.459	1434.76	-12.364	1434.76	21.0313	1434.76	-1113.31
1436.45	204.21	1436.45	36.5526	1436.45	27.319	1436.45	-1136.36
1438.15	194.915	1438.15	23.9505	1438.15	15.6911	1438.15	-1096.18
1439.84	198.105	1439.84	9.05566	1439.84	22.7869	1439.84	-1124.52
1441.54	198.97	1441.54	27.7552	1441.54	19.7594	1441.54	-1132.48
1443.23	193.604	1443.23	38.7268	1443.23	27.673	1443.23	-1141.12
1444.92	184.336	1444.92	14.6032	1444.92	31.7001	1444.92	-1094.25
1446.62	195.381	1446.62	30.3241	1446.62	18.5425	1446.62	-1128.56
1448.31	186.896	1448.31	14.0341	1448.31	16.3253	1448.31	-1101.87
1450	189.358	1450	16.5169	1450	35.2351	1450	-1142.41
1451.69	176.946	1451.69	-31.8945	1451.69	27.5468	1451.69	-1129.76
1453.38	179.402	1453.38	14.4138	1453.38	13.578	1453.38	-1113.21
1455.07	193.613	1455.07	-5.08704	1455.07	18.4011	1455.07	-1085.7
1456.76	181.168	1456.76	40.4509	1456.76	24.7896	1456.76	-1082.53
1458.45	193.025	1458.45	-9.74042	1458.45	19.4036	1458.45	-1070.02
1460.14	192.323	1460.14	9.84406	1460.14	32.8415	1460.14	-1084.28
1461.83	185.326	1461.83	1.90137	1461.83	31.3549	1461.83	-1121.42
1463.51	186.166	1463.51	51.2309	1463.51	16.4963	1463.51	-1117.86
1465.2	188.562	1465.2	13.3028	1465.2	14.9704	1465.2	-1180.41
1466.89	183.873	1466.89	7.50842	1466.89	21.2853	1466.89	-1100.1
1468.57	186.241	1468.57	20.5054	1468.57	14.225	1468.57	-1089.04
1470.26	190.163	1470.26	42.0576	1470.26	24.432	1470.26	-1122.15
1471.94	180.702	1471.94	24.9881	1471.94	12.6089	1471.94	-1146.03
1473.63	190.86	1473.63	14.8879	1473.63	5.4794	1473.63	-1198.35
1475.31	184.502	1475.31	13.3329	1475.31	10.8937	1475.31	-1089.08
1476.99	187.547	1476.99	37.5789	1476.99	2.94101	1476.99	-1118.19
1478.67	184.292	1478.67	-4.9715	1478.67	10.6576	1478.67	-1100.41
1480.36	192.772	1480.36	45.6755	1480.36	15.9864	1480.36	-1135.36
1482.04	191.036	1482.04	-9.5752	1482.04	26.7593	1482.04	-1148.53
1483.72	184.586	1483.72	6.34894	1483.72	22.6242	1483.72	-1071.92
1485.4	167.973	1485.4	5.72778	1485.4	9.09705	1485.4	-1082.39
1487.08	170.107	1487.08	16.7175	1487.08	7.28416	1487.08	-1132.8
1488.76	184.688	1488.76	-5.14398	1488.76	12.4685	1488.76	-1077.27
1490.44	188.318	1490.44	-32.4657	1490.44	-5.72375	1490.44	-1105.29
1492.11	178.713	1492.11	13.2579	1492.11	5.64664	1492.11	-1103.85
1493.79	172.225	1493.79	24.6308	1493.79	10.7595	1493.79	-1142.88
1495.47	168.845	1495.47	-9.02051	1495.47	25.9102	1495.47	-1146.27
1497.15	183.247	1497.15	-6.28204	1497.15	6.974	1497.15	-1128.89
1498.82	192.957	1498.82	-27.5371	1498.82	16.6476	1498.82	-1117.08
1500.5	189.53	1500.5	22.141	1500.5	13.955	1500.5	-1138.48
1502.17	195.339	1502.17	9.32349	1502.17	12.8049	1502.17	-1090.63
1503.85	182.698	1503.85	22.6252	1503.85	6.28029	1503.85	-1124.36
1505.52	182.361	1505.52	-30.7947	1505.52	5.90668	1505.52	-1115.09
1507.19	175.905	1507.19	13.1003	1507.19	12.4155	1507.19	-1089.81
1508.87	190.85	1508.87	35.4624	1508.87	15.8489	1508.87	-1105.84
1510.54	176.027	1510.54	3.66101	1510.54	4.79669	1510.54	-1142.34
1512.21	181.807	1512.21	49.6234	1512.21	9.01183	1512.21	-1122.31
1513.88	199.734	1513.88	-8.53845	1513.88	15.5081	1513.88	-1099.95
1515.55	159.237	1515.55	30.6315	1515.55	10.6319	1515.55	-1107.81
1517.22	177.184	1517.22	22.8474	1517.22	2.0094	1517.22	-1150.29
1518.89	170.907	1518.89	12.176	1518.89	4.77956	1518.89	-1094.9
1520.56	175.247	1520.56	-19.4855	1520.56	3.79745	1520.56	-1129.27
1522.23	186.398	1522.23	21.5048	1522.23	14.17	1522.23	-1124.08
1523.9	175.693	1523.9	2.24286	1523.9	7.2157	1523.9	-1097.52
1525.57	174.832	1525.57	-11.5502	1525.57	19.1496	1525.57	-1140.77
1527.23	170.987	1527.23	14.7282	1527.23	-5.05156	1527.23	-1118.19
1528.9	188.254	1528.9	37.3467	1528.9	9.95015	1528.9	-1096.16
1530.56	186.718	1530.56	16.4218	1530.56	-3.63506	1530.56	-1096.48
1532.23	173.915	1532.23	3.89996	1532.23	6.14751	1532.23	-1119.17
1533.89	183.722	1533.89	2.03674	1533.89	1.6516	1533.89	-1091.95
1535.56	171.716	1535.56	-4.23053	1535.56	-9.59746	1535.56	-1118.72
1537.22	174.79	1537.22	12.1969	1537.22	28.8918	1537.22	-1089.58
1538.89	175.625	1538.89	-18.7527	1538.89	7.13704	1538.89	-1085.87
1540.55	184.776	1540.55	-33.7977	1540.55	1.97469	1540.55	-1103.83
1542.21	172.826	1542.21	33.4882	1542.21	8.90173	1542.21	-1127.69
1543.87	172.206	1543.87	-38.0081	1543.87	-3.02251	1543.87	-1151.41
1545.53	173.116	1545.53	6.13245	1545.53	12.2697	1545.53	-1088.82
1547.19	178.589	1547.19	-22.9372	1547.19	0.37433	1547.19	-1076.6
1548.85	180.303	1548.85	27.5579	1548.85	-4.70975	1548.85	-1099.04
1550.51	176.723	1550.51	-2.17206	1550.51	6.13457	1550.51	-1077.44
1552.17	182.259	1552.17	-6.85522	1552.17	13.2212	1552.17	-1065.55
1553.83	185.533	1553.83	47.0235	1553.83	6.64484	1553.83	-1082.48
1555.49	181.965	1555.49	28.725	1555.49	-2.22948	1555.49	-1095.61
1557.15	183.727	1557.15	62.9893	1557.15	7.17131	1557.15	-1114.1
1558.8	177.092	1558.8	24.0422	1558.8	8.19472	1558.8	-1093.74
1560.46	170.433	1560.46	30.0522	1560.46	19.1486	1560.46	-1122.31
1562.12	175.994	1562.12	17.671	1562.12	-5.07907	1562.12	-1104.34
1563.77	188.452	1563.77	18.2355	1563.77	10.4609	1563.77	-1118.59
1565.43	176.383	1565.43	-1.20905	1565.43	9.14833	1565.43	-1083.92
1567.08	174.254	1567.08	-8.48682	1567.08	-1.39682	1567.08	-1080.79
1568.73	173.64	1568.73	50.2112	1568.73	27.9719	1568.73	-1145.43
1570.39	182.233	1570.39	-7.97278	1570.39	-14.9126	1570.39	-1089.62
1572.04	186.972	1572.04	-8.62506	1572.04	-2.47963	1572.04	-1116.24
1573.69	179.381	1573.69	-10.9045	1573.69	3.02121	1573.69	-1082.23
1575.34	188.712	1575.34	12.1569	1575.34	10.8217	1575.34	-1082.99
1576.99	203.429	1576.99	-1.82996	1576.99	-7.58846	1576.99	-1108.55
1578.64	178.052	1578.64	-8.21582	1578.64	-2.90836	1578.64	-1074.96
1580.29	171.918	1580.29	30.014	1580.29	-6.72687	1580.29	-1172.59
1581.94	170.391	1581.94	-11.2542	1581.94	-12.8788	1581.94	-1098.48
1583.59	180.407	1583.59	8.27545	1583.59	4.07607	1583.59	-1110.91
1585.24	175.755	1585.24	43.114	1585.24	-3.66261	1585.24	-1131.23
1586.89	164.152	1586.89	55.4962	1586.89	6.30818	1586.89	-1160.18
1588.54	167.945	1588.54	9.98932	1588.54	3.92535	1588.54	-1120.72
1590.18	165.559	1590.18	9.86029	1590.18	6.1441	1590.18	-1096.86
1591.83	190.865	1591.83	-18.8318	1591.83	5.26357	1591.83	-1098.58
1593.47	189.206	1593.47	13.1948	1593.47	5.90453	1593.47	-1101.2
1595.12	173.703	1595.12	-4.83472	1595.12	-9.60703	1595.12	-1104.69
1596.76	175.882	1596.76	-4.43231	1596.76	-13.5817	1596.76	-1112.83
1598.41	160.401	1598.41	6.68286	1598.41	-9.11401	1598.41	-1093.38
1600.05	151.84	1600.05	13.9169	1600.05	-12.3281	1600.05	-1087.82
1601.7	176.997	1601.7	31.8069	1601.7	-0.22363	1601.7	-1137.55
1603.34	163.824	1603.34	-37.6594	1603.34	1.89635	1603.34	-1132.92
1604.98	169.023	1604.98	-3.02368	1604.98	2.47397	1604.98	-1050.37
1606.62	181.851	1606.62	0.20679	1606.62	2.28404	1606.62	-1110.12
1608.26	166.409	1608.26	6.47614	1608.26	5.14653	1608.26	-1129.31
1609.9	175.402	1609.9	14.2643	1609.9	5.7175	1609.9	-1108.02
1611.54	165.333	1611.54	-11.4786	1611.54	-5.90106	1611.54	-1111.15
1613.18	176.598	1613.18	3.17932	1613.18	-12.9281	1613.18	-1120.34
1614.82	174.155	1614.82	-24.7698	1614.82	-15.3775	1614.82	-1059.53
1616.46	173.243	1616.46	14.2338	1616.46	0.42189	1616.46	-1139.32
1618.1	167.791	1618.1	1.60828	1618.1	5.57961	1618.1	-1086.75
1619.73	161.604	1619.73	1.23376	1619.73	-2.14786	1619.73	-1104.66
1621.37	162.269	1621.37	-1.31604	1621.37	5.32214	1621.37	-1120.83
1623.01	165.222	1623.01	-28.032	1623.01	-9.1757	1623.01	-1108.03
1624.64	178.794	1624.64	-7.66895	1624.64	-5.46088	1624.64	-1050.39
1626.28	159.051	1626.28	-6.16614	1626.28	-0.97154	1626.28	-1125.91
1627.91	171.895	1627.91	5.27563	1627.91	-0.25002	1627.91	-1098.99
1629.55	157.495	1629.55	-9.69385	1629.55	-22.2234	1629.55	-1096.13
1631.18	166.587	1631.18	32.9857	1631.18	2.01323	1631.18	-1105.2
1632.81	166.608	1632.81	0.02606	1632.81	-2.50595	1632.81	-1084.59
1634.45	162.856	1634.45	12.5802	1634.45	-4.73695	1634.45	-1096.39
1636.08	166.683	1636.08	19.1063	1636.08	11.22	1636.08	-1064.2
1637.71	165.214	1637.71	17.3353	1637.71	5.97311	1637.71	-1160.76
1639.34	159.964	1639.34	19.4092	1639.34	5.28419	1639.34	-1098.84
1640.97	172.162	1640.97	16.9819	1640.97	-11.3217	1640.97	-1077.73
1642.6	177.549	1642.6	7.00854	1642.6	-5.92883	1642.6	-1083.09
1644.23	154.863	1644.23	28.957	1644.23	-2.03909	1644.23	-1077.73
1645.86	162.541	1645.86	30.4564	1645.86	1.86232	1645.86	-1108.76
1647.49	164.156	1647.49	51.7676	1647.49	-2.58101	1647.49	-1120.72
1649.12	165.779	1649.12	13.0587	1649.12	-4.74237	1649.12	-1071.06
1650.74	168.934	1650.74	29.1399	1650.74	-15.2671	1650.74	-1121.68
1652.37	157.635	1652.37	-49.1302	1652.37	-5.9959	1652.37	-1083.18
1654	164.615	1654	3.58948	1654	-19.5681	1654	-1118.48
1655.62	167.797	1655.62	22.1023	1655.62	-7.98657	1655.62	-1127.86
1657.25	160.298	1657.25	-1.34027	1657.25	-0.20267	1657.25	-1099.08
1658.87	171.884	1658.87	18.7214	1658.87	-9.97797	1658.87	-1125.27
1660.5	160.55	1660.5	23.5076	1660.5	-6.77428	1660.5	-1119.41
1662.12	174.441	1662.12	36.6809	1662.12	-12.7547	1662.12	-1092.95
1663.74	174.564	1663.74	9.26416	1663.74	-4.96832	1663.74	-1111.68
1665.37	164.722	1665.37	20.077	1665.37	-16.3321	1665.37	-1128.19
1666.99	165.591	1666.99	31.6281	1666.99	-16.2201	1666.99	-1103.42
1668.61	171.051	1668.61	-29.7451	1668.61	-3.08087	1668.61	-1096.37
1670.23	164.226	1670.23	-10.6723	1670.23	-19.8723	1670.23	-1105.57
1671.85	164.293	1671.85	9.1214	1671.85	-7.51694	1671.85	-1142.52
1673.47	165.882	1673.47	-4.93506	1673.47	-19.7427	1673.47	-1113.59
1675.09	159.774	1675.09	3.9494	1675.09	-8.18106	1675.09	-1073.29
1676.71	174.393	1676.71	-31.0333	1676.71	-2.77716	1676.71	-1068.46
1678.33	172.098	1678.33	-0.79211	1678.33	-8.1445	1678.33	-1132.15
1679.95	172.087	1679.95	39.326	1679.95	-7.38783	1679.95	-1112.31
1681.57	166.68	1681.57	-21.302	1681.57	-10.4941	1681.57	-1059.63
1683.18	168.933	1683.18	6.29718	1683.18	-8.24632	1683.18	-1093.19
1684.8	176.538	1684.8	16.8749	1684.8	21.6095	1684.8	-1131.54
1686.41	164.168	1686.41	46.5049	1686.41	-3.82454	1686.41	-1120.97
1688.03	168.654	1688.03	-30.6115	1688.03	9.07413	1688.03	-1140.56
1689.64	159.321	1689.64	-2.03265	1689.64	-13.3106	1689.64	-1114.4
1691.26	164.525	1691.26	-8.82343	1691.26	-9.65932	1691.26	-1104.56
1692.87	171.995	1692.87	17.1742	1692.87	-5.27069	1692.87	-1075.82
1694.48	177.138	1694.48	33.0767	1694.48	-6.25856	1694.48	-1102.31
1696.1	165.472	1696.1	38.1497	1696.1	-21.7539	1696.1	-1118.26
1697.71	168.294	1697.71	0.49799	1697.71	-18.9442	1697.71	-1082.5
1699.32	162.736	1699.32	55.6802	1699.32	2.8609	1699.32	-1104.71
1700.93	167.058	1700.93	19.5352	1700.93	-6.53836	1700.93	-1055.56
1702.54	175.149	1702.54	58.5062	1702.54	-9.85452	1702.54	-1120.39
1704.15	170.344	1704.15	-10.1559	1704.15	-5.59154	1704.15	-1104.03
1705.76	158.752	1705.76	-12.8342	1705.76	-2.85025	1705.76	-1092.99
1707.37	153.987	1707.37	33.5485	1707.37	-9.93192	1707.37	-1105.4
1708.98	156.775	1708.98	0.66211	1708.98	-7.94565	1708.98	-1058.96
1710.59	152.034	1710.59	7.7926	1710.59	3.82626	1710.59	-1096.89
1712.2	180.385	1712.2	-27.892	1712.2	-12.9856	1712.2	-1076
1713.81	162.881	1713.81	-10.1418	1713.81	-8.72531	1713.81	-1090.36
1715.41	155.931	1715.41	0.89093	1715.41	-29.2002	1715.41	-1110.54
1717.02	156.502	1717.02	19.475	1717.02	-14.4147	1717.02	-1075.09
1718.62	169.806	1718.62	30.6455	1718.62	-15.3501	1718.62	-1075.42
1720.23	159.185	1720.23	38.8964	1720.23	-7.29732	1720.23	-1064.38
1721.83	147.105	1721.83	24.0787	1721.83	-1.4808	1721.83	-1077.08
1723.44	162.669	1723.44	28.7844	1723.44	-6.84506	1723.44	-1055.99
1725.04	157.352	1725.04	-11.1375	1725.04	-19.6358	1725.04	-1122.71
1726.64	152.062	1726.64	12.4686	1726.64	-1.82701	1726.64	-1079.55
1728.24	154.992	1728.24	41.3895	1728.24	-6.36266	1728.24	-1069.73
1729.85	154.216	1729.85	31.6818	1729.85	-20.5555	1729.85	-1085.02
1731.45	144.528	1731.45	40.0316	1731.45	-2.67929	1731.45	-1113.4
1733.05	170.626	1733.05	0.85028	1733.05	-19.7899	1733.05	-1075.21
1734.65	163.216	1734.65	-0.22809	1734.65	-13.0376	1734.65	-1077.78
1736.25	161.781	1736.25	-0.47961	1736.25	-13.7204	1736.25	-1065.29
1737.85	167.82	1737.85	17.2648	1737.85	-4.68912	1737.85	-1108.54
1739.45	153.731	1739.45	30.6422	1739.45	-5.33165	1739.45	-1052.42
1741.05	170.999	1741.05	53.8014	1741.05	-17.9108	1741.05	-1129.79
1742.64	153.178	1742.64	3.07318	1742.64	-14.0575	1742.64	-1100.31
1744.24	154.036	1744.24	30.0943	1744.24	-10.9357	1744.24	-1060.22
1745.84	155.653	1745.84	-26.5958	1745.84	-12.2875	1745.84	-1060.36
1747.43	166.268	1747.43	-20.4123	1747.43	-3.89496	1747.43	-1064.89
1749.03	167.163	1749.03	-5.94342	1749.03	-13.4721	1749.03	-1069.38
1750.63	157.559	1750.63	7.07135	1750.63	-11.0576	1750.63	-1121.84
1752.22	159.953	1752.22	-14.4294	1752.22	-10.8913	1752.22	-1092.55
1753.81	150.322	1753.81	9.10486	1753.81	-1.71021	1753.81	-1127.88
1755.41	157.217	1755.41	23.6114	1755.41	-15.8401	1755.41	-1076.08
1757	148.311	1757	-29.6326	1757	-24.7274	1757	-1126.61
1758.59	167.267	1758.59	18.7464	1758.59	-10.2734	1758.59	-1135.8
1760.19	166.647	1760.19	-5.95129	1760.19	-16.9111	1760.19	-1068.86
1761.78	168.287	1761.78	9.2995	1761.78	-15.2605	1761.78	-1084.84
1763.37	159.357	1763.37	3.4303	1763.37	-6.05429	1763.37	-1125.01
1764.96	157.218	1764.96	-25.868	1764.96	-23.2861	1764.96	-1098.71
1766.55	164.152	1766.55	-1.5094	1766.55	-3.47958	1766.55	-1065.56
1768.14	167.308	1768.14	9.99915	1768.14	-32.8539	1768.14	-1092.2
1769.73	151.524	1769.73	11.6486	1769.73	-5.45656	1769.73	-1107.57
1771.32	162.251	1771.32	-19.3129	1771.32	-6.07321	1771.32	-1028.96
1772.91	162.369	1772.91	-16.1917	1772.91	-34.008	1772.91	-1069.39
1774.49	165.513	1774.49	18.0034	1774.49	-7.32756	1774.49	-1084.17
1776.08	164.091	1776.08	15.7026	1776.08	-1.13858	1776.08	-1116.57
1777.67	163.417	1777.67	-3.38434	1777.67	-20.7979	1777.67	-1085.27
1779.25	159.69	1779.25	-25.5955	1779.25	-6.26953	1779.25	-1118.7
1780.84	149.1	1780.84	24.3645	1780.84	-20.6512	1780.84	-1106.64
1782.42	159.795	1782.42	28.6111	1782.42	-12.2314	1782.42	-1101.6
1784.01	159.824	1784.01	10.678	1784.01	-14.4822	1784.01	-1112.72
1785.59	155.267	1785.59	-8.12445	1785.59	-17.5148	1785.59	-1130.89
1787.17	156.016	1787.17	9.46698	1787.17	-22.095	1787.17	-1115.05
1788.76	152.18	1788.76	-32.4283	1788.76	-9.95656	1788.76	-1121.51
1790.34	163.541	1790.34	5.46399	1790.34	-4.69186	1790.34	-1135.01
1791.92	169.555	1791.92	-11.5127	1791.92	-17.6979	1791.92	-1056.67
1793.5	161.107	1793.5	10.1846	1793.5	-18.5508	1793.5	-1038.62
1795.08	171.642	1795.08	-10.0012	1795.08	7.16315	1795.08	-1124.8
1796.66	168.492	1796.66	-18.8331	1796.66	-11.9465	1796.66	-1162.4
1798.24	152.447	1798.24	5.68896	1798.24	-12.0745	1798.24	-1108.22
1799.82	143.245	1799.82	-4.70209	1799.82	-20.5417	1799.82	-1055.66
1801.4	158.288	1801.4	11.4099	1801.4	-25.2132	1801.4	-1142.57
1802.98	159.687	1802.98	0.2478	1802.98	-15.4993	1802.98	-1121.88
1804.56	167.136	1804.56	-6.34546	1804.56	-24.7027	1804.56	-1106.49
1806.14	151.904	1806.14	21.0833	1806.14	-19.5331	1806.14	-1119.84
1807.71	152.551	1807.71	30.337	1807.71	-25.7012	1807.71	-1095.42
1809.29	157.723	1809.29	14.6625	1809.29	-10.731	1809.29	-1083.88
1810.86	167.417	1810.86	-0.21094	1810.86	-16.1393	1810.86	-1119.83
1812.44	150.726	1812.44	13.6016	1812.44	-1.18584	1812.44	-1090.86
1814.02	165.695	1814.02	-30.564	1814.02	-15.6181	1814.02	-1073.16
1815.59	156.565	1815.59	16.4415	1815.59	-9.70244	1815.59	-1111.86
1817.16	147.449	1817.16	-23.8553	1817.16	-18.8357	1817.16	-1170.05
1818.74	155.642	1818.74	-2.42603	1818.74	-16.6745	1818.74	-1070.22
1820.31	141.284	1820.31	25.0172	1820.31	-11.5055	1820.31	-1071.9
1821.88	144.97	1821.88	-20.4097	1821.88	-8.59151	1821.88	-1081.06
1823.45	165.176	1823.45	-11.7026	1823.45	-8.67647	1823.45	-1045.85
1825.02	168.108	1825.02	12.0315	1825.02	-17.762	1825.02	-1075.16
1826.59	154.54	1826.59	11.0275	1826.59	-12.5795	1826.59	-1098.38
1828.17	153.741	1828.17	-19.1636	1828.17	-14.1378	1828.17	-1099.71
1829.73	162.702	1829.73	3.98438	1829.73	-15.6799	1829.73	-1070.15
1831.3	149.935	1831.3	-8.77478	1831.3	-17.9543	1831.3	-1078.67
1832.87	149.93	1832.87	33.299	1832.87	-5.96526	1832.87	-1089.98
1834.44	150.689	1834.44	13.2388	1834.44	0.04359	1834.44	-1047.91
1836.01	151.46	1836.01	3.7525	1836.01	-8.9263	1836.01	-1103.15
1837.58	163.496	1837.58	-5.64282	1837.58	-16.3814	1837.58	-1114.74
1839.14	153.796	1839.14	-9.70319	1839.14	-12.5716	1839.14	-1095.43
1840.71	139.596	1840.71	-3.95056	1840.71	-14.0007	1840.71	-1063.22

## Sheet: Figure 3f
Wavenumber	Kubelka-Munk	Kubelka-Munk	Kubelka-Munk	Kubelka-Munk
cm-1	arb. units	arb. units	arb. units	arb. units
	1	30	60	90
799.845	0.04274	-0.00133	-0.000951777	-0.000445622
800.327	0.04274	-0.00134	-0.000967241	-0.000473111
800.809	0.04274	-0.00135	-0.00097749	-0.000502789
801.291	0.04273	-0.00136	-0.000985906	-0.000534683
801.773	0.04273	-0.00137	-0.000995979	-0.000568188
802.255	0.04273	-0.00138	-0.00101	-0.000601315
802.737	0.04274	-0.0014	-0.00103	-0.000630777
803.22	0.04274	-0.00141	-0.00104	-0.000653432
803.702	0.04274	-0.00143	-0.00105	-0.000667199
804.184	0.04275	-0.00144	-0.00106	-0.000672694
804.666	0.04276	-0.00144	-0.00107	-0.000672871
805.148	0.04276	-0.00144	-0.00107	-0.000671708
805.63	0.04277	-0.00144	-0.00107	-0.000672555
806.112	0.04277	-0.00144	-0.00107	-0.000676705
806.595	0.04278	-0.00144	-0.00108	-0.000683337
807.077	0.04278	-0.00143	-0.0011	-0.000690244
807.559	0.04278	-0.00143	-0.00111	-0.000695418
808.041	0.04279	-0.00142	-0.00113	-0.000698197
808.523	0.04279	-0.0014	-0.00116	-0.000699932
809.005	0.04279	-0.0014	-0.00118	-0.000702938
809.487	0.04279	-0.00139	-0.00121	-0.000709096
809.969	0.0428	-0.0014	-0.00123	-0.000718457
810.452	0.0428	-0.00141	-0.00126	-0.000728863
810.934	0.0428	-0.00142	-0.00127	-0.000736361
811.416	0.0428	-0.00142	-0.00127	-0.000737145
811.898	0.04281	-0.0014	-0.00125	-0.00072917
812.38	0.04281	-0.00138	-0.00123	-0.000713101
812.862	0.04281	-0.00134	-0.0012	-0.00069223
813.344	0.04282	-0.0013	-0.00117	-0.000670693
813.826	0.04283	-0.00125	-0.00114	-0.000652236
814.308	0.04283	-0.0012	-0.00111	-0.00063903
814.791	0.04284	-0.00116	-0.00109	-0.000631795
815.273	0.04284	-0.00113	-0.00108	-0.000630209
815.755	0.04284	-0.0011	-0.00107	-0.00063369
816.237	0.04284	-0.00109	-0.00106	-0.000641801
816.719	0.04284	-0.00108	-0.00106	-0.000654389
817.201	0.04284	-0.00108	-0.00106	-0.000670929
817.683	0.04283	-0.00109	-0.00107	-0.000689903
818.165	0.04282	-0.0011	-0.00107	-0.0007084
818.648	0.04282	-0.00111	-0.00107	-0.000722719
819.13	0.04281	-0.00111	-0.00106	-0.000729389
819.612	0.04281	-0.0011	-0.00105	-0.000726555
820.094	0.04282	-0.00109	-0.00103	-0.00071491
820.576	0.04282	-0.00106	-0.00102	-0.00069727
821.058	0.04283	-0.00104	-0.001	-0.000677686
821.54	0.04283	-0.00101	-0.000994483	-0.000659695
822.023	0.04284	-0.000988582	-0.000987071	-0.00064583
822.505	0.04284	-0.000964743	-0.000979605	-0.000637021
822.987	0.04285	-0.000942471	-0.000970576	-0.000632998
823.469	0.04285	-0.000922611	-0.000960222	-0.000632958
823.951	0.04285	-0.000906638	-0.000950159	-0.00063583
824.433	0.04285	-0.000895524	-0.000942813	-0.000640899
824.915	0.04285	-0.000889584	-0.00093999	-0.000647447
825.397	0.04285	-0.000887699	-0.000942065	-0.000654743
825.88	0.04285	-0.000887194	-0.000947231	-0.000661559
826.362	0.04285	-0.000885076	-0.000952878	-0.000666654
826.844	0.04285	-0.000878709	-0.000955915	-0.00066875
827.326	0.04285	-0.00086706	-0.000954494	-0.000667241
827.808	0.04285	-0.000851057	-0.000948339	-0.000662329
828.29	0.04285	-0.000832682	-0.000938673	-0.000654688
828.772	0.04286	-0.000814227	-0.000927042	-0.000645247
829.254	0.04286	-0.000797444	-0.000914953	-0.000634908
829.736	0.04286	-0.000782795	-0.000902861	-0.000624019
830.219	0.04287	-0.000769724	-0.00089105	-0.000612926
830.701	0.04287	-0.000757322	-0.000879586	-0.000601918
831.183	0.04287	-0.000744476	-0.000868704	-0.000591553
831.665	0.04287	-0.000730665	-0.000858811	-0.000582398
832.147	0.04287	-0.000715657	-0.000850194	-0.000575032
832.629	0.04287	-0.000699498	-0.00084221	-0.000569569
833.111	0.04287	-0.000682429	-0.000833514	-0.000565549
833.593	0.04287	-0.000664749	-0.000822041	-0.000562072
834.076	0.04287	-0.000647277	-0.000806702	-0.000558394
834.558	0.04288	-0.000631137	-0.000787427	-0.000554232
835.04	0.04288	-0.000617517	-0.000765851	-0.000549852
835.522	0.04288	-0.000607512	-0.000744772	-0.000546152
836.004	0.04288	-0.000601387	-0.000727207	-0.000544046
836.486	0.04288	-0.00059849	-0.000715188	-0.000544034
836.968	0.04288	-0.000597295	-0.000709412	-0.000545862
837.45	0.04288	-0.000596082	-0.000709079	-0.000548537
837.933	0.04288	-0.000593567	-0.000712867	-0.000550966
838.415	0.04288	-0.000589715	-0.00071941	-0.000552406
838.897	0.04288	-0.000585781	-0.000728236	-0.000552974
839.379	0.04288	-0.000583894	-0.000739477	-0.000553484
839.861	0.04287	-0.000585655	-0.000753345	-0.000554974
840.343	0.04287	-0.000591596	-0.000769229	-0.000557982
840.825	0.04287	-0.000600396	-0.000785059	-0.000562134
841.307	0.04287	-0.00060928	-0.000797357	-0.000566189
841.79	0.04287	-0.000614822	-0.000802732	-0.000568655
842.272	0.04287	-0.000614346	-0.000799	-0.000568503
842.754	0.04287	-0.000606906	-0.000786613	-0.000565894
843.236	0.04287	-0.000593754	-0.000768533	-0.000562034
843.718	0.04288	-0.000577207	-0.000749126	-0.00055861
844.2	0.04288	-0.000559994	-0.000732438	-0.0005569
844.682	0.04288	-0.000544065	-0.000720931	-0.000557127
845.164	0.04288	-0.000530408	-0.000714715	-0.000558217
845.646	0.04288	-0.000519145	-0.000712382	-0.000558367
846.129	0.04288	-0.00051021	-0.000711368	-0.000556011
846.611	0.04289	-0.00050339	-0.000709442	-0.000550418
847.093	0.04289	-0.000498979	-0.000705339	-0.000542263
847.575	0.04289	-0.000497022	-0.000699012	-0.000533144
848.057	0.04289	-0.000497415	-0.000691051	-0.000524859
848.539	0.04289	-0.000499406	-0.000682322	-0.00051858
849.021	0.04289	-0.000501855	-0.000673234	-0.000514424
849.504	0.04289	-0.000503731	-0.000664389	-0.00051182
849.986	0.04289	-0.000504596	-0.000656221	-0.000509768
850.468	0.04289	-0.000505081	-0.000649659	-0.00050765
850.95	0.04289	-0.00050655	-0.000645759	-0.000505385
851.432	0.04289	-0.00051055	-0.000645544	-0.000503408
851.914	0.04288	-0.000518022	-0.000649327	-0.000502262
852.396	0.04288	-0.000528722	-0.000656454	-0.000501954
852.878	0.04288	-0.000541264	-0.000665194	-0.000501907
853.361	0.04288	-0.000553334	-0.000673588	-0.000501186
853.843	0.04288	-0.000562993	-0.000680185	-0.000499239
854.325	0.04289	-0.000569059	-0.000684693	-0.000496337
854.807	0.04289	-0.000572038	-0.000688209	-0.000493923
855.289	0.04289	-0.000573251	-0.000692581	-0.000494265
855.771	0.04289	-0.000574504	-0.000699438	-0.000499615
856.253	0.04289	-0.000577066	-0.000709356	-0.000511473
856.735	0.04289	-0.000581353	-0.000721319	-0.000529732
857.217	0.04289	-0.000586937	-0.000733282	-0.00055264
857.7	0.04289	-0.000592988	-0.000742684	-0.000577027
858.182	0.04289	-0.000598558	-0.000747449	-0.000599064
858.664	0.04289	-0.000603033	-0.000746704	-0.000615331
859.146	0.04289	-0.000605768	-0.000740651	-0.000623551
859.628	0.04289	-0.00060614	-0.000730068	-0.000622828
860.11	0.04289	-0.000603221	-0.000715766	-0.000613483
860.592	0.04289	-0.000595951	-0.000698167	-0.000596639
861.074	0.04289	-0.000583795	-0.000677847	-0.00057395
861.557	0.04289	-0.000567023	-0.00065545	-0.000547438
862.039	0.0429	-0.000546835	-0.000632143	-0.000519301
862.521	0.0429	-0.000525128	-0.000609312	-0.000491587
863.003	0.0429	-0.000503452	-0.000588181	-0.000465908
863.485	0.0429	-0.000482757	-0.000569285	-0.000443307
863.967	0.0429	-0.000462902	-0.000552138	-0.000423853
864.449	0.0429	-0.000443045	-0.000535305	-0.000406943
864.932	0.0429	-0.000422277	-0.000517339	-0.000391567
865.414	0.0429	-0.000400269	-0.000497146	-0.000376645
865.896	0.0429	-0.000377537	-0.000474628	-0.000361487
866.378	0.0429	-0.000355262	-0.000450742	-0.000345993
866.86	0.0429	-0.000334579	-0.00042692	-0.00033051
867.342	0.0429	-0.000316129	-0.000404481	-0.00031572
867.824	0.0429	-0.000299504	-0.000383992	-0.000302098
868.306	0.0429	-0.00028352	-0.000365118	-0.00028979
868.788	0.0429	-0.000266566	-0.000347047	-0.000278628
869.271	0.04291	-0.000247392	-0.000328759	-0.000268134
869.753	0.04291	-0.000225628	-0.000309678	-0.000257796
870.235	0.04291	-0.000201927	-0.000289715	-0.000247154
870.717	0.04291	-0.000177484	-0.000269203	-0.000235889
871.199	0.04291	-0.000153602	-0.000248553	-0.00022372
871.681	0.04291	-0.000131173	-0.000227969	-0.000210398
872.163	0.04291	-0.00011057	-0.000207399	-0.000195722
872.645	0.04291	-9.1772e-05	-0.000186731	-0.000179701
873.128	0.04291	-7.46426e-05	-0.000166061	-0.000162669
873.61	0.04291	-5.90758e-05	-0.000145761	-0.000145267
874.092	0.04291	-4.51416e-05	-0.000126484	-0.000128389
874.574	0.04291	-3.29445e-05	-0.000108894	-0.000112893
875.056	0.04291	-2.25735e-05	-9.33224e-05	-9.93318e-05
875.538	0.04291	-1.40459e-05	-7.97075e-05	-8.78813e-05
876.02	0.04291	-7.39235e-06	-6.75538e-05	-7.82722e-05
876.503	0.04291	-2.72437e-06	-5.63104e-05	-7.00428e-05
876.985	0.04291	-2.8855e-07	-4.55216e-05	-6.26342e-05
877.467	0.04291	3.76644e-07	-3.51125e-05	-5.56464e-05
877.949	0.04291	3.1526e-06	-2.53785e-05	-4.88972e-05
878.431	0.04291	8.50252e-06	-1.68419e-05	-4.24178e-05
878.913	0.04291	1.59925e-05	-9.96131e-06	-3.63707e-05
879.395	0.04291	2.50603e-05	-4.94899e-06	-3.08656e-05
879.877	0.04291	3.52856e-05	-1.75037e-06	-2.59151e-05
880.36	0.04291	4.6584e-05	-2.03246e-07	-2.14492e-05
880.842	0.04291	5.92837e-05	1.67441e-07	-1.73631e-05
881.324	0.04291	7.40059e-05	1.63359e-06	-1.35865e-05
881.806	0.04291	9.14044e-05	4.71373e-06	-1.01417e-05
882.288	0.04291	0.000111986	9.54625e-06	-7.1245e-06
882.77	0.04291	0.000135951	1.61689e-05	-4.64426e-06
883.252	0.04291	0.000163203	2.44718e-05	-2.74774e-06
883.734	0.04291	0.00019342	3.42307e-05	-1.41246e-06
884.216	0.04291	0.000226308	4.51557e-05	-5.62856e-07
884.699	0.04291	0.00026154	5.70464e-05	-1.14031e-07
885.181	0.04291	0.000298985	6.98176e-05	3.61756e-09
885.663	0.04291	0.000338319	8.34649e-05	2.05641e-07
886.145	0.04291	0.000379293	9.8035e-05	7.22395e-07
886.627	0.04291	0.00042155	0.000113622	1.57912e-06
887.109	0.04291	0.000464844	0.000130381	2.82122e-06
887.591	0.04291	0.000509216	0.000148661	4.54257e-06
888.073	0.04291	0.000555074	0.000168871	6.89135e-06
888.556	0.04291	0.000603038	0.00019156	1.00774e-05
889.038	0.04291	0.000653574	0.000217135	1.43214e-05
889.52	0.04291	0.000706584	0.000245748	1.97767e-05
890.002	0.04291	0.000761311	0.000277105	2.64475e-05
890.484	0.04291	0.000816551	0.000310715	3.41815e-05
890.966	0.04291	0.000871081	0.000345939	4.27211e-05
891.448	0.04291	0.000924483	0.000382549	5.18843e-05
891.931	0.04291	0.000977609	0.000420679	6.17138e-05
892.413	0.04291	0.00103	0.000461033	7.25511e-05
892.895	0.04291	0.00109	0.000504462	8.49136e-05
893.377	0.04291	0.00116	0.000551677	9.93676e-05
893.859	0.04291	0.00123	0.000602777	0.000116265
894.341	0.04291	0.00131	0.000657402	0.000135639
894.823	0.04291	0.00139	0.000714862	0.000157263
895.305	0.04291	0.00148	0.000774943	0.000180874
895.788	0.04291	0.00157	0.000837937	0.000206436
896.27	0.04291	0.00166	0.000905046	0.00023433
896.752	0.04291	0.00176	0.000977813	0.000265461
897.234	0.04291	0.00187	0.00106	0.000300906
897.716	0.04291	0.00199	0.00114	0.000341607
898.198	0.04292	0.00211	0.00124	0.000387925
898.68	0.04292	0.00225	0.00133	0.00043965
899.162	0.04292	0.00238	0.00143	0.000496113
899.644	0.04292	0.00252	0.00152	0.000556535
900.127	0.04292	0.00265	0.00162	0.000620697
900.609	0.04292	0.00279	0.00172	0.000689186
901.091	0.04292	0.00292	0.00182	0.000763228
901.573	0.04292	0.00306	0.00193	0.000844378
902.055	0.04292	0.00321	0.00205	0.000934009
902.537	0.04292	0.00337	0.00219	0.00103
903.019	0.04292	0.00353	0.00233	0.00114
903.501	0.04292	0.0037	0.00248	0.00126
903.984	0.04292	0.00387	0.00264	0.00139
904.466	0.04292	0.00406	0.00281	0.00153
904.948	0.04292	0.00427	0.003	0.00168
905.43	0.04293	0.00448	0.0032	0.00184
905.912	0.04293	0.00471	0.0034	0.00201
906.394	0.04293	0.00495	0.00362	0.00219
906.876	0.04293	0.00519	0.00383	0.00238
907.359	0.04293	0.00544	0.00404	0.00258
907.841	0.04293	0.00569	0.00425	0.00278
908.323	0.04293	0.00595	0.00447	0.003
908.805	0.04293	0.00624	0.00469	0.00323
909.287	0.04294	0.00654	0.00494	0.00348
909.769	0.04294	0.00687	0.00521	0.00374
910.251	0.04294	0.00722	0.0055	0.00402
910.733	0.04294	0.00757	0.00582	0.00431
911.216	0.04295	0.00793	0.00616	0.0046
911.698	0.04295	0.00827	0.00651	0.00489
912.18	0.04295	0.00862	0.00687	0.00518
912.662	0.04296	0.00897	0.00724	0.00548
913.144	0.04296	0.00932	0.00762	0.0058
913.626	0.04297	0.0097	0.00801	0.00613
914.108	0.04297	0.01009	0.00839	0.00647
914.59	0.04297	0.01048	0.00878	0.00683
915.072	0.04298	0.01089	0.00915	0.00719
915.555	0.04298	0.01129	0.00952	0.00756
916.037	0.04299	0.01171	0.0099	0.00793
916.519	0.04299	0.01213	0.01029	0.00832
917.001	0.04299	0.01258	0.0107	0.00871
917.483	0.043	0.01304	0.01113	0.00912
917.965	0.043	0.01352	0.01159	0.00954
918.447	0.043	0.014	0.01207	0.00997
918.929	0.04301	0.01449	0.01255	0.01041
919.412	0.04301	0.01497	0.01304	0.01085
919.894	0.04302	0.01546	0.01353	0.0113
920.376	0.04302	0.01595	0.01404	0.01178
920.858	0.04303	0.01645	0.01457	0.01228
921.34	0.04304	0.01696	0.01512	0.01281
921.822	0.04305	0.01748	0.01567	0.01336
922.304	0.04305	0.01799	0.01621	0.01392
922.787	0.04306	0.01849	0.01673	0.01448
923.269	0.04306	0.01896	0.01722	0.01502
923.751	0.04307	0.01942	0.0177	0.01554
924.233	0.04308	0.01989	0.01818	0.01606
924.715	0.04309	0.02036	0.01866	0.01657
925.197	0.04309	0.02085	0.01917	0.01709
925.679	0.0431	0.02132	0.01968	0.01762
926.161	0.04311	0.02177	0.02018	0.01812
926.644	0.04312	0.02217	0.02065	0.0186
927.126	0.04313	0.02253	0.02109	0.01904
927.608	0.04314	0.02284	0.0215	0.01944
928.09	0.04315	0.02312	0.02188	0.0198
928.572	0.04316	0.0234	0.02224	0.02013
929.054	0.04317	0.02367	0.02258	0.02042
929.536	0.04318	0.02393	0.02289	0.02068
930.018	0.04319	0.02416	0.02314	0.02089
930.5	0.04319	0.02434	0.02332	0.02103
930.983	0.04319	0.02446	0.02343	0.02111
931.465	0.0432	0.02454	0.02348	0.02114
931.947	0.0432	0.02459	0.02349	0.02113
932.429	0.0432	0.02463	0.02349	0.0211
932.911	0.0432	0.02466	0.02349	0.02106
933.393	0.0432	0.02468	0.02347	0.02099
933.875	0.0432	0.02466	0.02343	0.02088
934.357	0.04319	0.02459	0.02335	0.02072
934.84	0.04319	0.02447	0.02323	0.02049
935.322	0.04319	0.02431	0.02305	0.02022
935.804	0.04319	0.02412	0.02285	0.01992
936.286	0.04319	0.02394	0.02264	0.0196
936.768	0.04318	0.02376	0.02242	0.01928
937.25	0.04318	0.0236	0.02219	0.01897
937.732	0.04318	0.02345	0.02196	0.01865
938.215	0.04317	0.02332	0.02173	0.01834
938.697	0.04317	0.0232	0.02152	0.01803
939.179	0.04317	0.02313	0.02132	0.01773
939.661	0.04317	0.0231	0.02117	0.01745
940.143	0.04316	0.02313	0.02107	0.01721
940.625	0.04316	0.02321	0.02101	0.01699
941.107	0.04316	0.02332	0.021	0.0168
941.589	0.04316	0.02345	0.021	0.01661
942.072	0.04316	0.02359	0.02101	0.01642
942.554	0.04316	0.02373	0.02102	0.01621
943.036	0.04316	0.02389	0.02105	0.01601
943.518	0.04315	0.0241	0.02111	0.01582
944	0.04315	0.02437	0.02121	0.01565
944.482	0.04315	0.0247	0.02136	0.0155
944.964	0.04316	0.02507	0.02154	0.01535
945.446	0.04316	0.02546	0.02174	0.01519
945.928	0.04315	0.02585	0.02193	0.01501
946.411	0.04315	0.02622	0.02212	0.01481
946.893	0.04315	0.02659	0.0223	0.01458
947.375	0.04315	0.02696	0.02249	0.01434
947.857	0.04314	0.02737	0.02269	0.01411
948.339	0.04314	0.02781	0.02291	0.01387
948.821	0.04314	0.02828	0.02314	0.01364
949.303	0.04314	0.02875	0.02335	0.01339
949.785	0.04314	0.0292	0.02354	0.01312
950.268	0.04314	0.02962	0.02369	0.01283
950.75	0.04313	0.03001	0.02382	0.01253
951.232	0.04313	0.03038	0.02393	0.01222
951.714	0.04313	0.03073	0.02405	0.01191
952.196	0.04312	0.03108	0.02418	0.0116
952.678	0.04312	0.03142	0.0243	0.0113
953.16	0.04312	0.0317	0.0244	0.01099
953.643	0.04312	0.03193	0.02446	0.01067
954.125	0.04311	0.03208	0.02448	0.01034
954.607	0.04311	0.03217	0.02446	0.01
955.089	0.0431	0.0322	0.02442	0.00967
955.571	0.0431	0.0322	0.02436	0.00934
956.053	0.04309	0.03217	0.02429	0.00902
956.535	0.04308	0.03211	0.02419	0.0087
957.017	0.04308	0.03201	0.02405	0.00838
957.5	0.04307	0.03186	0.02386	0.00806
957.982	0.04306	0.03165	0.02363	0.00774
958.464	0.04306	0.03141	0.02335	0.00743
958.946	0.04305	0.03114	0.02306	0.00713
959.428	0.04304	0.03086	0.02276	0.00684
959.91	0.04304	0.03058	0.02246	0.00657
960.392	0.04303	0.03027	0.02215	0.00632
960.874	0.04303	0.02993	0.02182	0.00607
961.356	0.04302	0.02955	0.02147	0.00584
961.839	0.04302	0.02912	0.02108	0.00562
962.321	0.04301	0.02867	0.02069	0.00542
962.803	0.04301	0.02821	0.02029	0.00523
963.285	0.043	0.02777	0.0199	0.00507
963.767	0.043	0.02736	0.01953	0.00493
964.249	0.043	0.02696	0.01917	0.00481
964.731	0.04299	0.02657	0.0188	0.00469
965.213	0.04299	0.02617	0.01843	0.00458
965.696	0.04299	0.02575	0.01804	0.00448
966.178	0.04299	0.02533	0.01765	0.00438
966.66	0.04299	0.02491	0.01727	0.00428
967.142	0.04298	0.02449	0.0169	0.0042
967.624	0.04298	0.02408	0.01654	0.00412
968.106	0.04298	0.02365	0.01618	0.00405
968.588	0.04298	0.0232	0.01582	0.00398
969.07	0.04298	0.02272	0.01544	0.00392
969.553	0.04298	0.0222	0.01504	0.00386
970.035	0.04298	0.02166	0.01462	0.0038
970.517	0.04297	0.02111	0.01419	0.00374
970.999	0.04297	0.02058	0.01376	0.00369
971.481	0.04297	0.02006	0.01333	0.00363
971.963	0.04297	0.01955	0.01289	0.00358
972.445	0.04296	0.01903	0.01245	0.00353
972.927	0.04296	0.01852	0.012	0.00347
973.409	0.04296	0.01799	0.01155	0.0034
973.892	0.04296	0.01747	0.01111	0.00334
974.374	0.04296	0.01697	0.01069	0.00327
974.856	0.04296	0.01648	0.01029	0.0032
975.338	0.04295	0.01602	0.00991	0.00314
975.82	0.04295	0.01557	0.00955	0.00308
976.302	0.04295	0.01513	0.00921	0.00303
976.784	0.04295	0.01469	0.00888	0.00298
977.266	0.04295	0.01426	0.00857	0.00294
977.749	0.04295	0.01383	0.00827	0.0029
978.231	0.04295	0.01343	0.00798	0.00287
978.713	0.04295	0.01304	0.00772	0.00284
979.195	0.04295	0.01268	0.00747	0.00281
979.677	0.04295	0.01233	0.00723	0.00277
980.159	0.04295	0.01199	0.007	0.00273
980.641	0.04295	0.01165	0.00676	0.00269
981.124	0.04295	0.0113	0.00653	0.00264
981.606	0.04295	0.01096	0.00631	0.00258
982.088	0.04295	0.01063	0.00609	0.00253
982.57	0.04294	0.01031	0.00589	0.00248
983.052	0.04294	0.01002	0.0057	0.00243
983.534	0.04294	0.00974	0.00552	0.00239
984.016	0.04294	0.00947	0.00536	0.00235
984.498	0.04294	0.00921	0.0052	0.00231
984.981	0.04294	0.00895	0.00505	0.00228
985.463	0.04294	0.00871	0.00492	0.00224
985.945	0.04294	0.00848	0.00479	0.0022
986.427	0.04294	0.00826	0.00467	0.00216
986.909	0.04294	0.00805	0.00457	0.00213
987.391	0.04294	0.00785	0.00446	0.00209
987.873	0.04294	0.00765	0.00435	0.00205
988.355	0.04294	0.00745	0.00424	0.002
988.837	0.04294	0.00725	0.00412	0.00195
989.32	0.04294	0.00705	0.00401	0.0019
989.802	0.04294	0.00686	0.0039	0.00185
990.284	0.04294	0.00669	0.0038	0.0018
990.766	0.04294	0.00654	0.00371	0.00176
991.248	0.04294	0.0064	0.00363	0.00171
991.73	0.04294	0.00627	0.00355	0.00167
992.212	0.04294	0.00616	0.00347	0.00163
992.694	0.04294	0.00605	0.0034	0.00158
993.177	0.04294	0.00594	0.00333	0.00154
993.659	0.04294	0.00585	0.00326	0.00149
994.141	0.04294	0.00577	0.00321	0.00145
994.623	0.04294	0.00569	0.00316	0.0014
995.105	0.04294	0.00563	0.00312	0.00135
995.587	0.04294	0.00558	0.00308	0.00131
996.069	0.04294	0.00553	0.00304	0.00126
996.552	0.04294	0.00548	0.00301	0.00121
997.034	0.04294	0.00544	0.00298	0.00116
997.516	0.04294	0.00541	0.00295	0.00112
997.998	0.04293	0.00539	0.00292	0.00108
998.48	0.04293	0.00537	0.00289	0.00104
998.962	0.04293	0.00535	0.00287	0.000999548
999.444	0.04293	0.00533	0.00285	0.000963415
999.926	0.04293	0.00531	0.00283	0.000928614
1000.41	0.04293	0.00528	0.00282	0.000895123
1000.89	0.04293	0.00526	0.0028	0.00086321
1001.37	0.04292	0.00522	0.00279	0.000833073
1001.86	0.04292	0.00519	0.00277	0.000804638
1002.34	0.04292	0.00515	0.00276	0.00077745
1002.82	0.04292	0.00511	0.00274	0.000750755
1003.3	0.04292	0.00506	0.00271	0.000723836
1003.78	0.04292	0.00501	0.00269	0.000696169
1004.27	0.04292	0.00494	0.00265	0.000667637
1004.75	0.04292	0.00487	0.00262	0.000638437
1005.23	0.04292	0.0048	0.00258	0.000608864
1005.71	0.04292	0.00473	0.00255	0.000579113
1006.19	0.04292	0.00466	0.00251	0.000549254
1006.68	0.04292	0.00458	0.00247	0.000519337
1007.16	0.04292	0.0045	0.00243	0.000489597
1007.64	0.04291	0.0044	0.00238	0.000460553
1008.12	0.04291	0.00429	0.00233	0.000432944
1008.61	0.04291	0.00418	0.00227	0.000407496
1009.09	0.04291	0.00407	0.00222	0.000384639
1009.57	0.04291	0.00396	0.00217	0.000364274
1010.05	0.04291	0.00386	0.00212	0.000345865
1010.53	0.04291	0.00375	0.00208	0.000328563
1011.01	0.04291	0.00365	0.00204	0.00031162
1011.5	0.04291	0.00354	0.002	0.0002946
1011.98	0.04291	0.00343	0.00196	0.000277552
1012.46	0.04291	0.00332	0.00192	0.000260941
1012.94	0.04291	0.00322	0.00189	0.000245377
1013.43	0.04291	0.00313	0.00186	0.000231372
1013.91	0.04291	0.00305	0.00184	0.000219222
1014.39	0.04291	0.00297	0.00182	0.000208963
1014.87	0.04291	0.00291	0.0018	0.000200543
1015.35	0.04291	0.00286	0.00179	0.000193909
1015.84	0.04291	0.00281	0.00179	0.00018914
1016.32	0.04291	0.00278	0.00179	0.000186379
1016.8	0.04291	0.00276	0.00181	0.00018582
1017.28	0.04291	0.00275	0.00183	0.000187557
1017.76	0.04291	0.00276	0.00186	0.000191522
1018.25	0.04291	0.00279	0.0019	0.000197451
1018.73	0.04291	0.00282	0.00195	0.000204987
1019.21	0.04291	0.00285	0.002	0.000213757
1019.69	0.04291	0.00289	0.00206	0.000223487
1020.18	0.04291	0.00294	0.00211	0.000234055
1020.66	0.04291	0.00298	0.00217	0.000245465
1021.14	0.04291	0.00303	0.00224	0.000257746
1021.62	0.04291	0.00309	0.0023	0.000270826
1022.1	0.04291	0.00315	0.00237	0.000284497
1022.59	0.04291	0.00321	0.00244	0.000298446
1023.07	0.04291	0.00326	0.00251	0.00031233
1023.55	0.04291	0.00332	0.00258	0.000325874
1024.03	0.04291	0.00337	0.00264	0.000338976
1024.52	0.04291	0.00342	0.00271	0.000351647
1025	0.04291	0.00347	0.00277	0.000363948
1025.48	0.04291	0.00352	0.00283	0.000375946
1025.96	0.04291	0.00357	0.00289	0.000387679
1026.44	0.04291	0.00362	0.00294	0.000399272
1026.92	0.04291	0.00368	0.00299	0.000410997
1027.41	0.04291	0.00374	0.00305	0.000423355
1027.89	0.04291	0.0038	0.0031	0.000437053
1028.37	0.04291	0.00388	0.00316	0.00045284
1028.85	0.04291	0.00397	0.00322	0.000471313
1029.34	0.04291	0.00408	0.0033	0.000492851
1029.82	0.04291	0.0042	0.00339	0.000517473
1030.3	0.04291	0.00433	0.00349	0.000544979
1030.78	0.04291	0.00448	0.00359	0.000575078
1031.27	0.04291	0.00465	0.00371	0.000607535
1031.75	0.04291	0.00483	0.00384	0.000642238
1032.23	0.04291	0.00502	0.00397	0.000679239
1032.71	0.04291	0.00524	0.00412	0.000718496
1033.19	0.04291	0.00547	0.00428	0.000759802
1033.67	0.04291	0.00572	0.00445	0.00080279
1034.16	0.04292	0.00598	0.00462	0.000846953
1034.64	0.04292	0.00625	0.00479	0.000891853
1035.12	0.04292	0.00651	0.00495	0.000937313
1035.6	0.04292	0.00678	0.00512	0.000983396
1036.09	0.04292	0.00705	0.00529	0.00103
1036.57	0.04292	0.00732	0.00545	0.00108
1037.05	0.04292	0.00759	0.00561	0.00112
1037.53	0.04292	0.00785	0.00577	0.00117
1038.01	0.04292	0.0081	0.00591	0.00121
1038.5	0.04292	0.00834	0.00604	0.00125
1038.98	0.04293	0.00854	0.00615	0.00128
1039.46	0.04293	0.00872	0.00624	0.00131
1039.94	0.04293	0.00887	0.00631	0.00133
1040.42	0.04293	0.009	0.00636	0.00134
1040.91	0.04293	0.00911	0.0064	0.00135
1041.39	0.04294	0.00919	0.00642	0.00135
1041.87	0.04294	0.00924	0.00642	0.00134
1042.35	0.04294	0.00927	0.0064	0.00132
1042.84	0.04294	0.00928	0.00635	0.00129
1043.32	0.04294	0.00926	0.00629	0.00126
1043.8	0.04294	0.00924	0.00622	0.00122
1044.28	0.04294	0.00921	0.00614	0.00118
1044.76	0.04294	0.00918	0.00607	0.00114
1045.25	0.04295	0.00915	0.006	0.0011
1045.73	0.04295	0.00912	0.00593	0.00107
1046.21	0.04295	0.00909	0.00586	0.00103
1046.69	0.04295	0.00905	0.0058	0.000998823
1047.17	0.04295	0.00902	0.00574	0.000970906
1047.66	0.04295	0.00899	0.0057	0.000948306
1048.14	0.04295	0.00898	0.00566	0.000931524
1048.62	0.04295	0.00899	0.00564	0.000920414
1049.1	0.04295	0.00901	0.00563	0.000914265
1049.59	0.04296	0.00904	0.00563	0.000912127
1050.07	0.04296	0.00908	0.00564	0.000913143
1050.55	0.04296	0.00913	0.00565	0.000916888
1051.03	0.04296	0.00918	0.00566	0.000923351
1051.51	0.04296	0.00924	0.00568	0.000932788
1052	0.04296	0.00932	0.0057	0.00094528
1052.48	0.04297	0.00941	0.00573	0.000960622
1052.96	0.04297	0.00951	0.00576	0.000978303
1053.44	0.04297	0.0096	0.00579	0.000997784
1053.92	0.04297	0.00969	0.00582	0.00102
1054.41	0.04297	0.00978	0.00585	0.00104
1054.89	0.04297	0.00986	0.00588	0.00107
1055.37	0.04297	0.00994	0.00591	0.0011
1055.85	0.04298	0.01004	0.00595	0.00114
1056.34	0.04298	0.01016	0.00599	0.00118
1056.82	0.04298	0.0103	0.00605	0.00123
1057.3	0.04299	0.01046	0.00611	0.00129
1057.78	0.04299	0.01065	0.00618	0.00135
1058.26	0.04299	0.01084	0.00625	0.00143
1058.75	0.043	0.01105	0.00633	0.00151
1059.23	0.043	0.01127	0.00643	0.0016
1059.71	0.043	0.01151	0.00654	0.00171
1060.19	0.04301	0.01177	0.00667	0.00183
1060.67	0.04301	0.01205	0.00682	0.00197
1061.16	0.04301	0.01236	0.00699	0.00212
1061.64	0.04301	0.01268	0.00718	0.00229
1062.12	0.04302	0.01303	0.00739	0.00249
1062.6	0.04302	0.01341	0.00764	0.0027
1063.09	0.04302	0.01383	0.00792	0.00295
1063.57	0.04303	0.0143	0.00824	0.00322
1064.05	0.04303	0.01481	0.0086	0.00353
1064.53	0.04304	0.01538	0.00901	0.00387
1065.01	0.04304	0.01597	0.00945	0.00424
1065.49	0.04304	0.0166	0.00993	0.00463
1065.98	0.04305	0.01725	0.01043	0.00505
1066.46	0.04305	0.01792	0.01096	0.00548
1066.94	0.04305	0.0186	0.01152	0.00592
1067.42	0.04305	0.01931	0.01209	0.00636
1067.91	0.04305	0.02002	0.01267	0.00679
1068.39	0.04306	0.02073	0.01325	0.0072
1068.87	0.04306	0.02141	0.01381	0.00758
1069.35	0.04306	0.02204	0.01433	0.0079
1069.83	0.04306	0.0226	0.0148	0.00818
1070.32	0.04306	0.02309	0.01523	0.00839
1070.8	0.04306	0.02351	0.01561	0.00854
1071.28	0.04306	0.02388	0.01594	0.00863
1071.76	0.04306	0.02419	0.01623	0.00866
1072.24	0.04306	0.02443	0.01645	0.00863
1072.73	0.04306	0.0246	0.0166	0.00855
1073.21	0.04306	0.02467	0.01668	0.00842
1073.69	0.04306	0.02467	0.01668	0.00823
1074.17	0.04305	0.02459	0.01662	0.00801
1074.66	0.04305	0.02446	0.0165	0.00777
1075.14	0.04305	0.02431	0.01635	0.00751
1075.62	0.04305	0.02413	0.01618	0.00724
1076.1	0.04305	0.02392	0.01597	0.00696
1076.58	0.04306	0.02369	0.01574	0.00667
1077.07	0.04306	0.02342	0.01547	0.00636
1077.55	0.04306	0.02311	0.01517	0.00605
1078.03	0.04306	0.02277	0.01486	0.00574
1078.51	0.04306	0.02243	0.01454	0.00543
1078.99	0.04306	0.02209	0.01423	0.00512
1079.48	0.04306	0.02175	0.01392	0.00482
1079.96	0.04306	0.0214	0.0136	0.00453
1080.44	0.04306	0.02105	0.01328	0.00424
1080.92	0.04305	0.02066	0.01294	0.00395
1081.4	0.04305	0.02023	0.01259	0.00366
1081.89	0.04305	0.01978	0.01221	0.00338
1082.37	0.04305	0.01931	0.01182	0.00312
1082.85	0.04305	0.01884	0.01143	0.00286
1083.33	0.04305	0.01836	0.01103	0.00262
1083.82	0.04305	0.01787	0.01062	0.00239
1084.3	0.04305	0.01736	0.0102	0.00217
1084.78	0.04305	0.01681	0.00976	0.00196
1085.26	0.04305	0.01624	0.00931	0.00176
1085.74	0.04305	0.01565	0.00886	0.00156
1086.23	0.04305	0.01504	0.0084	0.00138
1086.71	0.04305	0.01444	0.00795	0.00122
1087.19	0.04304	0.01384	0.00751	0.00106
1087.67	0.04304	0.01325	0.00708	0.000916518
1088.15	0.04304	0.01267	0.00665	0.000784662
1088.64	0.04304	0.01209	0.00623	0.000664635
1089.12	0.04303	0.01152	0.00582	0.00055671
1089.6	0.04303	0.01096	0.00543	0.000461177
1090.08	0.04302	0.01042	0.00506	0.000377931
1090.57	0.04302	0.00991	0.00471	0.00030635
1091.05	0.04301	0.00942	0.00439	0.000245359
1091.53	0.04301	0.00897	0.00409	0.000193635
1092.01	0.04301	0.00853	0.00381	0.000149959
1092.49	0.043	0.00811	0.00355	0.000113317
1092.98	0.043	0.00771	0.00329	8.2943e-05
1093.46	0.04299	0.00732	0.00305	5.82523e-05
1093.94	0.04299	0.00695	0.00282	3.87151e-05
1094.42	0.04299	0.00659	0.00261	2.37983e-05
1094.9	0.04298	0.00626	0.00241	1.29641e-05
1095.39	0.04298	0.00595	0.00222	5.69619e-06
1095.87	0.04298	0.00564	0.00204	1.5264e-06
1096.35	0.04297	0.00535	0.00188	2.12579e-08
1096.83	0.04297	0.00507	0.00172	-7.77487e-07
1097.32	0.04296	0.0048	0.00157	-3.41417e-06
1097.8	0.04296	0.00455	0.00144	-7.58536e-06
1098.28	0.04296	0.00431	0.00132	-1.30043e-05
1098.76	0.04295	0.00408	0.0012	-1.945e-05
1099.24	0.04295	0.00386	0.00109	-2.67438e-05
1099.73	0.04295	0.00366	0.000995886	-3.47065e-05
1100.21	0.04295	0.00346	0.000903705	-4.31268e-05
1100.69	0.04294	0.00326	0.000818039	-5.17384e-05
1101.17	0.04294	0.00308	0.000739115	-6.02699e-05
1101.65	0.04294	0.00291	0.000667214	-6.84787e-05
1102.14	0.04294	0.00274	0.000602295	-7.61958e-05
1102.62	0.04294	0.00259	0.000544026	-8.33018e-05
1103.1	0.04293	0.00245	0.000491849	-8.97233e-05
1103.58	0.04293	0.00233	0.000445256	-9.53542e-05
1104.07	0.04293	0.00221	0.000403855	-0.00010007
1104.55	0.04293	0.0021	0.000367501	-0.000103731
1105.03	0.04293	0.002	0.000336104	-0.000106227
1105.51	0.04293	0.00192	0.000309494	-0.000107538
1105.99	0.04293	0.00184	0.00028732	-0.000107708
1106.48	0.04293	0.00177	0.000269083	-0.000106829
1106.96	0.04293	0.00171	0.000254234	-0.000104955
1107.44	0.04293	0.00165	0.000242372	-0.000102062
1107.92	0.04293	0.00161	0.000233265	-9.80519e-05
1108.4	0.04292	0.00156	0.000226945	-9.28154e-05
1108.89	0.04292	0.00153	0.000223555	-8.63084e-05
1109.37	0.04292	0.0015	0.00022326	-7.86276e-05
1109.85	0.04292	0.00149	0.000226104	-7.00233e-05
1110.33	0.04292	0.00148	0.000231982	-6.08512e-05
1110.82	0.04292	0.00148	0.000240688	-5.14758e-05
1111.3	0.04292	0.0015	0.000252064	-4.22005e-05
1111.78	0.04292	0.00151	0.000266112	-3.32399e-05
1112.26	0.04292	0.00154	0.000283179	-2.47408e-05
1112.74	0.04292	0.00157	0.000303877	-1.68866e-05
1113.23	0.04292	0.00161	0.000328987	-9.97296e-06
1113.71	0.04292	0.00167	0.000359207	-4.46172e-06
1114.19	0.04292	0.00173	0.000394857	-9.51499e-07
1114.67	0.04292	0.0018	0.000435711	5.62439e-08
1115.15	0.04292	0.00188	0.000480912	2.24884e-06
1115.64	0.04292	0.00196	0.000529074	7.72291e-06
1116.12	0.04292	0.00204	0.000578588	1.63518e-05
1116.6	0.04292	0.00213	0.000627888	2.77363e-05
1117.08	0.04292	0.0022	0.000675628	4.13303e-05
1117.57	0.04292	0.00228	0.000720692	5.6527e-05
1118.05	0.04292	0.00235	0.000762024	7.26936e-05
1118.53	0.04292	0.00241	0.000798514	8.91485e-05
1119.01	0.04292	0.00246	0.000828985	0.000105123
1119.49	0.04292	0.0025	0.000852192	0.00011974
1119.97	0.04292	0.00253	0.000867116	0.000132098
1120.46	0.04292	0.00254	0.000873002	0.000141355
1120.94	0.04292	0.00253	0.000869401	0.000146823
1121.42	0.04292	0.00251	0.000856073	0.000148044
1121.9	0.04292	0.00246	0.000833061	0.000144829
1122.39	0.04292	0.00241	0.0008007	0.000137296
1122.87	0.04292	0.00233	0.000760015	0.000125946
1123.35	0.04292	0.00225	0.000712612	0.000111562
1123.83	0.04292	0.00216	0.000660833	9.52204e-05
1124.32	0.04292	0.00206	0.000607284	7.80846e-05
1124.8	0.04292	0.00196	0.000554409	6.1264e-05
1125.28	0.04292	0.00187	0.000504093	4.56713e-05
1125.76	0.04292	0.00179	0.000457485	3.19702e-05
1126.24	0.04292	0.00171	0.000415063	2.0576e-05
1126.72	0.04292	0.00164	0.00037685	1.17031e-05
1127.21	0.04292	0.00158	0.000342585	5.39665e-06
1127.69	0.04292	0.00152	0.000311928	1.57233e-06
1128.17	0.04292	0.00146	0.000284481	4.9425e-08
1128.65	0.04292	0.00141	0.000259788	-5.88021e-07
1129.14	0.04292	0.00135	0.000237346	-2.92877e-06
1129.62	0.04292	0.0013	0.000216622	-6.8115e-06
1130.1	0.04292	0.00126	0.000197149	-1.19655e-05
1130.58	0.04292	0.00121	0.000178607	-1.80898e-05
1131.06	0.04292	0.00116	0.00016084	-2.4835e-05
1131.55	0.04291	0.00111	0.000143858	-3.18263e-05
1132.03	0.04291	0.00106	0.000127773	-3.87052e-05
1132.51	0.04291	0.00102	0.0001127	-4.51988e-05
1132.99	0.04291	0.000972515	9.87142e-05	-5.11471e-05
1133.47	0.04291	0.000932134	8.5848e-05	-5.64845e-05
1133.96	0.04291	0.000894187	7.41234e-05	-6.1199e-05
1134.44	0.04291	0.000858265	6.35861e-05	-6.52682e-05
1134.92	0.04291	0.000824024	5.42868e-05	-6.8636e-05
1135.4	0.04291	0.00079136	4.62714e-05	-7.12091e-05
1135.88	0.04291	0.000760404	3.95198e-05	-7.29286e-05
1136.37	0.04291	0.000731321	3.39202e-05	-7.38146e-05
1136.85	0.04291	0.000704182	2.92853e-05	-7.39979e-05
1137.33	0.04291	0.000678819	2.53984e-05	-7.37016e-05
1137.81	0.04291	0.000654759	2.20486e-05	-7.3192e-05
1138.3	0.04291	0.000631487	1.90954e-05	-7.27055e-05
1138.78	0.04291	0.00060856	1.64655e-05	-7.24075e-05
1139.26	0.04291	0.000585778	1.41542e-05	-7.2348e-05
1139.74	0.04291	0.000563249	1.21817e-05	-7.25153e-05
1140.22	0.04291	0.000541237	1.05646e-05	-7.2822e-05
1140.71	0.04291	0.000520051	9.28285e-06	-7.32063e-05
1141.19	0.04291	0.000499903	8.2877e-06	-7.36287e-05
1141.67	0.04291	0.000480888	7.51294e-06	-7.4114e-05
1142.15	0.04291	0.000462992	6.89535e-06	-7.47333e-05
1142.63	0.04291	0.000446217	6.38488e-06	-7.55836e-05
1143.12	0.04291	0.000430623	5.95876e-06	-7.67769e-05
1143.6	0.04291	0.000416239	5.60973e-06	-7.84049e-05
1144.08	0.04291	0.000403076	5.341e-06	-8.05389e-05
1144.56	0.04291	0.000391011	5.14812e-06	-8.32258e-05
1145.05	0.04291	0.000379775	5.01734e-06	-8.64769e-05
1145.53	0.04291	0.000368989	4.92308e-06	-9.02614e-05
1146.01	0.04291	0.000358284	4.83715e-06	-9.45134e-05
1146.49	0.04291	0.000347394	4.73265e-06	-9.91314e-05
1146.97	0.04291	0.000336229	4.60042e-06	-0.000103989
1147.46	0.04291	0.000324885	4.44507e-06	-0.000108944
1147.94	0.04291	0.000313495	4.28242e-06	-0.000113869
1148.42	0.04291	0.000302206	4.12573e-06	-0.000118645
1148.9	0.04291	0.000291065	3.98546e-06	-0.000123155
1149.38	0.04291	0.000280054	3.85841e-06	-0.000127296
1149.87	0.04291	0.000269111	3.73652e-06	-0.00013097
1150.35	0.04291	0.000258216	3.60198e-06	-0.000134125
1150.83	0.04291	0.000247424	3.44399e-06	-0.000136757
1151.31	0.04291	0.000236858	3.25592e-06	-0.000138945
1151.8	0.04291	0.000226618	3.03872e-06	-0.000140812
1152.28	0.04291	0.000216781	2.80294e-06	-0.000142501
1152.76	0.04291	0.000207308	2.55925e-06	-0.000144134
1153.24	0.04291	0.000198114	2.32099e-06	-0.000145751
1153.72	0.04291	0.000189088	2.10039e-06	-0.00014733
1154.21	0.04291	0.00018015	1.90105e-06	-0.000148794
1154.69	0.04291	0.000171297	1.72463e-06	-0.000150062
1155.17	0.04291	0.000162578	1.56736e-06	-0.000151103
1155.65	0.04291	0.000154088	1.42386e-06	-0.00015191
1156.13	0.04291	0.000145934	1.29023e-06	-0.000152521
1156.62	0.04291	0.000138201	1.16684e-06	-0.000152953
1157.1	0.04291	0.000131021	1.06076e-06	-0.000153142
1157.58	0.04291	0.00012452	9.82871e-07	-0.000152964
1158.06	0.04291	0.000118861	9.45492e-07	-0.000152247
1158.55	0.04291	0.000114188	9.60323e-07	-0.00015085
1159.03	0.04291	0.000110601	1.0345e-06	-0.000148737
1159.51	0.04291	0.00010811	1.17232e-06	-0.000145963
1159.99	0.04291	0.000106624	1.37512e-06	-0.000142693
1160.47	0.04291	0.000105961	1.63867e-06	-0.000139139
1160.96	0.04291	0.000105901	1.96268e-06	-0.000135438
1161.44	0.04291	0.000106255	2.35677e-06	-0.00013165
1161.92	0.04291	0.00010691	2.84583e-06	-0.000127728
1162.4	0.04291	0.00010784	3.4737e-06	-0.00012356
1162.88	0.04291	0.000109107	4.29503e-06	-0.000119001
1163.37	0.04291	0.000110798	5.37036e-06	-0.000113956
1163.85	0.04291	0.000112963	6.74247e-06	-0.00010842
1164.33	0.04291	0.000115572	8.42643e-06	-0.000102454
1164.81	0.04291	0.000118548	1.04045e-05	-9.61776e-05
1165.3	0.04291	0.000121766	1.26244e-05	-8.9717e-05
1165.78	0.04291	0.000125106	1.5016e-05	-8.32031e-05
1166.26	0.04291	0.000128525	1.75216e-05	-7.67069e-05
1166.74	0.04291	0.000132045	2.01066e-05	-7.02647e-05
1167.22	0.04291	0.000135752	2.27749e-05	-6.38778e-05
1167.71	0.04291	0.000139786	2.55685e-05	-5.75172e-05
1168.19	0.04291	0.000144305	2.85794e-05	-5.11495e-05
1168.67	0.04291	0.000149438	3.19203e-05	-4.47844e-05
1169.15	0.04291	0.000155341	3.57486e-05	-3.84581e-05
1169.63	0.04291	0.000162136	4.02212e-05	-3.22799e-05
1170.12	0.04291	0.000169925	4.54886e-05	-2.6403e-05
1170.6	0.04291	0.000178724	5.16264e-05	-2.10262e-05
1171.08	0.04291	0.000188385	5.85922e-05	-1.63299e-05
1171.56	0.04291	0.000198553	6.61584e-05	-1.24561e-05
1172.05	0.04291	0.000208614	7.39018e-05	-9.4706e-06
1172.53	0.04291	0.000217718	8.1218e-05	-7.36315e-06
1173.01	0.04291	0.000224905	8.74221e-05	-6.06505e-06
1173.49	0.04291	0.000229253	9.18403e-05	-5.49998e-06
1173.97	0.04291	0.000230066	9.39843e-05	-5.62322e-06
1174.45	0.04291	0.000226991	9.36094e-05	-6.45719e-06
1174.94	0.04291	0.000220041	9.07537e-05	-8.08161e-06
1175.42	0.04291	0.000209576	8.56858e-05	-1.05923e-05
1175.9	0.04291	0.00019621	7.8868e-05	-1.4049e-05
1176.38	0.04291	0.000180757	7.08836e-05	-1.84062e-05
1176.87	0.04291	0.000164181	6.23846e-05	-2.34798e-05
1177.35	0.04291	0.000147488	5.40079e-05	-2.89717e-05
1177.83	0.04291	0.000131654	4.6294e-05	-3.45019e-05
1178.31	0.04291	0.00011746	3.96332e-05	-3.97065e-05
1178.8	0.04291	0.000105422	3.42228e-05	-4.42806e-05
1179.28	0.04291	9.57356e-05	3.00752e-05	-4.8043e-05
1179.76	0.04291	8.83165e-05	2.70739e-05	-5.09229e-05
1180.24	0.04291	8.28575e-05	2.50195e-05	-5.29432e-05
1180.72	0.04291	7.89203e-05	2.36817e-05	-5.41925e-05
1181.2	0.04291	7.60058e-05	2.2813e-05	-5.4817e-05
1181.69	0.04291	7.3602e-05	2.21783e-05	-5.50049e-05
1182.17	0.04291	7.12583e-05	2.15553e-05	-5.49839e-05
1182.65	0.04291	6.85837e-05	2.0755e-05	-5.49826e-05
1183.13	0.04291	6.53143e-05	1.964e-05	-5.52216e-05
1183.62	0.04291	6.13041e-05	1.81414e-05	-5.58594e-05
1184.1	0.04291	5.6552e-05	1.62693e-05	-5.6967e-05
1184.58	0.04291	5.11673e-05	1.41121e-05	-5.8531e-05
1185.06	0.04291	4.53716e-05	1.18007e-05	-6.04538e-05
1185.54	0.04291	3.94247e-05	9.48722e-06	-6.26065e-05
1186.03	0.04291	3.35972e-05	7.30039e-06	-6.48554e-05
1186.51	0.04291	2.81024e-05	5.33709e-06	-6.71122e-05
1186.99	0.0429	2.31086e-05	3.65657e-06	-6.93293e-05
1187.47	0.0429	1.87104e-05	2.29494e-06	-7.1499e-05
1187.95	0.0429	1.4953e-05	1.26694e-06	-7.36173e-05
1188.44	0.0429	1.184e-05	5.68243e-07	-7.56676e-05
1188.92	0.0429	9.34227e-06	1.6834e-07	-7.76196e-05
1189.4	0.0429	7.39466e-06	1.09357e-08	-7.94417e-05
1189.88	0.0429	5.90519e-06	-2.50544e-08	-8.11466e-05
1190.37	0.0429	4.77339e-06	-1.44576e-07	-8.27907e-05
1190.85	0.0429	3.9017e-06	-3.2444e-07	-8.44801e-05
1191.33	0.0429	3.21063e-06	-5.45555e-07	-8.63284e-05
1191.81	0.0429	2.64772e-06	-8.06707e-07	-8.84092e-05
1192.29	0.0429	2.18745e-06	-1.11017e-06	-9.07234e-05
1192.78	0.0429	1.82657e-06	-1.4493e-06	-9.32035e-05
1193.26	0.0429	1.56863e-06	-1.79518e-06	-9.57069e-05
1193.74	0.0429	1.42034e-06	-2.09972e-06	-9.80832e-05
1194.22	0.0429	1.38027e-06	-2.31102e-06	-0.00010019
1194.7	0.0429	1.44591e-06	-2.39176e-06	-0.00010193
1195.19	0.0429	1.61143e-06	-2.32998e-06	-0.000103224
1195.67	0.0429	1.86686e-06	-2.14186e-06	-0.000103994
1196.15	0.0429	2.19921e-06	-1.86001e-06	-0.00010417
1196.63	0.0429	2.59369e-06	-1.52565e-06	-0.000103697
1197.12	0.0429	3.04093e-06	-1.17457e-06	-0.000102555
1197.6	0.0429	3.53715e-06	-8.37852e-07	-0.000100807
1198.08	0.0429	4.08309e-06	-5.41334e-07	-9.86008e-05
1198.56	0.0429	4.68184e-06	-3.02839e-07	-9.61498e-05
1199.04	0.0429	5.33827e-06	-1.32168e-07	-9.36552e-05
1199.53	0.0429	6.05224e-06	-3.18965e-08	-9.12835e-05
1200.01	0.0429	6.82797e-06	2.1105e-11	-8.90831e-05
1200.49	0.0429	7.67759e-06	3.5455e-08	-8.70271e-05
1200.97	0.0429	8.62166e-06	1.42271e-07	-8.50178e-05
1201.45	0.0429	9.68434e-06	3.32168e-07	-8.29482e-05
1201.94	0.0429	1.08827e-05	6.21734e-07	-8.07512e-05
1202.42	0.0429	1.22243e-05	1.02653e-06	-7.84152e-05
1202.9	0.0429	1.36935e-05	1.55428e-06	-7.59736e-05
1203.38	0.0429	1.52574e-05	2.20197e-06	-7.34802e-05
1203.87	0.0429	1.68906e-05	2.96013e-06	-7.09549e-05
1204.35	0.0429	1.85756e-05	3.81932e-06	-6.8385e-05
1204.83	0.0429	2.03297e-05	4.78263e-06	-6.57065e-05
1205.31	0.0429	2.21911e-05	5.86231e-06	-6.28534e-05
1205.79	0.0429	2.42063e-05	7.07694e-06	-5.9779e-05
1206.28	0.0429	2.6406e-05	8.43749e-06	-5.64895e-05
1206.76	0.0429	2.87768e-05	9.9376e-06	-5.30489e-05
1207.24	0.0429	3.1248e-05	1.1544e-05	-4.95624e-05
1207.72	0.0429	3.36993e-05	1.32047e-05	-4.61536e-05
1208.2	0.0429	3.59956e-05	1.48565e-05	-4.29329e-05
1208.69	0.0429	3.80104e-05	1.64472e-05	-3.99712e-05
1209.17	0.0429	3.96595e-05	1.79336e-05	-3.73071e-05
1209.65	0.0429	4.09179e-05	1.93038e-05	-3.49285e-05
1210.13	0.0429	4.18058e-05	2.05384e-05	-3.27979e-05
1210.62	0.0429	4.23831e-05	2.16433e-05	-3.08544e-05
1211.1	0.0429	4.27244e-05	2.26189e-05	-2.90185e-05
1211.58	0.0429	4.29009e-05	2.34851e-05	-2.72193e-05
1212.06	0.0429	4.29884e-05	2.42786e-05	-2.53911e-05
1212.54	0.0429	4.30392e-05	2.50505e-05	-2.35066e-05
1213.03	0.0429	4.31006e-05	2.58531e-05	-2.15681e-05
1213.51	0.0429	4.318e-05	2.67378e-05	-1.96166e-05
1213.99	0.0429	4.32857e-05	2.77255e-05	-1.77077e-05
1214.47	0.0429	4.34022e-05	2.88165e-05	-1.58979e-05
1214.95	0.0429	4.35307e-05	2.99919e-05	-1.4223e-05
1215.44	0.0429	4.36874e-05	3.12351e-05	-1.26905e-05
1215.92	0.0429	4.39127e-05	3.25305e-05	-1.12826e-05
1216.4	0.0429	4.42743e-05	3.38939e-05	-9.97084e-06
1216.88	0.0429	4.48281e-05	3.53457e-05	-8.72988e-06
1217.37	0.0429	4.56029e-05	3.69118e-05	-7.55072e-06
1217.85	0.0429	4.65881e-05	3.85919e-05	-6.44481e-06
1218.33	0.0429	4.77149e-05	4.03702e-05	-5.43437e-06
1218.81	0.0429	4.89012e-05	4.22116e-05	-4.54017e-06
1219.29	0.0429	5.00738e-05	4.41018e-05	-3.76805e-06
1219.78	0.0429	5.11935e-05	4.60344e-05	-3.10875e-06
1220.26	0.0429	5.2301e-05	4.80483e-05	-2.53912e-06
1220.74	0.0429	5.34834e-05	5.02143e-05	-2.03177e-06
1221.22	0.0429	5.48544e-05	5.25816e-05	-1.56772e-06
1221.7	0.0429	5.65052e-05	5.51824e-05	-1.14196e-06
1222.19	0.0429	5.84808e-05	5.79833e-05	-7.64771e-07
1222.67	0.0429	6.07733e-05	6.0913e-05	-4.52273e-07
1223.15	0.0429	6.33077e-05	6.38733e-05	-2.20299e-07
1223.63	0.0429	6.60066e-05	6.67842e-05	-7.35979e-08
1224.11	0.0429	6.87923e-05	6.96196e-05	-6.97728e-09
1224.6	0.0429	7.16311e-05	7.24196e-05	8.43531e-09
1225.08	0.0429	7.45177e-05	7.52717e-05	6.53871e-08
1225.56	0.0429	7.74726e-05	7.82559e-05	1.67786e-07
1226.04	0.0429	8.05033e-05	8.14313e-05	3.08865e-07
1226.53	0.0429	8.36014e-05	8.47901e-05	4.82857e-07
1227.01	0.0429	8.67366e-05	8.82731e-05	6.83134e-07
1227.49	0.0429	8.98768e-05	9.18002e-05	9.02492e-07
1227.97	0.0429	9.29969e-05	9.5313e-05	1.13443e-06
1228.45	0.0429	9.61023e-05	9.8783e-05	1.37561e-06
1228.94	0.0429	9.91998e-05	0.000102237	1.62744e-06
1229.42	0.0429	0.000102299	0.000105711	1.89279e-06
1229.9	0.0429	0.000105391	0.000109238	2.17548e-06
1230.38	0.0429	0.00010844	0.000112816	2.47507e-06
1230.86	0.04291	0.000111409	0.000116438	2.79164e-06
1231.35	0.04291	0.000114271	0.000120035	3.11938e-06
1231.83	0.04291	0.000117055	0.000123584	3.45592e-06
1232.31	0.04291	0.000119828	0.000127062	3.80084e-06
1232.79	0.04291	0.00012268	0.000130489	4.15929e-06
1233.28	0.04291	0.000125686	0.000133867	4.53627e-06
1233.76	0.04291	0.000128862	0.000137201	4.93415e-06
1234.24	0.04291	0.00013216	0.000140452	5.35e-06
1234.72	0.04291	0.000135483	0.000143576	5.77621e-06
1235.2	0.04291	0.000138713	0.000146507	6.19837e-06
1235.68	0.04291	0.000141807	0.000149215	6.60608e-06
1236.17	0.04291	0.000144743	0.000151687	6.98808e-06
1236.65	0.04291	0.000147587	0.000153956	7.34229e-06
1237.13	0.04291	0.000150419	0.000156063	7.66798e-06
1237.61	0.04291	0.000153278	0.000158047	7.96347e-06
1238.1	0.04291	0.000156147	0.000159931	8.22957e-06
1238.58	0.04291	0.00015891	0.000161725	8.4653e-06
1239.06	0.04291	0.000161416	0.000163436	8.67119e-06
1239.54	0.04291	0.000163515	0.000165073	8.8546e-06
1240.02	0.04291	0.000165099	0.000166619	9.02367e-06
1240.51	0.04291	0.000166114	0.000168067	9.19408e-06
1240.99	0.04291	0.000166601	0.000169389	9.37672e-06
1241.47	0.04291	0.000166621	0.000170544	9.57871e-06
1241.95	0.04291	0.000166271	0.000171516	9.7985e-06
1242.43	0.04291	0.000165663	0.000172353	1.00353e-05
1242.92	0.04291	0.000164937	0.00017317	1.02871e-05
1243.4	0.04291	0.000164242	0.000174164	1.05624e-05
1243.88	0.04291	0.000163739	0.000175554	1.0876e-05
1244.36	0.04291	0.000163575	0.000177524	1.12572e-05
1244.85	0.04291	0.000163839	0.000180156	1.1724e-05
1245.33	0.04291	0.000164543	0.000183415	1.22946e-05
1245.81	0.04291	0.000165605	0.000187166	1.29666e-05
1246.29	0.04291	0.0001669	0.000191232	1.37333e-05
1246.77	0.04291	0.000168286	0.000195442	1.45743e-05
1247.26	0.04291	0.000169654	0.000199718	1.5479e-05
1247.74	0.04291	0.000170979	0.000204084	1.64531e-05
1248.22	0.04291	0.000172291	0.000208624	1.75308e-05
1248.7	0.04291	0.00017368	0.000213428	1.87563e-05
1249.18	0.04291	0.000175228	0.000218534	2.01919e-05
1249.67	0.04291	0.000176984	0.000223914	2.18875e-05
1250.15	0.04291	0.000178942	0.000229473	2.387e-05
1250.63	0.04291	0.00018104	0.000235094	2.61323e-05
1251.11	0.04291	0.000183197	0.000240703	2.8628e-05
1251.6	0.04291	0.000185333	0.000246286	3.12865e-05
1252.08	0.04291	0.000187372	0.000251876	3.40252e-05
1252.56	0.04291	0.000189233	0.000257468	3.67596e-05
1253.04	0.04291	0.000190823	0.000262991	3.94087e-05
1253.52	0.04291	0.000191986	0.000268234	4.18872e-05
1254.01	0.04291	0.000192548	0.000272935	4.4099e-05
1254.49	0.04291	0.000192293	0.000276727	4.59259e-05
1254.97	0.04291	0.000191038	0.000279325	4.72322e-05
1255.45	0.04291	0.000188647	0.00028048	4.78709e-05
1255.93	0.04291	0.000185076	0.000280102	4.77373e-05
1256.42	0.04291	0.000180382	0.000278159	4.67584e-05
1256.9	0.04291	0.000174702	0.000274684	4.49495e-05
1257.38	0.04291	0.00016824	0.000269762	4.23803e-05
1257.86	0.04291	0.000161226	0.000263568	3.92029e-05
1258.35	0.04291	0.00015392	0.000256329	3.56034e-05
1258.83	0.04291	0.000146537	0.000248386	3.17616e-05
1259.31	0.04291	0.00013926	0.000240134	2.78477e-05
1259.79	0.04291	0.000132194	0.000231958	2.39809e-05
1260.27	0.04291	0.000125382	0.000224144	2.02327e-05
1260.76	0.04291	0.000118815	0.000216821	1.66421e-05
1261.24	0.04291	0.00011245	0.000209942	1.32392e-05
1261.72	0.04291	0.000106252	0.000203363	1.00637e-05
1262.2	0.04291	0.000100213	0.000196851	7.17814e-06
1262.68	0.04291	9.43417e-05	0.00019023	4.66356e-06
1263.17	0.04291	8.86564e-05	0.000183362	2.60868e-06
1263.65	0.04291	8.31438e-05	0.000176205	1.09928e-06
1264.13	0.04291	7.77885e-05	0.000168763	2.13557e-07
1264.61	0.04291	7.25445e-05	0.000161102	-2.02657e-08
1265.1	0.04291	6.73876e-05	0.000153316	-5.81967e-07
1265.58	0.04291	6.23052e-05	0.000145512	-1.95669e-06
1266.06	0.04291	5.73325e-05	0.0001378	-4.19561e-06
1266.54	0.04291	5.25304e-05	0.000130295	-7.34312e-06
1267.02	0.04291	4.79645e-05	0.000123063	-1.14364e-05
1267.51	0.04291	4.36807e-05	0.000116131	-1.64983e-05
1267.99	0.04291	3.97056e-05	0.000109455	-2.25401e-05
1268.47	0.04291	3.60252e-05	0.000102976	-2.95418e-05
1268.95	0.04291	3.26193e-05	9.66334e-05	-3.74369e-05
1269.43	0.04291	2.94644e-05	9.04195e-05	-4.61037e-05
1269.92	0.04291	2.65485e-05	8.43927e-05	-5.53755e-05
1270.4	0.04291	2.38729e-05	7.86793e-05	-6.50596e-05
1270.88	0.04291	2.14452e-05	7.34133e-05	-7.49941e-05
1271.36	0.04291	1.92569e-05	6.87074e-05	-8.50745e-05
1271.85	0.04291	1.72948e-05	6.46004e-05	-9.52471e-05
1272.33	0.04291	1.55227e-05	6.10381e-05	-0.000105519
1272.81	0.04291	1.38968e-05	5.78984e-05	-0.000115899
1273.29	0.04291	1.23749e-05	5.50274e-05	-0.000126365
1273.77	0.04291	1.09258e-05	5.22813e-05	-0.000136877
1274.26	0.04291	9.52821e-06	4.95577e-05	-0.000147396
1274.74	0.0429	8.18495e-06	4.68196e-05	-0.000157889
1275.22	0.0429	6.90579e-06	4.40894e-05	-0.000168368
1275.7	0.0429	5.71498e-06	4.14304e-05	-0.000178859
1276.18	0.0429	4.6353e-06	3.89222e-05	-0.000189372
1276.67	0.0429	3.68913e-06	3.66457e-05	-0.000199845
1277.15	0.0429	2.88932e-06	3.46668e-05	-0.000210161
1277.63	0.0429	2.23746e-06	3.30321e-05	-0.000220122
1278.11	0.0429	1.72662e-06	3.17879e-05	-0.000229519
1278.59	0.0429	1.34323e-06	3.09665e-05	-0.000238155
1279.08	0.0429	1.06852e-06	3.05941e-05	-0.000245885
1279.56	0.0429	8.84937e-07	3.0699e-05	-0.000252627
1280.04	0.0429	7.78312e-07	3.13002e-05	-0.000258315
1280.52	0.0429	7.39568e-07	3.24085e-05	-0.000262901
1281.01	0.0429	7.64525e-07	3.40272e-05	-0.000266378
1281.49	0.0429	8.55803e-07	3.61436e-05	-0.000268754
1281.97	0.0429	1.01893e-06	3.87474e-05	-0.000270131
1282.45	0.0429	1.26381e-06	4.18333e-05	-0.000270626
1282.93	0.0429	1.59934e-06	4.54215e-05	-0.000270391
1283.42	0.0429	2.03806e-06	4.95523e-05	-0.000269514
1283.9	0.0429	2.59709e-06	5.43151e-05	-0.000267972
1284.38	0.0429	3.30259e-06	5.98158e-05	-0.000265628
1284.86	0.0429	4.19609e-06	6.61834e-05	-0.000262271
1285.34	0.0429	5.33436e-06	7.35413e-05	-0.000257682
1285.83	0.0429	6.79177e-06	8.20055e-05	-0.000251721
1286.31	0.0429	8.65649e-06	9.16733e-05	-0.000244365
1286.79	0.0429	1.10262e-05	0.000102638	-0.000235699
1287.27	0.0429	1.40025e-05	0.000114984	-0.000225895
1287.76	0.0429	1.76856e-05	0.000128815	-0.000215114
1288.24	0.0429	2.21679e-05	0.000144244	-0.000203513
1288.72	0.0429	2.75242e-05	0.000161415	-0.000191217
1289.2	0.0429	3.38202e-05	0.000180496	-0.000178346
1289.68	0.0429	4.1108e-05	0.000201653	-0.000165049
1290.16	0.0429	4.94217e-05	0.000225025	-0.0001515
1290.65	0.0429	5.8807e-05	0.000250702	-0.000137869
1291.13	0.0429	6.92813e-05	0.000278648	-0.000124357
1291.61	0.0429	8.0856e-05	0.000308698	-0.000111133
1292.09	0.0429	9.35201e-05	0.000340536	-9.83864e-05
1292.58	0.0429	0.000107229	0.000373794	-8.62728e-05
1293.06	0.0429	0.000121934	0.000408119	-7.49566e-05
1293.54	0.0429	0.000137612	0.000443323	-6.45417e-05
1294.02	0.0429	0.000154274	0.000479382	-5.5094e-05
1294.51	0.0429	0.000171972	0.00051646	-4.66153e-05
1294.99	0.0429	0.000190775	0.00055469	-3.90501e-05
1295.47	0.0429	0.00021072	0.000594132	-3.2316e-05
1295.95	0.0429	0.000231739	0.000634588	-2.63265e-05
1296.43	0.0429	0.000253679	0.000675733	-2.10116e-05
1296.91	0.0429	0.000276295	0.000717201	-1.63197e-05
1297.4	0.0429	0.000299356	0.000758846	-1.22175e-05
1297.88	0.0429	0.000322668	0.000800742	-8.69272e-06
1298.36	0.0429	0.000346097	0.000843212	-5.73574e-06
1298.84	0.0429	0.00036956	0.000886498	-3.36125e-06
1299.33	0.0429	0.000392935	0.000930608	-1.59396e-06
1299.81	0.0429	0.000416037	0.00097515	-4.67809e-07
1300.29	0.0429	0.000438687	0.00102	-1.02474e-08
1300.77	0.0429	0.000460775	0.00106	2.31093e-07
1301.25	0.0429	0.000482411	0.00111	1.12107e-06
1301.74	0.0429	0.000503958	0.00115	2.67003e-06
1302.22	0.0429	0.000525988	0.00119	4.89685e-06
1302.7	0.0429	0.000549111	0.00123	7.87084e-06
1303.18	0.0429	0.000573771	0.00128	1.17199e-05
1303.66	0.0429	0.00060008	0.00133	1.66027e-05
1304.15	0.0429	0.000627859	0.00137	2.26758e-05
1304.63	0.0429	0.000656718	0.00142	3.0044e-05
1305.11	0.0429	0.000686311	0.00147	3.87362e-05
1305.59	0.0429	0.000716486	0.00152	4.8721e-05
1306.08	0.0429	0.000747358	0.00157	5.99239e-05
1306.56	0.0429	0.000779155	0.00162	7.22433e-05
1307.04	0.0429	0.000812017	0.00167	8.55404e-05
1307.52	0.0429	0.000845749	0.00172	9.95816e-05
1308	0.0429	0.000879777	0.00177	0.000114031
1308.49	0.0429	0.000913276	0.00182	0.000128442
1308.97	0.0429	0.000945431	0.00186	0.00014235
1309.45	0.0429	0.000975697	0.0019	0.000155396
1309.93	0.0429	0.001	0.00194	0.00016741
1310.41	0.0429	0.00103	0.00198	0.000178418
1310.9	0.0429	0.00105	0.00201	0.000188568
1311.38	0.0429	0.00108	0.00204	0.000198039
1311.86	0.0429	0.0011	0.00207	0.000206932
1312.34	0.0429	0.00112	0.0021	0.000215272
1312.83	0.0429	0.00113	0.00213	0.000223042
1313.31	0.0429	0.00115	0.00215	0.000230234
1313.79	0.0429	0.00116	0.00218	0.000236945
1314.27	0.0429	0.00117	0.0022	0.000243302
1314.75	0.0429	0.00118	0.00222	0.000249465
1315.24	0.0429	0.0012	0.00223	0.000255495
1315.72	0.0429	0.00121	0.00225	0.000261383
1316.2	0.0429	0.00121	0.00226	0.000267072
1316.68	0.0429	0.00122	0.00227	0.000272547
1317.16	0.0429	0.00122	0.00227	0.000277946
1317.65	0.0429	0.00123	0.00228	0.000283622
1318.13	0.0429	0.00123	0.00228	0.000290074
1318.61	0.0429	0.00124	0.00229	0.000297867
1319.09	0.0429	0.00124	0.0023	0.000307404
1319.58	0.0429	0.00125	0.00231	0.000318894
1320.06	0.0429	0.00126	0.00232	0.000332283
1320.54	0.0429	0.00127	0.00233	0.00034736
1321.02	0.0429	0.00127	0.00234	0.000363887
1321.5	0.0429	0.00128	0.00234	0.000381758
1321.99	0.0429	0.00128	0.00235	0.000400976
1322.47	0.0429	0.00128	0.00236	0.000421619
1322.95	0.0429	0.00128	0.00236	0.000443637
1323.43	0.0429	0.00127	0.00236	0.000466808
1323.91	0.0429	0.00126	0.00235	0.000490658
1324.4	0.0429	0.00124	0.00234	0.000514553
1324.88	0.0429	0.00122	0.00232	0.000537801
1325.36	0.0429	0.00119	0.00229	0.000559797
1325.84	0.0429	0.00116	0.00225	0.000579913
1326.33	0.04291	0.00113	0.00222	0.000597521
1326.81	0.04291	0.00109	0.00217	0.000611812
1327.29	0.04291	0.00104	0.00211	0.000621875
1327.77	0.04291	0.000992242	0.00205	0.000626803
1328.25	0.04291	0.000936057	0.00197	0.000626018
1328.73	0.04291	0.000875081	0.00189	0.000619425
1329.22	0.04291	0.000810569	0.0018	0.000607458
1329.7	0.04291	0.000743867	0.0017	0.000590838
1330.18	0.04291	0.00067601	0.0016	0.000570367
1330.66	0.04291	0.000607757	0.00149	0.000546683
1331.15	0.04291	0.000539773	0.00139	0.000520294
1331.63	0.04291	0.000472816	0.00128	0.000491574
1332.11	0.04291	0.000407902	0.00118	0.000461042
1332.59	0.04291	0.000346145	0.00107	0.000429319
1333.07	0.04291	0.000288609	0.000971757	0.000397204
1333.56	0.04291	0.000236137	0.000876184	0.00036546
1334.04	0.04291	0.000189299	0.000786127	0.000334767
1334.52	0.04291	0.000148427	0.000702144	0.000305631
1335	0.04291	0.000113636	0.000624637	0.000278393
1335.48	0.04291	8.48444e-05	0.000553972	0.000253294
1335.97	0.04291	6.16864e-05	0.000490438	0.000230476
1336.45	0.04291	4.3588e-05	0.000434145	0.000210061
1336.93	0.04291	2.97838e-05	0.000384885	0.000192094
1337.41	0.04291	1.94903e-05	0.00034213	0.000176571
1337.9	0.04291	1.19888e-05	0.000305172	0.000163395
1338.38	0.0429	6.71043e-06	0.000273281	0.000152357
1338.86	0.0429	3.22352e-06	0.00024594	0.000143179
1339.34	0.0429	1.17123e-06	0.00022284	0.000135537
1339.82	0.0429	2.14846e-07	0.000203945	0.000129214
1340.31	0.0429	-1.89909e-09	0.000189386	0.000124218
1340.79	0.0429	-1.76184e-07	0.000179434	0.000120934
1341.27	0.0429	-4.0896e-07	0.000174513	0.000120082
1341.75	0.0429	-4.47754e-07	0.000175376	0.000122738
1342.23	0.04289	-2.13473e-07	0.000183291	0.000130381
1342.72	0.04289	1.563e-09	0.000200296	0.000144992
1343.2	0.04289	8.07167e-07	0.000229366	0.000169246
1343.68	0.04289	4.73063e-06	0.000274768	0.000206795
1344.16	0.04289	1.53443e-05	0.000342221	0.000262445
1344.65	0.04289	3.79124e-05	0.0004391	0.000342417
1345.13	0.04289	7.94307e-05	0.000574548	0.000454474
1345.61	0.04289	0.000148507	0.00075944	0.000607983
1346.09	0.0429	0.00025521	0.00101	0.000813869
1346.57	0.0429	0.000410751	0.00133	0.00108
1347.06	0.0429	0.000627028	0.00174	0.00143
1347.54	0.0429	0.000915993	0.00226	0.00187
1348.02	0.04291	0.00129	0.00289	0.0024
1348.5	0.04291	0.00176	0.00365	0.00305
1348.98	0.04291	0.00233	0.00455	0.00381
1349.47	0.04291	0.00302	0.0056	0.0047
1349.95	0.04291	0.00382	0.00679	0.0057
1350.43	0.04291	0.00473	0.00812	0.00681
1350.91	0.04291	0.00574	0.00958	0.00799
1351.39	0.04291	0.00685	0.01113	0.00924
1351.88	0.04292	0.00803	0.01277	0.01052
1352.36	0.04292	0.00927	0.01448	0.01181
1352.84	0.04292	0.01059	0.01625	0.0131
1353.32	0.04292	0.01196	0.01809	0.01439
1353.81	0.04293	0.0134	0.01998	0.01565
1354.29	0.04293	0.01488	0.02188	0.01686
1354.77	0.04293	0.01636	0.02375	0.01799
1355.25	0.04293	0.01783	0.02555	0.01902
1355.73	0.04293	0.01924	0.02725	0.01995
1356.22	0.04293	0.0206	0.02884	0.02077
1356.7	0.04293	0.02192	0.03033	0.02152
1357.18	0.04293	0.02319	0.03174	0.02221
1357.66	0.04293	0.02439	0.03304	0.02282
1358.14	0.04293	0.02548	0.03419	0.02334
1358.63	0.04293	0.02641	0.03511	0.02371
1359.11	0.04293	0.02712	0.03574	0.0239
1359.59	0.04293	0.02755	0.03604	0.02388
1360.07	0.04293	0.02768	0.03597	0.02364
1360.56	0.04292	0.02747	0.03553	0.0232
1361.04	0.04292	0.02694	0.03472	0.02258
1361.52	0.04292	0.02606	0.03355	0.0218
1362	0.04292	0.02487	0.03206	0.02091
1362.48	0.04292	0.02342	0.03032	0.01995
1362.97	0.04292	0.02184	0.02845	0.01899
1363.45	0.04291	0.02025	0.02661	0.01809
1363.93	0.04291	0.01875	0.02491	0.01731
1364.41	0.04291	0.01741	0.02341	0.01664
1364.89	0.04291	0.01622	0.02209	0.01607
1365.38	0.04291	0.01516	0.02092	0.01556
1365.86	0.04291	0.0142	0.01986	0.01508
1366.34	0.04291	0.01332	0.01888	0.01456
1366.82	0.04291	0.0125	0.01796	0.014
1367.31	0.04291	0.01175	0.0171	0.01338
1367.79	0.04291	0.01109	0.01632	0.0127
1368.27	0.04291	0.01053	0.01563	0.01199
1368.75	0.04291	0.01005	0.01503	0.01128
1369.23	0.04291	0.00965	0.01451	0.0106
1369.72	0.04291	0.00929	0.01402	0.00996
1370.2	0.04291	0.00896	0.01354	0.00938
1370.68	0.04291	0.00865	0.01307	0.00888
1371.16	0.04291	0.00835	0.01261	0.00847
1371.64	0.04291	0.00809	0.01219	0.00818
1372.13	0.04291	0.00789	0.01186	0.00804
1372.61	0.04291	0.00779	0.01166	0.00807
1373.09	0.04291	0.00782	0.01162	0.00827
1373.57	0.04291	0.00797	0.01176	0.00865
1374.06	0.04291	0.00824	0.01205	0.00913
1374.54	0.04291	0.00858	0.01244	0.00965
1375.02	0.04291	0.00895	0.01286	0.0101
1375.5	0.04291	0.00926	0.01322	0.0104
1375.98	0.04291	0.00949	0.01347	0.01053
1376.47	0.04291	0.0096	0.01356	0.01046
1376.95	0.04291	0.00956	0.01345	0.01019
1377.43	0.04291	0.00934	0.01311	0.00973
1377.91	0.04291	0.00893	0.01253	0.00908
1378.39	0.04291	0.00834	0.01172	0.00827
1378.88	0.04291	0.00761	0.01073	0.00738
1379.36	0.04291	0.0068	0.00963	0.00645
1379.84	0.04291	0.00596	0.00852	0.00556
1380.32	0.04291	0.00515	0.00744	0.00475
1380.81	0.04291	0.00441	0.00644	0.00402
1381.29	0.04291	0.00374	0.00554	0.0034
1381.77	0.04291	0.00317	0.00476	0.00287
1382.25	0.04291	0.0027	0.0041	0.00244
1382.73	0.04291	0.00233	0.00357	0.00208
1383.21	0.04291	0.00204	0.00315	0.00179
1383.7	0.04291	0.00183	0.00283	0.00156
1384.18	0.04291	0.00167	0.00259	0.00137
1384.66	0.04291	0.00156	0.0024	0.00121
1385.14	0.04291	0.00146	0.00223	0.00107
1385.63	0.0429	0.00137	0.00207	0.00092023
1386.11	0.0429	0.00126	0.00191	0.000775307
1386.59	0.0429	0.00115	0.00174	0.000633651
1387.07	0.0429	0.00104	0.00157	0.000502664
1387.56	0.0429	0.000919475	0.0014	0.000389402
1388.04	0.0429	0.000810669	0.00125	0.000297044
1388.52	0.04289	0.000713253	0.00112	0.000224415
1389	0.04289	0.00062777	0.001	0.000168026
1389.48	0.04289	0.000553315	0.000901112	0.000124219
1389.96	0.04289	0.00048886	0.000812955	9.01783e-05
1390.45	0.04288	0.000433669	0.000736314	6.39865e-05
1390.93	0.04288	0.000387079	0.000670516	4.42109e-05
1391.41	0.04288	0.000348101	0.000614536	2.96093e-05
1391.89	0.04288	0.000315198	0.000566571	1.90202e-05
1392.38	0.04287	0.000286454	0.000524122	1.14478e-05
1392.86	0.04287	0.000259916	0.000484518	6.14541e-06
1393.34	0.04287	0.000234191	0.000445746	2.64785e-06
1393.82	0.04287	0.000208965	0.000407263	6.85996e-07
1394.3	0.04287	0.000185057	0.000370131	1.06554e-08
1394.79	0.04286	0.000163826	0.000336324	-2.71437e-07
1395.27	0.04286	0.000146232	0.000307222	-1.07306e-06
1395.75	0.04286	0.000132182	0.000282705	-2.14112e-06
1396.23	0.04286	0.000120704	0.000261208	-3.42038e-06
1396.71	0.04286	0.000110511	0.000240703	-5.02555e-06
1397.2	0.04286	0.000100641	0.000219646	-7.12898e-06
1397.68	0.04286	9.07423e-05	0.000197585	-9.84247e-06
1398.16	0.04286	8.10704e-05	0.000175188	-1.31195e-05
1398.64	0.04285	7.22085e-05	0.000153805	-1.67135e-05
1399.12	0.04285	6.46483e-05	0.000134721	-2.02757e-05
1399.61	0.04285	5.8499e-05	0.000118514	-2.35383e-05
1400.09	0.04285	5.34523e-05	0.000104927	-2.64529e-05
1400.57	0.04285	4.90215e-05	9.32154e-05	-2.91466e-05
1401.05	0.04285	4.47865e-05	8.26198e-05	-3.17933e-05
1401.54	0.04285	4.05542e-05	7.26899e-05	-3.44902e-05
1402.02	0.04285	3.63366e-05	6.32819e-05	-3.7254e-05
1402.5	0.04285	3.22365e-05	5.44332e-05	-4.006e-05
1402.98	0.04285	2.83791e-05	4.62078e-05	-4.29055e-05
1403.46	0.04284	2.48309e-05	3.86389e-05	-4.58467e-05
1403.95	0.04284	2.16157e-05	3.17176e-05	-4.89929e-05
1404.43	0.04284	1.87596e-05	2.54823e-05	-5.24128e-05
1404.91	0.04284	1.63179e-05	2.00416e-05	-5.60653e-05
1405.39	0.04284	1.43725e-05	1.55384e-05	-5.9779e-05
1405.88	0.04283	1.29791e-05	1.20317e-05	-6.33646e-05
1406.36	0.04283	1.21164e-05	9.4289e-06	-6.6759e-05
1406.84	0.04283	1.16747e-05	7.51294e-06	-7.01349e-05
1407.32	0.04283	1.14667e-05	6.0136e-06	-7.38547e-05
1407.8	0.04283	1.12705e-05	4.69191e-06	-7.83577e-05
1408.29	0.04283	1.08863e-05	3.40489e-06	-8.40187e-05
1408.77	0.04282	1.0205e-05	2.14939e-06	-9.10215e-05
1409.25	0.04282	9.23571e-06	1.05131e-06	-9.93268e-05
1409.73	0.04282	8.09657e-06	2.91397e-07	-0.000108693
1410.21	0.04282	6.9276e-06	1.33534e-09	-0.000118819
1410.7	0.04282	5.8249e-06	-2.12385e-07	-0.000129514
1411.18	0.04282	4.80874e-06	-8.88846e-07	-0.000140773
1411.66	0.04281	3.85177e-06	-2.00095e-06	-0.000152742
1412.14	0.04281	2.92766e-06	-3.56905e-06	-0.000165494
1412.62	0.04281	2.05425e-06	-5.64356e-06	-0.000178877
1413.11	0.04281	1.29282e-06	-8.23315e-06	-0.000192417
1413.59	0.0428	7.04361e-07	-1.12584e-05	-0.000205467
1414.07	0.0428	3.13476e-07	-1.45455e-05	-0.00021739
1414.55	0.0428	9.76322e-08	-1.79064e-05	-0.000227832
1415.04	0.0428	9.50476e-09	-2.12333e-05	-0.000236792
1415.52	0.0428	-8.97562e-09	-2.45447e-05	-0.000244519
1416	0.0428	-7.48836e-08	-2.78966e-05	-0.000251136
1416.48	0.0428	-1.90391e-07	-3.12487e-05	-0.000256298
1416.96	0.0428	-3.0451e-07	-3.41962e-05	-0.000258776
1417.45	0.0428	-3.05626e-07	-3.58224e-05	-0.000256348
1417.93	0.0428	-1.22136e-07	-3.48613e-05	-0.000246354
1418.41	0.0428	1.76068e-08	-3.0482e-05	-0.000227294
1418.89	0.0428	7.94253e-07	-2.33138e-05	-0.000200554
1419.38	0.04281	3.32213e-06	-1.54268e-05	-0.000170439
1419.86	0.04281	7.70787e-06	-8.85183e-06	-0.000141642
1420.34	0.04281	1.32448e-05	-4.38078e-06	-0.000116743
1420.82	0.04281	1.9177e-05	-1.74392e-06	-9.59185e-05
1421.3	0.04281	2.52536e-05	-3.97516e-07	-7.80779e-05
1421.79	0.04282	3.17472e-05	1.27444e-09	-6.19631e-05
1422.27	0.04282	3.91949e-05	5.41034e-07	-4.67693e-05
1422.75	0.04282	4.81144e-05	2.26547e-06	-3.2433e-05
1423.23	0.04282	5.87143e-05	5.50585e-06	-1.96336e-05
1423.71	0.04283	7.06511e-05	1.03914e-05	-9.49903e-06
1424.2	0.04283	8.30231e-05	1.6612e-05	-2.95965e-06
1424.68	0.04283	9.47315e-05	2.34756e-05	-1.82318e-07
1425.16	0.04283	0.000105001	3.02619e-05	5.5264e-07
1425.64	0.04284	0.000113579	3.65167e-05	3.1577e-06
1426.12	0.04284	0.000120537	4.20261e-05	7.23515e-06
1426.61	0.04284	0.000125865	4.66037e-05	1.23077e-05
1427.09	0.04284	0.000129297	4.99354e-05	1.80923e-05
1427.57	0.04284	0.000130362	5.15817e-05	2.43732e-05
1428.05	0.04284	0.000128674	5.11959e-05	3.09622e-05
1428.54	0.04284	0.000124236	4.8778e-05	3.77027e-05
1429.02	0.04285	0.000117606	4.4774e-05	4.45261e-05
1429.5	0.04285	0.000109617	3.98826e-05	5.14003e-05
1429.98	0.04285	0.000100931	3.46733e-05	5.81801e-05
1430.46	0.04285	9.17069e-05	2.93529e-05	6.4462e-05
1430.95	0.04285	8.16857e-05	2.38377e-05	6.95655e-05
1431.43	0.04285	7.06189e-05	1.8075e-05	7.27532e-05
1431.91	0.04285	5.86444e-05	1.22842e-05	7.35537e-05
1432.39	0.04285	4.63641e-05	7.00621e-06	7.19933e-05
1432.87	0.04285	3.46002e-05	2.89004e-06	6.85449e-05
1433.36	0.04285	2.4027e-05	4.72245e-07	6.38672e-05
1433.84	0.04285	1.50147e-05	-1.49616e-07	5.85362e-05
1434.32	0.04285	7.73091e-06	-2.3941e-06	5.29057e-05
1434.8	0.04285	2.46803e-06	-8.10693e-06	4.71416e-05
1435.29	0.04286	3.86351e-08	-1.88502e-05	4.14096e-05
1435.77	0.04286	-1.82143e-06	-3.64494e-05	3.61135e-05
1436.25	0.04286	-8.88432e-06	-6.13909e-05	3.19347e-05
1436.73	0.04286	-2.04057e-05	-9.08978e-05	2.96213e-05
1437.21	0.04287	-3.33788e-05	-0.000119484	2.96135e-05
1437.69	0.04287	-4.45578e-05	-0.000142361	3.19448e-05
1438.18	0.04287	-5.23439e-05	-0.000157905	3.64289e-05
1438.66	0.04287	-5.6728e-05	-0.000166958	4.28719e-05
1439.14	0.04288	-5.82837e-05	-0.000170986	5.12246e-05
1439.62	0.04288	-5.74691e-05	-0.000170981	6.16422e-05
1440.11	0.04288	-5.44704e-05	-0.000167223	7.44743e-05
1440.59	0.04288	-4.93546e-05	-0.00015961	9.01913e-05
1441.07	0.04289	-4.23385e-05	-0.000148087	0.000109192
1441.55	0.04289	-3.39366e-05	-0.000133017	0.000131609
1442.04	0.04289	-2.49904e-05	-0.000115303	0.000157084
1442.52	0.04289	-1.64827e-05	-9.62673e-05	0.000184583
1443	0.0429	-9.29987e-06	-7.73177e-05	0.00021253
1443.48	0.0429	-4.04074e-06	-5.9681e-05	0.000239059
1443.96	0.0429	-9.53306e-07	-4.41618e-05	0.000262477
1444.44	0.0429	7.9506e-10	-3.11478e-05	0.000281599
1444.93	0.0429	9.86976e-07	-2.06645e-05	0.000295826
1445.41	0.0429	3.69043e-06	-1.25344e-05	0.000304944
1445.89	0.0429	7.95297e-06	-6.51794e-06	0.00030883
1446.37	0.0429	1.36888e-05	-2.46093e-06	0.000307184
1446.86	0.0429	2.08107e-05	-3.3323e-07	0.000299676
1447.34	0.0429	2.90857e-05	1.72063e-07	0.000286336
1447.82	0.0429	3.80193e-05	1.90525e-06	0.000268056
1448.3	0.0429	4.69215e-05	5.19523e-06	0.000246549
1448.78	0.0429	5.51242e-05	9.4682e-06	0.000223694
1449.27	0.0429	6.22231e-05	1.41134e-05	0.000200785
1449.75	0.0429	6.81226e-05	1.86891e-05	0.000178238
1450.23	0.0429	7.29404e-05	2.29807e-05	0.00015591
1450.71	0.0429	7.68848e-05	2.69454e-05	0.000133591
1451.19	0.0429	8.0162e-05	3.06252e-05	0.000111482
1451.68	0.0429	8.2936e-05	3.40758e-05	9.02985e-05
1452.16	0.0429	8.53265e-05	3.73257e-05	7.10202e-05
1452.64	0.0429	8.73989e-05	4.03572e-05	5.44558e-05
1453.12	0.0429	8.91534e-05	4.31068e-05	4.08684e-05
1453.61	0.0429	9.04991e-05	4.54788e-05	2.99654e-05
1454.09	0.0429	9.12794e-05	4.73563e-05	2.11386e-05
1454.57	0.0429	9.12933e-05	4.8642e-05	1.37984e-05
1455.05	0.0429	9.04008e-05	4.93021e-05	7.6455e-06
1455.53	0.0429	8.87151e-05	4.95139e-05	2.90342e-06
1456.02	0.0429	8.69236e-05	4.9841e-05	2.92582e-07
1456.5	0.0429	8.64092e-05	5.13051e-05	-3.75217e-07
1456.98	0.0429	8.87537e-05	5.498e-05	-2.43251e-06
1457.46	0.0429	9.45087e-05	6.11807e-05	-4.57821e-06
1457.94	0.0429	0.000102505	6.89112e-05	-5.55727e-06
1458.43	0.0429	0.000110571	7.64745e-05	-5.49801e-06
1458.91	0.0429	0.000116891	8.23864e-05	-5.01501e-06
1459.39	0.0429	0.000120499	8.58361e-05	-4.51049e-06
1459.87	0.0429	0.00012122	8.65895e-05	-4.13078e-06
1460.36	0.0429	0.000119265	8.47642e-05	-3.91567e-06
1460.84	0.0429	0.000114982	8.06228e-05	-3.88745e-06
1461.32	0.0429	0.000108627	7.44227e-05	-4.08819e-06
1461.8	0.0429	0.00010028	6.63611e-05	-4.58216e-06
1462.28	0.0429	8.98371e-05	5.65917e-05	-5.44927e-06
1462.77	0.0429	7.71784e-05	4.53538e-05	-6.75638e-06
1463.25	0.0429	6.24816e-05	3.32136e-05	-8.4978e-06
1463.73	0.0429	4.65985e-05	2.12617e-05	-1.05182e-05
1464.21	0.04289	3.11621e-05	1.10287e-05	-1.24994e-05
1464.69	0.04289	1.81024e-05	3.9042e-06	-1.41025e-05
1465.18	0.04289	8.68789e-06	4.50299e-07	-1.51946e-05
1465.66	0.04289	3.02459e-06	-2.81803e-07	-1.593e-05
1466.14	0.04289	4.28931e-07	-2.61772e-06	-1.66067e-05
1466.62	0.04289	-1.04944e-07	-6.8431e-06	-1.74708e-05
1467.11	0.04289	-1.5188e-06	-1.2675e-05	-1.8637e-05
1467.59	0.04289	-4.40932e-06	-2.00478e-05	-2.01161e-05
1468.07	0.04289	-8.66304e-06	-2.89636e-05	-2.18913e-05
1468.55	0.04289	-1.42104e-05	-3.9408e-05	-2.39831e-05
1469.03	0.04289	-2.09925e-05	-5.13813e-05	-2.64994e-05
1469.52	0.04289	-2.89906e-05	-6.49454e-05	-2.96282e-05
1470	0.04289	-3.8248e-05	-8.02494e-05	-3.36082e-05
1470.48	0.04289	-4.88272e-05	-9.74191e-05	-3.86262e-05
1470.96	0.04289	-6.05991e-05	-0.000116211	-4.46169e-05
1471.44	0.04289	-7.28675e-05	-0.000135418	-5.09944e-05
1471.93	0.04289	-8.40645e-05	-0.000152507	-5.65309e-05
1472.41	0.04289	-9.20495e-05	-0.000164237	-5.98125e-05
1472.89	0.04289	-9.53396e-05	-0.000168615	-6.02e-05
1473.37	0.04289	-9.41209e-05	-0.000166281	-5.83308e-05
1473.86	0.04289	-8.97422e-05	-0.000159518	-5.53866e-05
1474.34	0.04289	-8.3548e-05	-0.000150421	-5.21919e-05
1474.82	0.04288	-7.62874e-05	-0.00014002	-4.89532e-05
1475.3	0.04288	-6.82596e-05	-0.000128606	-4.5525e-05
1475.78	0.04288	-5.97145e-05	-0.000116359	-4.176e-05
1476.27	0.04288	-5.10827e-05	-0.000103758	-3.7734e-05
1476.75	0.04288	-4.29274e-05	-9.15682e-05	-3.37499e-05
1477.23	0.04288	-3.57204e-05	-8.05016e-05	-3.01413e-05
1477.71	0.04288	-2.96574e-05	-7.09072e-05	-2.71103e-05
1478.19	0.04288	-2.46401e-05	-6.2716e-05	-2.46318e-05
1478.68	0.04288	-2.03966e-05	-5.55233e-05	-2.25099e-05
1479.16	0.04288	-1.66361e-05	-4.88598e-05	-2.0489e-05
1479.64	0.04288	-1.31493e-05	-4.2345e-05	-1.83423e-05
1480.12	0.04288	-9.87198e-06	-3.58394e-05	-1.59715e-05
1480.61	0.04288	-6.88491e-06	-2.94509e-05	-1.34318e-05
1481.09	0.04288	-4.34217e-06	-2.34628e-05	-1.09015e-05
1481.57	0.04288	-2.37954e-06	-1.81761e-05	-8.57973e-06
1482.05	0.04288	-1.04035e-06	-1.37527e-05	-6.59235e-06
1482.53	0.04288	-2.78593e-07	-1.01909e-05	-4.96284e-06
1483.02	0.04288	-4.77722e-09	-7.38094e-06	-3.64569e-06
1483.5	0.04288	1.27442e-07	-5.19345e-06	-2.58489e-06
1483.98	0.04288	5.62089e-07	-3.52756e-06	-1.74392e-06
1484.46	0.04288	1.21987e-06	-2.30437e-06	-1.10308e-06
1484.94	0.04288	2.00181e-06	-1.45052e-06	-6.44859e-07
1485.43	0.04288	2.81215e-06	-8.84724e-07	-3.41251e-07
1485.91	0.04289	3.58596e-06	-5.21203e-07	-1.54081e-07
1486.39	0.04289	4.31538e-06	-2.83774e-07	-4.7392e-08
1486.87	0.04289	5.05187e-06	-1.21665e-07	-1.59633e-09
1487.35	0.04289	5.87727e-06	-2.08214e-08	2.63361e-08
1487.84	0.04289	6.87958e-06	1.05599e-08	1.65995e-07
1488.32	0.04289	8.1395e-06	1.68063e-07	5.02459e-07
1488.8	0.04289	9.73631e-06	6.25333e-07	1.15556e-06
1489.28	0.04289	1.17739e-05	1.5788e-06	2.28816e-06
1489.77	0.04289	1.43708e-05	3.26706e-06	4.09044e-06
1490.25	0.04289	1.75855e-05	5.87153e-06	6.71613e-06
1490.73	0.04289	2.13255e-05	9.36014e-06	1.01612e-05
1491.21	0.04289	2.53065e-05	1.34165e-05	1.42024e-05
1491.69	0.04289	2.91352e-05	1.75326e-05	1.84315e-05
1492.18	0.04289	3.24317e-05	2.12046e-05	2.23974e-05
1492.66	0.04289	3.49355e-05	2.40799e-05	2.57306e-05
1493.14	0.04289	3.65444e-05	2.60209e-05	2.82223e-05
1493.62	0.04289	3.73143e-05	2.70982e-05	2.98534e-05
1494.1	0.04289	3.74354e-05	2.75652e-05	3.08003e-05
1494.59	0.04289	3.71804e-05	2.77828e-05	3.13849e-05
1495.07	0.04289	3.6824e-05	2.81556e-05	3.2025e-05
1495.55	0.04289	3.66108e-05	2.90417e-05	3.31539e-05
1496.03	0.04289	3.66808e-05	3.06802e-05	3.51071e-05
1496.52	0.04289	3.70959e-05	3.31534e-05	3.80518e-05
1497	0.04289	3.79124e-05	3.64366e-05	4.20018e-05
1497.48	0.04289	3.92578e-05	4.05195e-05	4.69151e-05
1497.96	0.04289	4.1327e-05	4.55006e-05	5.2816e-05
1498.44	0.04289	4.42822e-05	5.152e-05	5.97901e-05
1498.92	0.04289	4.80979e-05	5.85922e-05	6.78589e-05
1499.41	0.04289	5.24884e-05	6.64396e-05	7.6795e-05
1499.89	0.04289	5.69145e-05	7.445e-05	8.60634e-05
1500.37	0.04289	6.07514e-05	8.18471e-05	9.49487e-05
1500.85	0.04289	6.34971e-05	8.7962e-05	0.000102786
1501.34	0.04289	6.49606e-05	9.24489e-05	0.000109197
1501.82	0.04289	6.52578e-05	9.53488e-05	0.000114161
1502.3	0.04288	6.46785e-05	9.69101e-05	0.000117908
1502.78	0.04288	6.34923e-05	9.73793e-05	0.000120699
1503.26	0.04288	6.18438e-05	9.68175e-05	0.000122678
1503.75	0.04288	5.96755e-05	9.5042e-05	0.00012378
1504.23	0.04288	5.67983e-05	9.17052e-05	0.000123828
1504.71	0.04288	5.30316e-05	8.65927e-05	0.000122805
1505.19	0.04289	4.84966e-05	8.01238e-05	0.000121463
1505.67	0.04289	4.40374e-05	7.41447e-05	0.000122211
1506.16	0.04289	4.15131e-05	7.24116e-05	0.000129772
1506.64	0.04289	4.32807e-05	7.96812e-05	0.000149793
1507.12	0.04289	5.04929e-05	9.83213e-05	0.000183646
1507.6	0.04289	6.15178e-05	0.000124834	0.000224551
1508.09	0.04289	7.31117e-05	0.00015209	0.000262983
1508.57	0.04289	8.31765e-05	0.000175469	0.000294549
1509.05	0.04289	9.15539e-05	0.00019458	0.000320227
1509.53	0.04289	9.91019e-05	0.000211243	0.000343075
1510.01	0.04289	0.000106832	0.000227548	0.00036598
1510.5	0.04289	0.000115419	0.000244911	0.000390804
1510.98	0.04289	0.000125039	0.000263732	0.000418034
1511.46	0.04289	0.0001353	0.000283397	0.00044685
1511.94	0.04289	0.000145439	0.000302598	0.000475471
1512.42	0.04289	0.000154636	0.000319989	0.000501954
1512.91	0.04289	0.000162422	0.000334811	0.000525083
1513.39	0.04289	0.000168843	0.000347231	0.000544825
1513.87	0.04289	0.000174396	0.000358148	0.000562246
1514.35	0.04289	0.000179783	0.000368791	0.000579084
1514.84	0.04289	0.000185732	0.000380354	0.000597244
1515.32	0.04289	0.000192827	0.000393714	0.000618389
1515.8	0.04289	0.000201426	0.000409321	0.000643603
1516.28	0.04289	0.000211559	0.000427081	0.00067286
1516.76	0.04289	0.000222893	0.0004464	0.000704812
1517.25	0.04289	0.000234803	0.000466357	0.000737196
1517.73	0.04289	0.000246574	0.000485949	0.000767827
1518.21	0.04289	0.000257531	0.000504232	0.000795284
1518.69	0.04289	0.000267089	0.000520238	0.000818851
1519.17	0.04289	0.00027471	0.000532986	0.000838314
1519.66	0.04289	0.000280168	0.000541847	0.000854104
1520.14	0.04289	0.000283914	0.000547372	0.000867937
1520.62	0.04289	0.000287736	0.000552324	0.000883811
1521.1	0.04289	0.000294629	0.000561773	0.000907472
1521.59	0.04289	0.000307219	0.000580438	0.000943129
1522.07	0.04289	0.000325591	0.00060889	0.000989691
1522.55	0.04289	0.000346978	0.000642743	0.00104
1523.03	0.04289	0.000367757	0.000675974	0.00109
1523.51	0.04289	0.000385397	0.000704236	0.00113
1524	0.04289	0.00039914	0.00072606	0.00117
1524.48	0.04289	0.000409703	0.000742503	0.0012
1524.96	0.04289	0.000418865	0.000756433	0.00124
1525.44	0.04289	0.00042883	0.000771454	0.00127
1525.92	0.04289	0.000441263	0.000790373	0.00131
1526.41	0.04289	0.000456568	0.000813862	0.00137
1526.89	0.04289	0.000473616	0.000840113	0.00142
1527.37	0.04289	0.000490498	0.000865968	0.00148
1527.85	0.0429	0.000505591	0.000888885	0.00154
1528.34	0.0429	0.000518333	0.000908	0.00159
1528.82	0.0429	0.000529144	0.000924146	0.00164
1529.3	0.0429	0.0005388	0.000938704	0.00169
1529.78	0.0429	0.000547674	0.000952433	0.00174
1530.26	0.0429	0.000555431	0.000964881	0.00178
1530.74	0.0429	0.000561077	0.0009745	0.00182
1531.23	0.0429	0.000563371	0.000979445	0.00186
1531.71	0.0429	0.000561736	0.000978929	0.0019
1532.19	0.0429	0.000557255	0.000974913	0.00194
1532.67	0.0429	0.000553301	0.000972988	0.00199
1533.16	0.0429	0.000554764	0.000980769	0.00207
1533.64	0.0429	0.000564887	0.001	0.00217
1534.12	0.0429	0.000582495	0.00104	0.00227
1534.6	0.0429	0.00060252	0.00107	0.00237
1535.09	0.0429	0.00061939	0.0011	0.00245
1535.57	0.0429	0.000629745	0.00112	0.00251
1536.05	0.0429	0.000632829	0.00113	0.00255
1536.53	0.0429	0.000629708	0.00112	0.00257
1537.01	0.0429	0.000622402	0.00111	0.00257
1537.49	0.0429	0.000613176	0.0011	0.00257
1537.98	0.0429	0.00060401	0.00109	0.00256
1538.46	0.04289	0.000596187	0.00109	0.00256
1538.94	0.04289	0.000590338	0.00109	0.00257
1539.42	0.04289	0.000587775	0.00111	0.0026
1539.91	0.04289	0.000592421	0.00114	0.00265
1540.39	0.04289	0.000610852	0.0012	0.00273
1540.87	0.04289	0.000647913	0.0013	0.00284
1541.35	0.04289	0.000702877	0.00142	0.00298
1541.83	0.04289	0.000770787	0.00156	0.00312
1542.32	0.04289	0.000845849	0.00171	0.00326
1542.8	0.04289	0.000924314	0.00186	0.0034
1543.28	0.04289	0.00101	0.00203	0.00354
1543.76	0.04289	0.00109	0.00221	0.00368
1544.24	0.04289	0.0012	0.00242	0.00382
1544.73	0.04288	0.00131	0.00265	0.00397
1545.21	0.04288	0.00144	0.00291	0.00413
1545.69	0.04288	0.00158	0.00318	0.00429
1546.17	0.04288	0.00172	0.00345	0.00445
1546.66	0.04288	0.00185	0.00371	0.0046
1547.14	0.04288	0.00199	0.00397	0.00474
1547.62	0.04288	0.00213	0.00424	0.00489
1548.1	0.04288	0.0023	0.00455	0.00505
1548.58	0.04288	0.00252	0.00494	0.00525
1549.07	0.04288	0.0028	0.00542	0.0055
1549.55	0.04288	0.00314	0.00601	0.0058
1550.03	0.04288	0.00354	0.00667	0.00614
1550.51	0.04288	0.00396	0.00735	0.00648
1550.99	0.04288	0.00436	0.00799	0.0068
1551.48	0.04288	0.00474	0.00857	0.00709
1551.96	0.04288	0.0051	0.00911	0.00736
1552.44	0.04288	0.00547	0.00963	0.00761
1552.92	0.04288	0.00587	0.01018	0.00787
1553.4	0.04288	0.00632	0.01078	0.00815
1553.89	0.04288	0.00681	0.01142	0.00845
1554.37	0.04288	0.00731	0.01206	0.00875
1554.85	0.04288	0.00777	0.01265	0.00903
1555.33	0.04289	0.00816	0.01314	0.00925
1555.82	0.04289	0.00846	0.01351	0.00941
1556.3	0.04289	0.00869	0.01378	0.00951
1556.78	0.04289	0.00886	0.01398	0.00959
1557.26	0.04289	0.00902	0.01416	0.00966
1557.74	0.04289	0.00922	0.01436	0.00979
1558.23	0.04289	0.0095	0.01465	0.01
1558.71	0.04289	0.00985	0.015	0.01031
1559.19	0.04289	0.01018	0.01532	0.01061
1559.67	0.04289	0.01039	0.01552	0.01079
1560.15	0.04289	0.01049	0.01561	0.01084
1560.64	0.04289	0.01052	0.01564	0.01081
1561.12	0.04289	0.01052	0.01564	0.01075
1561.6	0.04289	0.01049	0.01561	0.01065
1562.08	0.04289	0.01044	0.01556	0.01051
1562.57	0.04288	0.01036	0.01547	0.01033
1563.05	0.04288	0.01026	0.01534	0.01008
1563.53	0.04288	0.01013	0.01518	0.00978
1564.01	0.04288	0.00999	0.01501	0.00943
1564.49	0.04288	0.00986	0.01485	0.00905
1564.98	0.04288	0.00974	0.01471	0.00869
1565.46	0.04287	0.00966	0.01462	0.00837
1565.94	0.04287	0.00961	0.01456	0.00811
1566.42	0.04287	0.00959	0.01453	0.0079
1566.9	0.04287	0.00959	0.01453	0.00772
1567.39	0.04287	0.00961	0.01455	0.00757
1567.87	0.04287	0.00966	0.01461	0.00744
1568.35	0.04286	0.00977	0.01472	0.00733
1568.83	0.04286	0.00994	0.01491	0.00726
1569.32	0.04287	0.01018	0.01518	0.00724
1569.8	0.04287	0.01044	0.01551	0.00726
1570.28	0.04287	0.0107	0.01583	0.00732
1570.76	0.04287	0.01092	0.01611	0.00739
1571.24	0.04287	0.01109	0.01633	0.00746
1571.73	0.04287	0.01121	0.01649	0.00751
1572.21	0.04287	0.01131	0.01661	0.00755
1572.69	0.04288	0.01139	0.0167	0.00759
1573.17	0.04288	0.01145	0.01678	0.00762
1573.65	0.04288	0.01149	0.01683	0.00765
1574.14	0.04288	0.01151	0.01686	0.00768
1574.62	0.04288	0.0115	0.01685	0.00769
1575.1	0.04288	0.01146	0.01682	0.00771
1575.58	0.04289	0.01141	0.01677	0.00774
1576.07	0.04289	0.01138	0.01675	0.00781
1576.55	0.04289	0.01139	0.01677	0.00791
1577.03	0.04289	0.01144	0.01684	0.00804
1577.51	0.04289	0.01151	0.01693	0.00817
1577.99	0.04289	0.01158	0.01701	0.00828
1578.48	0.0429	0.01164	0.01707	0.00837
1578.96	0.0429	0.01168	0.0171	0.00843
1579.44	0.0429	0.01171	0.01712	0.00848
1579.92	0.0429	0.01174	0.01713	0.00852
1580.4	0.0429	0.01177	0.01715	0.00856
1580.89	0.0429	0.01181	0.01718	0.0086
1581.37	0.0429	0.01185	0.0172	0.00864
1581.85	0.0429	0.01189	0.01723	0.00866
1582.33	0.0429	0.01193	0.01725	0.00866
1582.82	0.0429	0.01196	0.01725	0.00865
1583.3	0.0429	0.01199	0.01725	0.00861
1583.78	0.0429	0.01203	0.01724	0.00857
1584.26	0.0429	0.01208	0.01724	0.00852
1584.74	0.0429	0.01214	0.01723	0.00846
1585.23	0.0429	0.0122	0.01723	0.00839
1585.71	0.0429	0.01227	0.01721	0.0083
1586.19	0.0429	0.01232	0.01718	0.0082
1586.67	0.0429	0.01236	0.01713	0.00807
1587.15	0.0429	0.0124	0.01706	0.00794
1587.64	0.0429	0.01245	0.01699	0.0078
1588.12	0.0429	0.0125	0.01693	0.00767
1588.6	0.0429	0.01256	0.01687	0.00755
1589.08	0.0429	0.01262	0.01681	0.00743
1589.57	0.0429	0.01268	0.01675	0.00732
1590.05	0.0429	0.01273	0.01667	0.0072
1590.53	0.0429	0.01276	0.01658	0.00708
1591.01	0.0429	0.01277	0.01647	0.00696
1591.49	0.0429	0.01277	0.01636	0.00683
1591.97	0.0429	0.01276	0.01625	0.00672
1592.46	0.0429	0.01274	0.01614	0.00661
1592.94	0.0429	0.01271	0.01603	0.00652
1593.42	0.0429	0.01266	0.01591	0.00643
1593.9	0.0429	0.0126	0.01578	0.00635
1594.39	0.0429	0.01252	0.01565	0.00626
1594.87	0.0429	0.01243	0.01551	0.00619
1595.35	0.0429	0.01233	0.01537	0.00612
1595.83	0.0429	0.01222	0.01524	0.00606
1596.31	0.0429	0.01211	0.01513	0.00602
1596.8	0.0429	0.01199	0.01501	0.00599
1597.28	0.0429	0.01187	0.0149	0.00597
1597.76	0.0429	0.01172	0.01478	0.00594
1598.24	0.0429	0.01157	0.01465	0.00591
1598.72	0.0429	0.0114	0.01451	0.00587
1599.21	0.0429	0.01123	0.01437	0.00584
1599.69	0.0429	0.01105	0.01423	0.00581
1600.17	0.0429	0.01087	0.01409	0.00578
1600.65	0.0429	0.01068	0.01395	0.00576
1601.14	0.0429	0.01048	0.01379	0.00573
1601.62	0.0429	0.01028	0.01363	0.0057
1602.1	0.0429	0.01006	0.01345	0.00566
1602.58	0.0429	0.00984	0.01326	0.00562
1603.06	0.0429	0.00963	0.01307	0.00558
1603.55	0.0429	0.00942	0.01289	0.00555
1604.03	0.0429	0.00921	0.01272	0.00552
1604.51	0.0429	0.00902	0.01256	0.00549
1604.99	0.0429	0.00883	0.0124	0.00546
1605.47	0.0429	0.00864	0.01224	0.00543
1605.96	0.0429	0.00845	0.01206	0.00539
1606.44	0.0429	0.00825	0.01187	0.00534
1606.92	0.0429	0.00804	0.01168	0.0053
1607.4	0.0429	0.00784	0.01148	0.00526
1607.88	0.0429	0.00763	0.0113	0.00523
1608.37	0.0429	0.00744	0.01112	0.00521
1608.85	0.0429	0.00725	0.01094	0.0052
1609.33	0.0429	0.00707	0.01077	0.00519
1609.81	0.0429	0.00689	0.01059	0.00518
1610.3	0.0429	0.00672	0.01041	0.00517
1610.78	0.0429	0.00655	0.01022	0.00515
1611.26	0.0429	0.00638	0.01004	0.00514
1611.74	0.0429	0.00623	0.00987	0.00514
1612.22	0.0429	0.00608	0.0097	0.00513
1612.71	0.0429	0.00594	0.00954	0.00512
1613.19	0.0429	0.0058	0.00937	0.00511
1613.67	0.0429	0.00566	0.00919	0.00508
1614.15	0.0429	0.00551	0.009	0.00504
1614.63	0.0429	0.00535	0.00879	0.005
1615.12	0.0429	0.00516	0.00856	0.00495
1615.6	0.0429	0.00496	0.00831	0.0049
1616.08	0.0429	0.00473	0.00805	0.00487
1616.56	0.0429	0.00451	0.00779	0.00484
1617.05	0.0429	0.0043	0.00756	0.00483
1617.53	0.0429	0.00413	0.00736	0.00481
1618.01	0.04289	0.00399	0.00718	0.00479
1618.49	0.04289	0.00387	0.00703	0.00477
1618.97	0.04289	0.00377	0.00689	0.00475
1619.46	0.04289	0.00368	0.00676	0.00473
1619.94	0.04289	0.00358	0.00663	0.00469
1620.42	0.04289	0.00348	0.00648	0.00465
1620.9	0.04289	0.00337	0.00631	0.00459
1621.38	0.04289	0.00324	0.00612	0.0045
1621.87	0.04289	0.0031	0.0059	0.0044
1622.35	0.04289	0.00295	0.00566	0.0043
1622.83	0.04289	0.00279	0.00543	0.0042
1623.31	0.04289	0.00265	0.00523	0.00412
1623.8	0.04289	0.00254	0.00507	0.00406
1624.28	0.04288	0.00244	0.00494	0.00402
1624.76	0.04288	0.00237	0.00484	0.00399
1625.24	0.04288	0.0023	0.00475	0.00395
1625.72	0.04288	0.00223	0.00467	0.00391
1626.21	0.04288	0.00217	0.00459	0.00387
1626.69	0.04288	0.00211	0.00451	0.00382
1627.17	0.04288	0.00205	0.00444	0.00379
1627.65	0.04288	0.00199	0.00438	0.00377
1628.13	0.04288	0.00194	0.00433	0.00375
1628.62	0.04288	0.0019	0.00429	0.00374
1629.1	0.04288	0.00186	0.00426	0.00373
1629.58	0.04288	0.00183	0.00423	0.00371
1630.06	0.04288	0.0018	0.00421	0.00369
1630.55	0.04288	0.00177	0.00418	0.00367
1631.03	0.04288	0.00174	0.00416	0.00364
1631.51	0.04288	0.00171	0.00414	0.00361
1631.99	0.04288	0.00168	0.00411	0.00358
1632.47	0.04288	0.00165	0.00407	0.00353
1632.96	0.04288	0.00161	0.00401	0.00346
1633.44	0.04288	0.00156	0.00393	0.00337
1633.92	0.04288	0.0015	0.00383	0.00324
1634.4	0.04288	0.00143	0.0037	0.00309
1634.88	0.04288	0.00134	0.00355	0.00291
1635.37	0.04288	0.00125	0.00338	0.00271
1635.85	0.04288	0.00116	0.00322	0.00252
1636.33	0.04288	0.00108	0.00307	0.00234
1636.81	0.04288	0.00102	0.00295	0.00219
1637.3	0.04288	0.000970535	0.00284	0.00207
1637.78	0.04287	0.000928542	0.00275	0.00196
1638.26	0.04287	0.000888638	0.00266	0.00186
1638.74	0.04287	0.00084828	0.00256	0.00176
1639.22	0.04287	0.000806195	0.00246	0.00166
1639.71	0.04287	0.000761981	0.00236	0.00156
1640.19	0.04287	0.000715916	0.00224	0.00145
1640.67	0.04287	0.000668921	0.00212	0.00134
1641.15	0.04287	0.000622284	0.00201	0.00124
1641.63	0.04287	0.000577416	0.00189	0.00113
1642.12	0.04287	0.000535494	0.00178	0.00104
1642.6	0.04287	0.000497115	0.00168	0.000953602
1643.08	0.04287	0.000462301	0.00159	0.000876934
1643.56	0.04287	0.000430358	0.00151	0.000807491
1644.05	0.04287	0.000400052	0.00143	0.000742775
1644.53	0.04287	0.000369701	0.00135	0.000679688
1645.01	0.04287	0.00033766	0.00126	0.000615318
1645.49	0.04287	0.000303043	0.00117	0.000548221
1645.97	0.04287	0.000266978	0.00107	0.000480207
1646.45	0.04287	0.000233101	0.000971581	0.000417089
1646.94	0.04287	0.000206108	0.000891172	0.000366114
1647.42	0.04287	0.000188551	0.00083406	0.000330963
1647.9	0.04287	0.000179343	0.000798534	0.000309515
1648.38	0.04287	0.000175303	0.000776873	0.000296469
1648.87	0.04287	0.000173357	0.000761233	0.000286891
1649.35	0.04287	0.000171509	0.00074646	0.000277687
1649.83	0.04287	0.000168789	0.000729915	0.000267364
1650.31	0.04288	0.000164803	0.000710207	0.000255285
1650.8	0.04288	0.000159245	0.000685862	0.000240942
1651.28	0.04288	0.000151535	0.000654214	0.000223477
1651.76	0.04288	0.000140583	0.000610783	0.000201558
1652.24	0.04288	0.000125255	0.000551232	0.000174352
1652.72	0.04288	0.000106321	0.000478633	0.000144286
1653.2	0.04288	8.82723e-05	0.00040973	0.000118318
1653.69	0.04288	7.60206e-05	0.000362507	0.000102204
1654.17	0.04288	7.02423e-05	0.00033897	9.52329e-05
1654.65	0.04288	6.8648e-05	0.000330016	9.33888e-05
1655.13	0.04287	6.89572e-05	0.000326899	9.3345e-05
1655.62	0.04287	6.97314e-05	0.00032445	9.32484e-05
1656.1	0.04287	7.01694e-05	0.000320178	9.22198e-05
1656.58	0.04287	6.98404e-05	0.000313073	8.98946e-05
1657.06	0.04287	6.8547e-05	0.000302995	8.62457e-05
1657.54	0.04287	6.63014e-05	0.000290393	8.14744e-05
1658.03	0.04287	6.32758e-05	0.000276059	7.59381e-05
1658.51	0.04287	5.97314e-05	0.000260884	7.00266e-05
1658.99	0.04287	5.59227e-05	0.000245575	6.40438e-05
1659.47	0.04287	5.20064e-05	0.000230477	5.81359e-05
1659.95	0.04287	4.80235e-05	0.000215573	5.22943e-05
1660.44	0.04287	4.39499e-05	0.000200663	4.64609e-05
1660.92	0.04287	3.97956e-05	0.000185677	4.06506e-05
1661.4	0.04287	3.571e-05	0.000170967	3.50683e-05
1661.88	0.04287	3.20149e-05	0.00015741	3.01074e-05
1662.37	0.04287	2.9115e-05	0.000146145	2.61948e-05
1662.85	0.04287	2.72837e-05	0.000137983	2.35497e-05
1663.33	0.04287	2.65012e-05	0.000132833	2.2045e-05
1663.81	0.04288	2.64536e-05	0.00012976	2.12652e-05
1664.29	0.04288	2.66965e-05	0.000127449	2.07029e-05
1664.78	0.04288	2.68288e-05	0.000124821	1.99562e-05
1665.26	0.04288	2.66102e-05	0.000121256	1.8811e-05
1665.74	0.04288	2.59421e-05	0.00011656	1.72233e-05
1666.22	0.04288	2.48228e-05	0.000110774	1.52488e-05
1666.7	0.04288	2.32897e-05	0.000104016	1.29809e-05
1667.19	0.04288	2.13824e-05	9.63933e-05	1.05289e-05
1667.67	0.04288	1.91395e-05	8.80037e-05	8.01538e-06
1668.15	0.04288	1.66486e-05	7.905e-05	5.61313e-06
1668.63	0.04288	1.40968e-05	7.00302e-05	3.55004e-06
1669.12	0.04288	1.17899e-05	6.17895e-05	2.0342e-06
1669.6	0.04288	1.00404e-05	5.52627e-05	1.12044e-06
1670.08	0.04288	9.01935e-06	5.10206e-05	6.85368e-07
1670.56	0.04288	8.69763e-06	4.89983e-05	5.42524e-07
1671.04	0.04288	8.88284e-06	4.85618e-05	5.49383e-07
1671.53	0.04288	9.30453e-06	4.8831e-05	6.07576e-07
1672.01	0.04288	9.6933e-06	4.89923e-05	6.34307e-07
1672.49	0.04288	9.83033e-06	4.84776e-05	5.74366e-07
1672.97	0.04288	9.59602e-06	4.70353e-05	4.28268e-07
1673.45	0.04288	8.97846e-06	4.47427e-05	2.50798e-07
1673.94	0.04288	8.08117e-06	4.19544e-05	1.12748e-07
1674.42	0.04288	7.08932e-06	3.92146e-05	4.62715e-08
1674.9	0.04288	6.21565e-06	3.70659e-05	3.68497e-08
1675.38	0.04288	5.59311e-06	3.57852e-05	8.15448e-08
1675.87	0.04288	5.23444e-06	3.52528e-05	2.18221e-07
1676.35	0.04288	5.0551e-06	3.5095e-05	4.67041e-07
1676.83	0.04288	4.95408e-06	3.49687e-05	7.97792e-07
1677.31	0.04288	4.86565e-06	3.47018e-05	1.17141e-06
1677.79	0.04288	4.77025e-06	3.43113e-05	1.58336e-06
1678.28	0.04288	4.67855e-06	3.38895e-05	2.06188e-06
1678.76	0.04288	4.60586e-06	3.35179e-05	2.63687e-06
1679.24	0.04289	4.55537e-06	3.31925e-05	3.29845e-06
1679.72	0.04289	4.50194e-06	3.27932e-05	3.96423e-06
1680.2	0.04289	4.39956e-06	3.21357e-05	4.4867e-06
1680.69	0.04289	4.19834e-06	3.10365e-05	4.71042e-06
1681.17	0.04289	3.86788e-06	2.94132e-05	4.55032e-06
1681.65	0.04289	3.41504e-06	2.73055e-05	4.02268e-06
1682.13	0.04289	2.88803e-06	2.48863e-05	3.23217e-06
1682.62	0.04289	2.38357e-06	2.24955e-05	2.34822e-06
1683.1	0.04289	2.04905e-06	2.06982e-05	1.57848e-06
1683.58	0.04289	2.0688e-06	2.02461e-05	1.10495e-06
1684.06	0.04289	2.63371e-06	2.17456e-05	1.00746e-06
1684.54	0.04289	3.83983e-06	2.51185e-05	1.27856e-06
1685.03	0.04288	5.52432e-06	2.94957e-05	1.84224e-06
1685.51	0.04288	7.34963e-06	3.38781e-05	2.52691e-06
1685.99	0.04288	9.05421e-06	3.77106e-05	3.13986e-06
1686.47	0.04288	1.05206e-05	4.08124e-05	3.54479e-06
1686.95	0.04288	1.17115e-05	4.31593e-05	3.67161e-06
1687.44	0.04288	1.26025e-05	4.47307e-05	3.49942e-06
1687.92	0.04288	1.31825e-05	4.55293e-05	3.06351e-06
1688.4	0.04288	1.34752e-05	4.56448e-05	2.45465e-06
1688.88	0.04288	1.35524e-05	4.52942e-05	1.802e-06
1689.37	0.04288	1.35231e-05	4.47842e-05	1.22416e-06
1689.85	0.04288	1.34854e-05	4.43859e-05	7.82786e-07
1690.33	0.04288	1.34826e-05	4.42013e-05	4.75382e-07
1690.81	0.04288	1.34842e-05	4.41289e-05	2.67064e-07
1691.29	0.04288	1.34087e-05	4.39268e-05	1.22316e-07
1691.78	0.04288	1.31684e-05	4.33294e-05	2.83859e-08
1692.26	0.04288	1.27073e-05	4.21569e-05	-1.81914e-09
1692.74	0.04288	1.20076e-05	4.03367e-05	-8.65088e-08
1693.22	0.04288	1.10803e-05	3.78883e-05	-3.47578e-07
1693.7	0.04288	9.95576e-06	3.48938e-05	-8.58943e-07
1694.19	0.04288	8.66944e-06	3.14687e-05	-1.67658e-06
1694.67	0.04288	7.28828e-06	2.78038e-05	-2.78466e-06
1695.15	0.04288	5.92288e-06	2.41892e-05	-4.02487e-06
1695.63	0.04288	4.72309e-06	2.09988e-05	-5.10118e-06
1696.11	0.04288	3.8114e-06	1.85322e-05	-5.75748e-06
1696.6	0.04288	3.21412e-06	1.68558e-05	-5.96615e-06
1697.08	0.04288	2.87426e-06	1.58201e-05	-5.89863e-06
1697.56	0.04288	2.7098e-06	1.52008e-05	-5.73372e-06
1698.04	0.04288	2.66065e-06	1.48147e-05	-5.52997e-06
1698.53	0.04288	2.70077e-06	1.45759e-05	-5.2176e-06
1699.01	0.04288	2.84711e-06	1.45135e-05	-4.61966e-06
1699.49	0.04288	3.16251e-06	1.47867e-05	-3.577e-06
1699.97	0.04288	3.73701e-06	1.56325e-05	-2.20086e-06
1700.45	0.04288	4.62166e-06	1.71818e-05	-9.52977e-07
1700.94	0.04288	5.7691e-06	1.93068e-05	-2.28438e-07
1701.42	0.04288	7.06299e-06	2.16998e-05	-5.79321e-09
1701.9	0.04288	8.40556e-06	2.40845e-05	4.19863e-08
1702.38	0.04288	9.76011e-06	2.6314e-05	1.46534e-07
1702.86	0.04288	1.11438e-05	2.83587e-05	2.35289e-07
1703.35	0.04288	1.26052e-05	3.0267e-05	2.89533e-07
1703.83	0.04288	1.42215e-05	3.21584e-05	3.18455e-07
1704.31	0.04288	1.60855e-05	3.42258e-05	3.44088e-07
1704.79	0.04288	1.82789e-05	3.67075e-05	3.92232e-07
1705.28	0.04288	2.08107e-05	3.9786e-05	4.88738e-07
1705.76	0.04288	2.35724e-05	4.34611e-05	6.50608e-07
1706.24	0.04288	2.63502e-05	4.74941e-05	8.72909e-07
1706.72	0.04288	2.89196e-05	5.15145e-05	1.12366e-06
1707.2	0.04288	3.11213e-05	5.51722e-05	1.35657e-06
1707.68	0.04288	3.28955e-05	5.82549e-05	1.52943e-06
1708.17	0.04288	3.42546e-05	6.06897e-05	1.61841e-06
1708.65	0.04288	3.52588e-05	6.25092e-05	1.61701e-06
1709.13	0.04288	3.59706e-05	6.37753e-05	1.52985e-06
1709.61	0.04288	3.64422e-05	6.4536e-05	1.3681e-06
1710.1	0.04288	3.66967e-05	6.47999e-05	1.14605e-06
1710.58	0.04288	3.67132e-05	6.45312e-05	8.82081e-07
1711.06	0.04288	3.6435e-05	6.36541e-05	5.99382e-07
1711.54	0.04288	3.57949e-05	6.21001e-05	3.28241e-07
1712.02	0.04288	3.47358e-05	5.98421e-05	1.10662e-07
1712.51	0.04288	3.32449e-05	5.69133e-05	2.63979e-09
1712.99	0.04288	3.13621e-05	5.34218e-05	-7.41476e-08
1713.47	0.04288	2.91971e-05	4.95283e-05	-4.05735e-07
1713.95	0.04288	2.68957e-05	4.54272e-05	-1.0776e-06
1714.43	0.04288	2.46228e-05	4.13139e-05	-2.15221e-06
1714.92	0.04288	2.25144e-05	3.73486e-05	-3.65019e-06
1715.4	0.04288	2.06758e-05	3.36869e-05	-5.52089e-06
1715.88	0.04288	1.92082e-05	3.05411e-05	-7.59092e-06
1716.36	0.04288	1.82478e-05	2.82183e-05	-9.51042e-06
1716.85	0.04289	1.79871e-05	2.71216e-05	-1.07827e-05
1717.33	0.04289	1.85928e-05	2.75648e-05	-1.09975e-05
1717.81	0.04288	2.00735e-05	2.95433e-05	-1.01716e-05
1718.29	0.04288	2.21891e-05	3.26027e-05	-8.77508e-06
1718.77	0.04288	2.45239e-05	3.60022e-05	-7.36452e-06
1719.26	0.04288	2.6686e-05	3.90789e-05	-6.25349e-06
1719.74	0.04288	2.84221e-05	4.14633e-05	-5.50905e-06
1720.22	0.04288	2.96292e-05	4.30582e-05	-5.08336e-06
1720.7	0.04288	3.02979e-05	4.39212e-05	-4.90535e-06
1721.18	0.04288	3.04674e-05	4.41662e-05	-4.91876e-06
1721.67	0.04288	3.0204e-05	4.39037e-05	-5.09056e-06
1722.15	0.04288	2.96052e-05	4.32516e-05	-5.40074e-06
1722.63	0.04288	2.87955e-05	4.23366e-05	-5.83515e-06
1723.11	0.04288	2.79047e-05	4.12893e-05	-6.38016e-06
1723.6	0.04288	2.7043e-05	4.02444e-05	-7.01286e-06
1724.08	0.04288	2.6267e-05	3.92993e-05	-7.71262e-06
1724.56	0.04288	2.55737e-05	3.84905e-05	-8.46455e-06
1725.04	0.04288	2.49134e-05	3.77842e-05	-9.26612e-06
1725.52	0.04288	2.42343e-05	3.70996e-05	-1.01305e-05
1726.01	0.04288	2.34851e-05	3.63222e-05	-1.10867e-05
1726.49	0.04288	2.26532e-05	3.53538e-05	-1.21654e-05
1726.97	0.04288	2.17429e-05	3.41259e-05	-1.33955e-05
1727.45	0.04288	2.07689e-05	3.26144e-05	-1.47992e-05
1727.93	0.04288	1.97442e-05	3.08427e-05	-1.63855e-05
1728.42	0.04288	1.86642e-05	2.88717e-05	-1.81554e-05
1728.9	0.04288	1.75141e-05	2.67892e-05	-2.00943e-05
1729.38	0.04288	1.62802e-05	2.4678e-05	-2.21908e-05
1729.86	0.04288	1.49583e-05	2.26055e-05	-2.44394e-05
1730.35	0.04288	1.3559e-05	2.0593e-05	-2.68668e-05
1730.83	0.04288	1.21005e-05	1.8629e-05	-2.95336e-05
1731.31	0.04288	1.06026e-05	1.66819e-05	-3.25321e-05
1731.79	0.04288	9.08404e-06	1.47323e-05	-3.59596e-05
1732.27	0.04288	7.58875e-06	1.28205e-05	-3.98224e-05
1732.76	0.04288	6.21502e-06	1.10856e-05	-4.38958e-05
1733.24	0.04288	5.12952e-06	9.78472e-06	-4.7511e-05
1733.72	0.04288	4.51163e-06	9.19562e-06	-4.96612e-05
1734.2	0.04288	4.44454e-06	9.44399e-06	-4.96824e-05
1734.68	0.04288	4.84627e-06	1.03606e-05	-4.79967e-05
1735.17	0.04288	5.49672e-06	1.1546e-05	-4.57495e-05
1735.65	0.04288	6.14709e-06	1.25928e-05	-4.39069e-05
1736.13	0.04288	6.62262e-06	1.3263e-05	-4.28979e-05
1736.61	0.04288	6.84944e-06	1.34789e-05	-4.27896e-05
1737.1	0.04288	6.82179e-06	1.32701e-05	-4.3494e-05
1737.58	0.04288	6.57719e-06	1.27261e-05	-4.48503e-05
1738.06	0.04288	6.17649e-06	1.1985e-05	-4.66244e-05
1738.54	0.04288	5.69801e-06	1.12191e-05	-4.84813e-05
1739.02	0.04288	5.2182e-06	1.06065e-05	-5.00206e-05
1739.51	0.04288	4.80096e-06	1.02787e-05	-5.09146e-05
1739.99	0.04288	4.49817e-06	1.02792e-05	-5.10588e-05
1740.47	0.04288	4.36558e-06	1.05712e-05	-5.06031e-05
1740.95	0.04288	4.4953e-06	1.11014e-05	-4.9793e-05
1741.43	0.04288	5.05339e-06	1.18528e-05	-4.88213e-05
1741.92	0.04288	6.31177e-06	1.28752e-05	-4.77599e-05
1742.4	0.04288	8.66969e-06	1.42596e-05	-4.66027e-05
1742.88	0.04288	1.25697e-05	1.60712e-05	-4.53517e-05
1743.36	0.04288	1.82072e-05	1.8255e-05	-4.40986e-05
1743.85	0.04288	2.51164e-05	2.05541e-05	-4.30413e-05
1744.33	0.04288	3.19587e-05	2.25201e-05	-4.24396e-05
1744.81	0.04288	3.69066e-05	2.36413e-05	-4.25234e-05
1745.29	0.04288	3.8423e-05	2.35242e-05	-4.34532e-05
1745.77	0.04288	3.59716e-05	2.20721e-05	-4.5255e-05
1746.26	0.04288	3.0224e-05	1.95187e-05	-4.7836e-05
1746.74	0.04288	2.27786e-05	1.63679e-05	-5.09551e-05
1747.22	0.04288	1.54767e-05	1.32232e-05	-5.4238e-05
1747.7	0.04288	9.68197e-06	1.05839e-05	-5.72531e-05
1748.18	0.04288	5.86764e-06	8.71936e-06	-5.95999e-05
1748.67	0.04288	3.76025e-06	7.66072e-06	-6.10321e-05
1749.15	0.04288	2.81045e-06	7.30108e-06	-6.14863e-05
1749.63	0.04288	2.56398e-06	7.4988e-06	-6.10217e-05
1750.11	0.04288	2.75449e-06	8.13177e-06	-5.9748e-05
1750.59	0.04288	3.24479e-06	9.11315e-06	-5.78211e-05
1751.08	0.04288	3.96271e-06	1.0372e-05	-5.54736e-05
1751.56	0.04288	4.85912e-06	1.18234e-05	-5.30307e-05
1752.04	0.04288	5.87686e-06	1.33337e-05	-5.08456e-05
1752.52	0.04288	6.93272e-06	1.47433e-05	-4.91836e-05
1753.01	0.04288	7.92816e-06	1.5898e-05	-4.81796e-05
1753.49	0.04288	8.76942e-06	1.66912e-05	-4.78407e-05
1753.97	0.04288	9.40448e-06	1.70884e-05	-4.80846e-05
1754.45	0.04288	9.83484e-06	1.71274e-05	-4.87537e-05
1754.93	0.04288	1.01186e-05	1.69161e-05	-4.96459e-05
1755.42	0.04288	1.0357e-05	1.66127e-05	-5.05117e-05
1755.9	0.04288	1.0662e-05	1.63878e-05	-5.11053e-05
1756.38	0.04288	1.11181e-05	1.63792e-05	-5.12581e-05
1756.86	0.04288	1.17396e-05	1.66324e-05	-5.09813e-05
1757.34	0.04288	1.24696e-05	1.70916e-05	-5.04465e-05
1757.83	0.04288	1.32192e-05	1.76343e-05	-4.99073e-05
1758.31	0.04288	1.39142e-05	1.8136e-05	-4.95859e-05
1758.79	0.04288	1.45268e-05	1.85099e-05	-4.96271e-05
1759.27	0.04288	1.50732e-05	1.87247e-05	-5.00749e-05
1759.76	0.04288	1.55903e-05	1.87901e-05	-5.08944e-05
1760.24	0.04288	1.61158e-05	1.87548e-05	-5.19643e-05
1760.72	0.04288	1.66763e-05	1.86972e-05	-5.30671e-05
1761.2	0.04288	1.72878e-05	1.87218e-05	-5.38981e-05
1761.68	0.04288	1.79609e-05	1.89422e-05	-5.41569e-05
1762.16	0.04288	1.87078e-05	1.94382e-05	-5.36913e-05
[truncated: 4,642 more rows]
