# Supplementary material for: Generating active metal/oxide reverse interfaces through coordinated migration of single atoms
Source: Nat Commun. 2024 Feb 9;15:1234. doi: 10.1038/s41467-024-45483-w (PMC10858022; doi:10.1038/s41467-024-45483-w)
Supplement: Supplementary file 3 — Source Data [file 41467_2024_45483_MOESM3_ESM.zip › Source data/Figure 1.xls]

## Sheet: Figure 1a
Temperature	HCHO Conversion		HCHO Conversion		HCHO Conversion		HCHO Conversion
℃	%	%	%	%	%	%	%	%
	Pd/CeO2-AT-S		Pd/CeO2-I-S		Pd1/CeO2-I		Pd1/CeO2-AT
	均值	标准差	均值	标准差	均值	标准差	均值	标准差
-20	10.6667	0.55076	0	0	0	0	0	0
-10	51.7	6.22254	0	0	0	0	0	0
0	85.7667	5.58957	0	0	0	0	0	0
10	89.7333	3.68284	0	0	0	0	0	0
20	95.5333	0.76376	0	0	0	0	0	0
30	97.5	1.27671	0.8	0.72111	0	0	0	0
45	100	0	7.43333	3.75011	0	0	0	0
60	100	0	24.0333	7.0812	1.7	0.4	1.1	0
80	100	0	58.2333	5.75007	5.13333	0.76376	4.03333	0.92376
100	100	0	86.6667	3.20832	18.1333	2.21886	14.9333	2.40901
120	100	0	100	0	57.6667	4.4859	45.6333	2.08167
140	100	0	100	--	88.2	1.94679	87.4333	1.5308
160	100	0	100	--	94.1667	0.70946	94.4	1.21244
180	100	0	100	--	100	0	100	0
200	100	0	100	--	100	0	100	0

## Sheet: Figure 1b
Time	HCHO Conversion	Time	HCHO Conversion
h	%	h	%
	Pd/CeO2-I-S		Pd/CeO2-AT-S
0.5	33.1633	0.5	92.849
1	22.2789	1	93.6499
1.5	16.6893	1.5	93.1236
2	13.0159	2	92.9062
2.5	10.8617	2.5	93.1236
3	8.52041	3	93.7071
3.5	7.07483	3.5	93.5927
4		4	92.1053
4.5		4.5	93.0206
5		5	92.9634
5.5		5.5	92.9062
6		6	90.7323
6.5		6.5	92.1625
7		7	92.0481

## Sheet: Figure 1c
Temperature	1000/T	Rate	Error bar	Temperature	1000/T	Rate	Error bar	Temperature	1000/T	Rate	Error bar	Temperature	1000/T	Rate	Error bar
Pd/CeO2-AT-S				Pd1/CeO2-AT				Pd1/CeO2-I				Pd/CeO2-I-S
10	0.00353	47.5667	1.42945	75	0.00287	1.2	0.03606	75	0.00287	1.41333	0.05774	30	0.0033	4.02249	0.21714
20	0.00341	56.3667	2.80416	80	0.00283	1.86667	0.05774	80	0.00283	2.29	0.24759	35	0.00325	4.79352	0.85315
25	0.00336	61.7667	2.85365	85	0.00279	2.6	0.26458	85	0.00279	3.06667	0.05774	40	0.00319	5.2891	0.72246
30	0.0033	66.1218	2.88591	90	0.00275	3.93333	0.30551	90	0.00275	4.46667	0.11547	45	0.00314	7.2953	0.08779
40	0.00319	91.45	1.26194	95	0.00272	5.73333	0.30551	95	0.00272	7	0.26458	50	0.0031	9.57374	0.30034

## Sheet: Figure 1d
Binding energy						Binding energy
eV	Counts / s	Counts / s	Counts / s	Counts / s		eV	Counts / s	Counts / s	Counts / s	Counts / s	Counts / s	Counts / s	Counts / s
Pd1/CeO2-AT						Pd/CeO2-AT-S
360.38	13524.9				13524.9	351	4393.8						4393.8
360.33	13866.6				13866.6	350.875	4391.8	4375.8	4375.8	4375.8	4375.8	4375.8	4375.8
360.28	14096				14096	350.75	4338.8	4375.8	4375.8	4375.8	4375.8	4375.8	4375.8
360.23	14014.4				14014.4	350.625	4378.8	4375.72	4375.72	4375.72	4375.72	4375.72	4375.72
360.18	14203				14203	350.5	4415.4	4375.65	4375.65	4375.65	4375.65	4375.65	4375.65
360.13	14356.8				14356.8	350.375	4347.4	4375.53	4375.53	4375.53	4375.53	4375.53	4375.53
360.08	13512.3				13512.3	350.25	4439.6	4375.39	4375.39	4375.39	4375.39	4375.39	4375.39
360.03	14091.3				14091.3	350.125	4378	4375.23	4375.23	4375.23	4375.23	4375.23	4375.23
359.98	14102				14102	350	4422.4	4375.01	4375.01	4375.01	4375.01	4375.01	4375.01
359.93	14317				14317	349.875	4423.6	4374.8	4374.8	4374.8	4374.8	4374.8	4374.8
359.88	14638.1				14638.1	349.75	4402.2	4374.56	4374.56	4374.56	4374.56	4374.56	4374.56
359.83	14070.9				14070.9	349.625	4406.6	4374.3	4374.3	4374.3	4374.31	4374.3	4374.31
359.78	14192.8				14192.8	349.5	4370.4	4374.06	4374.06	4374.06	4374.06	4374.06	4374.06
359.73	13972.8				13972.8	349.375	4438	4373.8	4373.8	4373.8	4373.81	4373.8	4373.81
359.68	14242.1				14242.1	349.25	4367.4	4373.57	4373.57	4373.57	4373.58	4373.57	4373.58
359.63	14648.1				14648.1	349.125	4429.6	4373.45	4373.45	4373.45	4373.46	4373.45	4373.46
359.58	14260.2				14260.2	349	4379.2	4373.29	4373.29	4373.29	4373.3	4373.29	4373.3
359.53	14707.6				14707.6	348.875	4396.2	4373.11	4373.11	4373.11	4373.13	4373.11	4373.13
359.48	14272.4				14272.4	348.75	4304.2	4372.94	4372.94	4372.94	4372.96	4372.94	4372.96
359.43	14488.6				14488.6	348.625	4443.8	4372.87	4372.87	4372.87	4372.9	4372.87	4372.9
359.38	14486.5				14486.5	348.5	4424.6	4372.8	4372.8	4372.8	4372.84	4372.8	4372.84
359.33	13806.6				13806.6	348.375	4360	4372.75	4372.75	4372.75	4372.8	4372.75	4372.8
359.28	14165.2				14165.2	348.25	4327.8	4372.7	4372.7	4372.7	4372.76	4372.7	4372.76
359.23	13654.2				13654.2	348.125	4368.4	4372.68	4372.68	4372.68	4372.76	4372.68	4372.76
359.18	14193.4				14193.4	348	4404	4372.58	4372.58	4372.58	4372.69	4372.58	4372.69
359.13	13972.3				13972.3	347.875	4379.4	4372.84	4372.84	4372.84	4372.98	4372.84	4372.98
359.08	13793.1				13793.1	347.75	4367.2	4373.09	4373.09	4373.09	4373.28	4373.09	4373.28
359.03	14294				14294	347.625	4384.6	4373.35	4373.35	4373.35	4373.59	4373.35	4373.59
358.98	14063.4				14063.4	347.5	4337.2	4373.61	4373.61	4373.61	4373.91	4373.61	4373.91
358.93	14349.5				14349.5	347.375	4476	4373.87	4373.87	4373.87	4374.25	4373.87	4374.25
358.88	14139.5				14139.5	347.25	4394.4	4374.13	4374.13	4374.13	4374.61	4374.13	4374.61
358.83	14551.9				14551.9	347.125	4457	4374.39	4374.39	4374.39	4374.99	4374.39	4374.99
358.78	14235.2				14235.2	347	4392.6	4374.64	4374.64	4374.64	4375.41	4374.64	4375.41
358.73	14079.7				14079.7	346.875	4365	4374.9	4374.9	4374.9	4375.85	4374.9	4375.85
358.68	14105.1				14105.1	346.75	4388.2	4375.16	4375.16	4375.16	4376.34	4375.16	4376.34
358.63	13793				13793	346.625	4448.8	4375.42	4375.42	4375.42	4376.87	4375.42	4376.87
358.58	13824.4				13824.4	346.5	4389.4	4375.68	4375.68	4375.68	4377.46	4375.68	4377.46
358.53	14352.2				14352.2	346.375	4333	4375.93	4375.93	4375.93	4378.11	4375.93	4378.11
358.48	13918.2				13918.2	346.25	4429.2	4376.19	4376.19	4376.19	4378.84	4376.19	4378.84
358.43	13914.1				13914.1	346.125	4465.4	4376.45	4376.45	4376.45	4379.66	4376.45	4379.66
358.38	14343.4				14343.4	346	4435.6	4376.71	4376.71	4376.71	4380.58	4376.71	4380.58
358.33	14320.8				14320.8	345.875	4400.4	4376.97	4376.97	4376.97	4381.61	4376.97	4381.61
358.28	13578.1				13578.1	345.75	4413	4377.23	4377.23	4377.23	4382.77	4377.23	4382.77
358.23	14303				14303	345.625	4423	4377.48	4377.48	4377.48	4384.07	4377.48	4384.07
358.18	13809.6				13809.6	345.5	4373	4377.74	4377.74	4377.74	4385.53	4377.74	4385.53
358.13	13899.6				13899.6	345.375	4418	4378	4378	4378	4387.16	4378	4387.16
358.08	13803.6				13803.6	345.25	4461.6	4378.26	4378.26	4378.26	4388.98	4378.26	4388.98
358.03	14664.5				14664.5	345.125	4454	4378.52	4378.52	4378.52	4391	4378.52	4391
357.98	14048.6				14048.6	345	4430.2	4378.77	4378.77	4378.77	4393.24	4378.77	4393.24
357.93	13971.8				13971.8	344.875	4415	4379.03	4379.03	4379.03	4395.7	4379.03	4395.7
357.88	14022.9				14022.9	344.75	4477.8	4379.29	4379.29	4379.29	4398.4	4379.29	4398.4
357.83	13653				13653	344.625	4378.4	4379.55	4379.55	4379.55	4401.33	4379.55	4401.34
357.78	13702.3				13702.3	344.5	4396.8	4379.81	4379.81	4379.81	4404.51	4379.81	4404.51
357.73	14402.6				14402.6	344.375	4369.6	4380.06	4380.06	4380.07	4407.91	4380.06	4407.91
357.68	14398.3				14398.3	344.25	4433.6	4380.32	4380.32	4380.33	4411.52	4380.32	4411.52
357.63	14527.3				14527.3	344.125	4407.6	4380.58	4380.58	4380.58	4415.33	4380.58	4415.34
357.58	14635				14635	344	4397.2	4380.84	4380.84	4380.84	4419.31	4380.84	4419.32
357.53	14374.2				14374.2	343.875	4443	4381.1	4381.1	4381.1	4423.43	4381.1	4423.43
357.48	14137.3				14137.3	343.75	4442	4381.36	4381.36	4381.36	4427.62	4381.36	4427.63
357.43	14181.5				14181.5	343.625	4449.6	4381.61	4381.61	4381.62	4431.85	4381.61	4431.86
357.38	14176.8				14176.8	343.5	4482.8	4381.87	4381.87	4381.89	4436.04	4381.87	4436.06
357.33	13739.1				13739.1	343.375	4439.4	4382.13	4382.13	4382.15	4440.14	4382.13	4440.16
357.28	13858.6				13858.6	343.25	4424.2	4382.39	4382.39	4382.41	4444.06	4382.39	4444.09
357.23	13573.4				13573.4	343.125	4458	4382.65	4382.65	4382.68	4447.74	4382.65	4447.78
357.18	14615.4				14615.4	343	4381	4382.9	4382.91	4382.95	4451.09	4382.9	4451.15
357.13	14033.8				14033.8	342.875	4488	4383.16	4383.18	4383.22	4454.05	4383.16	4454.13
357.08	13922.8				13922.8	342.75	4504.4	4383.42	4383.45	4383.5	4456.55	4383.42	4456.66
357.03	14172.6				14172.6	342.625	4464	4383.68	4383.73	4383.78	4458.53	4383.68	4458.68
356.98	14521.7				14521.7	342.5	4464.8	4383.94	4384.03	4384.07	4459.94	4383.94	4460.16
356.93	14199.8				14199.8	342.375	4498.4	4384.2	4384.35	4384.37	4460.76	4384.2	4461.08
356.88	14374				14374	342.25	4462.4	4384.45	4384.71	4384.67	4460.96	4384.45	4461.43
356.83	14468.7				14468.7	342.125	4432.4	4384.71	4385.12	4384.99	4460.56	4384.71	4461.25
356.78	14056.2				14056.2	342	4437.4	4384.97	4385.62	4385.33	4459.56	4384.97	4460.57
356.73	14541.6				14541.6	341.875	4469.2	4385.23	4386.24	4385.69	4458.01	4385.23	4459.48
356.68	14089				14089	341.75	4487.4	4385.49	4387.04	4386.07	4455.95	4385.49	4458.08
356.63	14059.5				14059.5	341.625	4444.2	4385.74	4388.08	4386.48	4453.43	4385.74	4456.5
356.58	13745.7				13745.7	341.5	4487.2	4386	4389.45	4386.92	4450.53	4386	4454.9
356.53	14570.4				14570.4	341.375	4444.8	4386.26	4391.26	4387.41	4447.32	4386.26	4453.47
356.48	14401.5				14401.5	341.25	4489.8	4386.52	4393.64	4387.95	4443.88	4386.52	4452.43
356.43	14542.7				14542.7	341.125	4453.2	4386.78	4396.73	4388.55	4440.28	4386.78	4452
356.38	14110.2				14110.2	341	4438.8	4387.04	4400.68	4389.22	4436.59	4387.04	4452.42
356.33	14284.1				14284.1	340.875	4450.6	4387.29	4405.63	4389.98	4432.88	4387.29	4453.9
356.28	14046.1				14046.1	340.75	4440	4387.55	4411.69	4390.83	4429.21	4387.55	4456.63
356.23	14143.8				14143.8	340.625	4513	4387.81	4418.92	4391.79	4425.64	4387.81	4460.73
356.18	14626.4				14626.4	340.5	4458.2	4388.07	4427.29	4392.89	4422.2	4388.07	4466.24
356.13	14016.3				14016.3	340.375	4485.8	4388.33	4436.63	4394.13	4418.94	4388.33	4473.04
356.08	13920.6				13920.6	340.25	4533	4388.58	4446.63	4395.54	4415.87	4388.58	4480.87
356.03	14035.2				14035.2	340.125	4490.2	4388.84	4456.82	4397.14	4413.03	4388.84	4489.3
355.98	14249.6				14249.6	340	4512.2	4389.1	4466.58	4398.95	4410.41	4389.1	4497.74
355.93	14074.7				14074.7	339.875	4512.6	4389.36	4475.19	4400.99	4408.04	4389.36	4505.5
355.88	13951.6				13951.6	339.75	4500.2	4389.62	4481.94	4403.28	4405.9	4389.62	4511.88
355.83	13928.5				13928.5	339.625	4495.4	4389.88	4486.19	4405.86	4403.99	4389.88	4516.28
355.78	14363.4				14363.4	339.5	4481.6	4390.13	4487.56	4408.72	4402.3	4390.13	4518.32
355.73	14017.8				14017.8	339.375	4469	4390.39	4485.91	4411.91	4400.83	4390.39	4517.86
355.68	14202.6				14202.6	339.25	4489.4	4390.65	4481.45	4415.42	4399.56	4390.65	4515.13
355.63	14273.3				14273.3	339.125	4521.4	4390.91	4474.65	4419.27	4398.48	4390.91	4510.58
355.58	14333.2				14333.2	339	4494.4	4391.17	4466.17	4423.46	4397.56	4391.17	4504.87
355.53	14133.2				14133.2	338.875	4513.2	4391.42	4456.75	4428	4396.8	4391.42	4498.7
355.48	14157.5				14157.5	338.75	4496	4391.68	4447.07	4432.86	4396.19	4391.68	4492.75
355.43	14183.4				14183.4	338.625	4495.2	4391.94	4437.72	4438.03	4395.69	4391.94	4487.56
355.38	14135.6				14135.6	338.5	4424	4392.2	4429.13	4443.48	4395.31	4392.2	4483.52
355.33	14228.3				14228.3	338.375	4480.6	4392.46	4421.58	4449.16	4395.02	4392.46	4480.85
355.28	14202.6				14202.6	338.25	4466	4392.72	4415.18	4455.01	4394.82	4392.72	4479.59
355.23	13725.3				13725.3	338.125	4416.2	4392.98	4409.94	4460.98	4394.7	4392.97	4479.67
355.18	14328.8				14328.8	338	4481	4393.24	4405.79	4466.97	4394.63	4393.23	4480.93
355.13	14364.1				14364.1	337.875	4437.4	4393.5	4402.6	4472.9	4394.62	4393.49	4483.15
355.08	13976.8				13976.8	337.75	4560	4393.77	4400.23	4478.66	4394.66	4393.75	4486.08
355.03	14401.8				14401.8	337.625	4507.8	4394.05	4398.54	4484.15	4394.74	4394.01	4489.46
354.98	14143.3				14143.3	337.5	4528.2	4394.33	4397.37	4489.27	4394.85	4394.26	4493.03
354.93	14250.4				14250.4	337.375	4474.8	4394.64	4396.61	4493.89	4394.99	4394.52	4496.57
354.88	14456.7				14456.7	337.25	4525.6	4394.98	4396.16	4497.93	4395.15	4394.78	4499.88
354.83	14648.2				14648.2	337.125	4438	4395.37	4395.94	4501.28	4395.33	4395.04	4502.79
354.78	14506.9				14506.9	337	4493.4	4395.83	4395.87	4503.86	4395.53	4395.3	4505.2
354.73	14871.2				14871.2	336.875	4516.2	4396.41	4395.91	4505.62	4395.73	4395.56	4507.01
354.68	14130.5				14130.5	336.75	4485.2	4397.15	4396.04	4506.51	4395.95	4395.81	4508.2
354.63	14162.4				14162.4	336.625	4483.6	4398.13	4396.21	4506.51	4396.18	4396.07	4508.81
354.58	14652.5				14652.5	336.5	4509.6	4399.44	4396.41	4505.64	4396.41	4396.33	4508.91
354.53	13877.1				13877.1	336.375	4517.6	4401.2	4396.63	4503.92	4396.65	4396.59	4508.64
354.48	14503.4				14503.4	336.25	4528.4	4403.56	4396.87	4501.41	4396.89	4396.85	4508.2
354.43	14589.6				14589.6	336.125	4519.6	4406.7	4397.12	4498.17	4397.14	4397.1	4507.82
354.38	14431.2				14431.2	336	4479.8	4410.83	4397.37	4494.3	4397.39	4397.36	4507.81
354.33	14528.2				14528.2	335.875	4546.8	4416.16	4397.63	4489.9	4397.64	4397.62	4508.46
354.28	13886.6				13886.6	335.75	4509.2	4422.89	4397.88	4485.08	4397.89	4397.88	4510.1
354.23	14018.4				14018.4	335.625	4471	4431.21	4398.14	4479.93	4398.15	4398.14	4513.01
354.18	13882.8				13882.8	335.5	4471	4441.2	4398.4	4474.58	4398.4	4398.4	4517.39
354.13	14126				14126	335.375	4522	4452.86	4398.65	4469.12	4398.66	4398.65	4523.33
354.08	14178.9				14178.9	335.25	4510.6	4465.99	4398.91	4463.65	4398.92	4398.91	4530.73
354.03	14232				14232	335.125	4560.6	4480.19	4399.17	4458.25	4399.17	4399.17	4539.27
353.98	14049.7				14049.7	335	4540.2	4494.81	4399.43	4453.01	4399.43	4399.43	4548.39
353.93	14134.5				14134.5	334.875	4548.6	4509	4399.69	4447.97	4399.69	4399.69	4557.29
353.88	14515.2				14515.2	334.75	4523.4	4521.75	4399.94	4443.19	4399.95	4399.94	4565
353.83	14348.8				14348.8	334.625	4645.6	4532	4400.2	4438.71	4400.2	4400.2	4570.51
353.78	14583.4				14583.4	334.5	4589.4	4538.81	4400.46	4434.55	4400.46	4400.46	4572.9
353.73	14119.7				14119.7	334.375	4529.8	4541.53	4400.72	4430.73	4400.72	4400.72	4571.54
353.68	14414.5				14414.5	334.25	4594.8	4539.9	4400.98	4427.25	4400.98	4400.98	4566.16
353.63	14039.2				14039.2	334.125	4566.6	4534.11	4401.24	4424.11	4401.24	4401.24	4556.98
353.58	13948.4				13948.4	334	4596.8	4524.77	4401.49	4421.3	4401.49	4401.49	4544.58
353.53	14220.1				14220.1	333.875	4528	4512.81	4401.75	4418.81	4401.75	4401.75	4529.87
353.48	14240.3				14240.3	333.75	4511	4499.26	4402.01	4416.63	4402.01	4402.01	4513.89
353.43	14393.5				14393.5	333.625	4499	4485.16	4402.27	4414.74	4402.27	4402.27	4497.63
353.38	14430.9				14430.9	333.5	4508.6	4471.38	4402.53	4413.11	4402.53	4402.53	4481.97
353.33	14568.8				14568.8	333.375	4407.6	4458.6	4402.78	4411.72	4402.78	4402.78	4467.54
353.28	14279.7				14279.7	333.25	4443.8	4447.25	4403.04	4410.55	4403.04	4403.04	4454.76
353.23	14566.6				14566.6	333.125	4497.4	4437.55	4403.3	4409.58	4403.3	4403.3	4443.83
353.18	14283.8				14283.8	333	4511.2	4429.53	4403.56	4408.78	4403.56	4403.56	4434.76
353.13	14380.8				14380.8	332.875	4414.2	4423.12	4403.82	4408.14	4403.82	4403.82	4427.44
353.08	14420.3				14420.3	332.75	4432.4	4418.14	4404.08	4407.64	4404.08	4404.08	4421.7
353.03	14544.6				14544.6	332.625	4407.6	4414.38	4404.33	4407.26	4404.33	4404.33	4417.31
352.98	13922.1				13922.1	332.5	4417	4411.64	4404.59	4406.98	4404.59	4404.59	4414.02
352.93	14216.5				14216.5	332.375	4387.4	4409.7	4404.85	4406.79	4404.85	4404.85	4411.64
352.88	14437.9				14437.9	332.25	4436	4408.39	4405.11	4406.68	4405.11	4405.11	4409.96
352.83	14413.1				14413.1	332.125	4396.4	4407.54	4405.37	4406.63	4405.37	4405.37	4408.81
352.78	14012				14012	332	4453.2	4407.04	4405.62	4406.64	4405.62	4405.62	4408.06
352.73	14557.2				14557.2	331.875	4376.6	4406.79	4405.88	4406.69	4405.88	4405.88	4407.6
352.68	14182.4				14182.4	331.75	4390.4	4406.71	4406.14	4406.78	4406.14	4406.14	4407.35
352.63	14037.3				14037.3	331.625	4421.6	4406.75	4406.4	4406.91	4406.4	4406.4	4407.26
352.58	14522				14522	331.5	4421.6	4406.87	4406.66	4407.06	4406.66	4406.66	4407.27
352.53	13746.5				13746.5	331.375	4404.8	4407.04	4406.92	4407.23	4406.92	4406.92	4407.36
352.48	14139.6				14139.6	331.25	4434	4407.25	4407.17	4407.42	4407.17	4407.17	4407.49
352.43	14501.1				14501.1	331.125	4426.2	4407.47	4407.43	4407.62	4407.43	4407.43	4407.66
352.38	14843.1				14843.1	331	4403.8	4407.71	4407.69	4407.84	4407.69	4407.69	4407.86
352.33	14579.2				14579.2	330.875	4420.8	4407.96	4407.95	4408.06	4407.95	4407.95	4408.07
352.28	14240.3				14240.3	330.75	4459.6	4408.21	4408.21	4408.29	4408.21	4408.21	4408.3
352.23	14401.4				14401.4	330.625	4440	4408.47	4408.46	4408.53	4408.46	4408.46	4408.53
352.18	14457.2				14457.2	330.5	4394.2	4408.72	4408.72	4408.77	4408.72	4408.72	4408.77
352.13	14068.8				14068.8	330.375	4429.6	4408.98	4408.98	4409.02	4408.98	4408.98	4409.02
352.08	14931				14931	330.25	4408.8	4409.24	4409.24	4409.27	4409.24	4409.24	4409.27
352.03	14299.4				14299.4	330.125	4385	4409.5	4409.5	4409.52	4409.5	4409.5	4409.52
351.98	14604.4				14604.4	330	4415.6	4409.76	4409.76	4409.77	4409.76	4409.76	4409.77
351.93	14516.4				14516.4	329.875	4389.4	4413.03	4413.03	4413.04	4413.03	4413.03	4413.04
351.88	14280.6				14280.6	329.75	4407.8	4416.29	4416.29	4416.3	4416.29	4416.29	4416.3
351.83	14743				14743	329.625	4461.4	4419.56	4419.56	4419.57	4419.56	4419.56	4419.57
351.78	14306.3				14306.3	329.5	4396	4422.83	4422.83	4422.84	4422.83	4422.83	4422.84
351.73	13671.6				13671.6	329.375	4477.6	4426.1	4426.1	4426.11	4426.1	4426.1	4426.11
351.68	14542.2				14542.2	329.25	4403.4	4429.37	4429.37	4429.38	4429.37	4429.37	4429.38
351.63	15055				15055	329.125	4394.6	4432.64	4432.64	4432.64	4432.64	4432.64	4432.64
351.58	14272.9				14272.9	329	4473	4435.91	4435.91	4435.91	4435.91	4435.91	4435.91
351.53	14431.5				14431.5	328.875	4473.4	4439.18	4439.18	4439.18	4439.18	4439.18	4439.18
351.48	14179				14179	328.75	4429.8	4442.45	4442.45	4442.45	4442.45	4442.45	4442.45
351.43	14593.2				14593.2	328.625	4433.6	4445.72	4445.72	4445.72	4445.72	4445.72	4445.72
351.38	13966.1				13966.1	328.5	4434	4448.99	4448.99	4448.99	4448.99	4448.99	4448.99
351.33	14435.6				14435.6	328.375	4440.2	4452.26	4452.26	4452.26	4452.26	4452.26	4452.26
351.28	14746.3				14746.3	328.25	4458.2	4455.53	4455.53	4455.53	4455.53	4455.53	4455.53
351.23	14576				14576	328.125	4480.2	4458.8	4458.8	4458.8	4458.8	4458.8	4458.8
351.18	14846.7				14846.7	328	4456.6						4456.6
351.13	14315.7				14315.7
351.08	14361.6				14361.6
351.03	14431.9				14431.9
350.98	14432.9				14432.9
350.93	14409.3				14409.3
350.88	14293.9				14293.9
350.83	14315.2				14315.2
350.78	14417.2				14417.2
350.73	14843				14843
350.68	14343				14343
350.63	14490.2				14490.2
350.58	14310.3				14310.3
350.53	14521.8				14521.8
350.48	14833.7				14833.7
350.43	14260				14260
350.38	14366.2				14366.2
350.33	14066.2				14066.2
350.28	13986.4				13986.4
350.23	13943.1				13943.1
350.18	14317.2				14317.2
350.13	14304.6				14304.6
350.08	14798.7				14798.7
350.03	14306.8				14306.8
349.98	14358.4				14358.4
349.93	14024				14024
349.88	14154.6				14154.6
349.83	14228.8				14228.8
349.78	14300.1				14300.1
349.73	14447.7				14447.7
349.68	14634.7				14634.7
349.63	14524.5				14524.5
349.58	14145.6				14145.6
349.53	14608.9				14608.9
349.48	14643				14643
349.43	14806.3				14806.3
349.38	14293.2				14293.2
349.33	13848.4				13848.4
349.28	13974.4				13974.4
349.23	14143.4				14143.4
349.18	14108.7				14108.7
349.13	14349.3				14349.3
349.08	14283.6				14283.6
349.03	14178.6				14178.6
348.98	14053.3				14053.3
348.93	14390				14390
348.88	14322.1				14322.1
348.83	14637.5				14637.5
348.78	14408.7	14321.7	14321.7	14321.7	14321.7
348.73	14157.3	14321.7	14321.7	14321.7	14321.7
348.68	14230.4	14321.6	14321.6	14321.6	14321.6
348.63	13985.4	14321.6	14321.6	14321.6	14321.6
348.58	14453.4	14321.5	14321.5	14321.5	14321.5
348.53	14722.1	14321.4	14321.4	14321.4	14321.4
348.48	14089.2	14321.4	14321.4	14321.4	14321.4
348.43	14544.6	14321.3	14321.3	14321.3	14321.3
348.38	14882.2	14321.3	14321.3	14321.3	14321.3
348.33	14497	14321.2	14321.2	14321.2	14321.2
348.28	14448.2	14321.1	14321.1	14321.1	14321.1
348.23	14648.6	14321.1	14321.1	14321.1	14321.1
348.18	14888.5	14321	14321	14321	14321
348.13	14944.3	14321	14321	14321	14321
348.08	14231.8	14320.9	14320.9	14320.9	14320.9
348.03	14410.5	14320.8	14320.8	14320.8	14320.8
347.98	14055.4	14320.8	14320.8	14320.8	14320.8
347.93	14135.4	14320.7	14320.7	14320.7	14320.7
347.88	14853.7	14320.6	14320.6	14320.6	14320.6
347.83	14908.6	14320.6	14320.6	14320.6	14320.6
347.78	13942.2	14320.5	14320.5	14320.5	14320.5
347.73	14272.8	14320.5	14320.5	14320.5	14320.5
347.68	14383.2	14320.4	14320.4	14320.4	14320.4
347.63	14088.4	14320.4	14320.4	14320.4	14320.4
347.58	14513.4	14320.4	14320.4	14320.4	14320.4
347.53	14827.8	14320.4	14320.4	14320.4	14320.4
347.48	14061.1	14320.3	14320.3	14320.3	14320.3
347.43	14258.4	14320.3	14320.3	14320.3	14320.3
347.38	14342	14320.3	14320.3	14320.3	14320.3
347.33	14373.2	14320.2	14320.2	14320.2	14320.2
347.28	14200.8	14320.2	14320.2	14320.2	14320.2
347.23	14238	14320.1	14320.1	14320.1	14320.1
347.18	14690.2	14320.1	14320.1	14320.1	14320.1
347.13	14523	14320	14320	14320	14320
347.08	14299.3	14320	14320	14320	14320
347.03	14428.3	14319.9	14319.9	14319.9	14319.9
346.98	14629.1	14319.9	14319.9	14319.9	14319.9
346.93	14503.9	14319.8	14319.8	14319.8	14319.8
346.88	14466.5	14319.8	14319.8	14319.8	14319.8
346.83	14702.6	14319.7	14319.7	14319.7	14319.7
346.78	14576.9	14319.6	14319.6	14319.6	14319.6
346.73	14639.4	14319.6	14319.6	14319.6	14319.6
346.68	14814	14319.5	14319.5	14319.5	14319.5
346.63	14782.2	14319.4	14319.4	14319.4	14319.4
346.58	13693.3	14319.4	14319.4	14319.4	14319.4
346.53	14341.4	14319.3	14319.3	14319.3	14319.3
346.48	14596.9	14319.2	14319.2	14319.2	14319.2
346.43	14031.5	14319.2	14319.2	14319.2	14319.2
346.38	14734.7	14319.1	14319.1	14319.1	14319.1
346.33	14617.4	14319	14319	14319	14319
346.28	14212.6	14318.9	14318.9	14318.9	14318.9
346.23	14275.6	14318.9	14318.9	14318.9	14318.9
346.18	14250.8	14318.8	14318.8	14318.8	14318.8
346.13	14890.9	14318.8	14318.8	14318.8	14318.8
346.08	14639.3	14318.7	14318.7	14318.7	14318.7
346.03	14276.1	14318.7	14318.7	14318.7	14318.7
345.98	14484.4	14318.6	14318.6	14318.6	14318.6
345.93	14587.1	14318.6	14318.6	14318.6	14318.6
345.88	14395.2	14318.5	14318.5	14318.5	14318.5
345.83	14634.5	14318.4	14318.4	14318.4	14318.4
345.78	14721.4	14318.4	14318.4	14318.4	14318.4
345.73	14075.8	14318.3	14318.3	14318.3	14318.3
345.68	14251.8	14318.2	14318.2	14318.2	14318.2
345.63	14293	14318.1	14318.1	14318.1	14318.1
345.58	14564.2	14318.1	14318.1	14318.1	14318.1
345.53	14657.1	14318	14318	14318	14318
345.48	14383.6	14317.9	14317.9	14317.9	14317.9
345.43	14599	14317.8	14317.8	14317.8	14317.8
345.38	14458.6	14317.7	14317.8	14317.7	14317.8
345.33	14558.8	14317.6	14317.7	14317.6	14317.7
345.28	14624.2	14317.6	14317.6	14317.6	14317.6
345.23	14735.6	14317.5	14317.6	14317.5	14317.6
345.18	14308.9	14317.4	14317.5	14317.4	14317.5
345.13	14309.8	14317.3	14317.5	14317.3	14317.5
345.08	15027.1	14317.2	14317.5	14317.2	14317.5
345.03	14690.4	14317.1	14317.5	14317.1	14317.5
344.98	14632.5	14317	14317.5	14317	14317.5
344.93	14392.2	14316.9	14317.6	14316.9	14317.6
344.88	14740.1	14316.8	14317.7	14316.8	14317.7
344.83	14348.3	14316.7	14318	14316.7	14318
344.78	14372	14316.6	14318.4	14316.6	14318.4
344.73	14502	14316.4	14318.9	14316.4	14318.9
344.68	14643.6	14316.3	14319.6	14316.3	14319.6
344.63	14703.1	14316.2	14320.6	14316.2	14320.6
344.58	14714.7	14316.1	14321.9	14316.1	14321.9
344.53	14592.1	14316	14323.6	14316	14323.6
344.48	14662.3	14315.8	14325.9	14315.8	14325.9
344.43	14349.1	14315.7	14328.8	14315.7	14328.8
344.38	14506.5	14315.6	14332.6	14315.6	14332.6
344.33	14747.1	14315.4	14337.5	14315.4	14337.5
344.28	14203.6	14315.3	14343.6	14315.3	14343.6
344.23	14715.4	14315.1	14351.3	14315.1	14351.3
344.18	15108.5	14314.9	14360.9	14314.9	14360.9
344.13	14856.3	14314.7	14372.9	14314.7	14372.9
344.08	14999.2	14314.5	14387.6	14314.5	14387.6
344.03	14537.5	14314.3	14405.8	14314.3	14405.8
343.98	14691.8	14314.1	14427.8	14314.1	14427.8
343.93	14963	14313.9	14454.6	14313.9	14454.6
343.88	15172.5	14313.6	14486.7	14313.6	14486.7
343.83	15188.8	14313.4	14525.1	14313.4	14525.1
343.78	15468.4	14313.1	14570.5	14313.1	14570.5
343.73	15092.3	14312.8	14624.1	14312.8	14624.1
343.68	14265	14312.5	14686.8	14312.5	14686.8
343.63	14780	14312.1	14759.5	14312.1	14759.5
343.58	15294.2	14311.7	14843.4	14311.7	14843.4
343.53	15329	14311.3	14939.3	14311.3	14939.3
343.48	14767.3	14310.8	15048.1	14310.8	15048.1
343.43	15440.2	14310.3	15170.5	14310.3	15170.5
343.38	15318.9	14309.8	15307.1	14309.8	15307.1
343.33	15438.1	14309.2	15457.9	14309.2	15457.9
343.28	16084.4	14308.6	15622.9	14308.6	15622.9
343.23	16157.4	14308	15801.6	14308	15801.6
343.18	16086.7	14307.3	15992.8	14307.3	15992.8
343.13	16393.5	14306.5	16195.1	14306.5	16195.1
343.08	16606.8	14305.7	16406.2	14305.7	16406.2
343.03	16479.3	14304.8	16623.3	14304.8	16623.3
342.98	16362	14303.9	16843.1	14303.9	16843.1
342.93	17028.7	14302.9	17061.5	14302.9	17061.5
342.88	16825.5	14301.9	17274.3	14301.9	17274.3
342.83	17167.5	14300.8	17476.5	14300.8	17476.5
342.78	17413.8	14299.7	17663.2	14299.7	17663.2
342.73	17341.5	14298.6	17829.5	14298.6	17829.5
342.68	17874.3	14297.4	17970.6	14297.4	17970.6
342.63	17636.6	14296.3	18082.5	14296.3	18082.5
342.58	17928.6	14295.1	18161.6	14295.1	18161.6
342.53	18017.7	14293.8	18205.4	14293.8	18205.4
342.48	17895	14292.6	18212.5	14292.6	18212.5
342.43	17495.9	14291.4	18182.6	14291.4	18182.6
342.38	16884.4	14290.2	18116.7	14290.2	18116.7
342.33	17219.6	14289	18016.7	14289	18016.7
342.28	17424.1	14287.8	17885.9	14287.8	17885.9
342.23	17283	14286.7	17728	14286.7	17728
342.18	17130.3	14285.5	17547.6	14285.5	17547.6
342.13	17219.2	14284.5	17349.5	14284.5	17349.5
342.08	16712.4	14283.4	17138.8	14283.4	17138.8
342.03	16815.7	14282.4	16920.4	14282.4	16920.4
341.98	16441.9	14281.5	16698.8	14281.5	16698.8
341.93	16230.3	14280.6	16478.2	14280.6	16478.2
341.88	16106.4	14279.7	16262.3	14279.7	16262.3
341.83	16100.2	14278.9	16054.2	14278.9	16054.2
341.78	15790.3	14278.2	15856.3	14278.2	15856.3
341.73	15867.8	14277.4	15670.4	14277.4	15670.4
341.68	15743.7	14276.7	15497.9	14276.7	15497.9
341.63	15698.4	14276.1	15339.5	14276.1	15339.5
341.58	14864.5	14275.5	15195.4	14275.5	15195.4
341.53	15252.6	14275	15065.7	14275	15065.7
341.48	15302.2	14274.5	14949.9	14274.5	14949.9
341.43	15013	14274	14847.4	14274	14847.4
341.38	15520.7	14273.6	14757.4	14273.6	14757.4
341.33	15588.4	14273.2	14679	14273.2	14679
341.28	15321	14272.8	14611.2	14272.8	14611.2
341.23	14644.5	14272.5	14553	14272.5	14553
341.18	14645.8	14272.2	14503.4	14272.2	14503.4
341.13	14576.7	14271.9	14461.4	14271.9	14461.4
341.08	15064.8	14271.6	14426.1	14271.6	14426.1
341.03	14342.3	14271.3	14396.6	14271.3	14396.6
340.98	15077.4	14271.1	14372	14271.1	14372
340.93	14794.9	14270.9	14351.8	14270.9	14351.8
340.88	14566.9	14270.6	14335.1	14270.6	14335.1
340.83	14667.1	14270.4	14321.6	14270.4	14321.6
340.78	14604.3	14270.2	14310.6	14270.2	14310.6
340.73	14658.8	14270.1	14301.7	14270.1	14301.7
340.68	14795.1	14269.9	14294.6	14269.9	14294.6
340.63	14655.4	14269.8	14288.9	14269.8	14288.9
340.58	14696.2	14269.6	14284.4	14269.6	14284.4
340.53	14675.2	14269.5	14280.8	14269.5	14280.9
340.48	14565.6	14269.4	14278.1	14269.4	14278.1
340.43	14549.5	14269.3	14275.8	14269.3	14275.8
340.38	14577	14269.2	14274.1	14269.2	14274.1
340.33	14321.6	14269.1	14272.8	14269	14272.8
340.28	14262.7	14269	14271.7	14268.9	14271.7
340.23	14271.6	14268.9	14270.9	14268.8	14270.9
340.18	14240	14268.8	14270.3	14268.8	14270.3
340.13	14401	14268.7	14269.8	14268.6	14269.8
340.08	14307.1	14268.6	14269.4	14268.5	14269.4
340.03	14388.2	14268.5	14269	14268.4	14269.1
339.98	14945	14268.5	14268.8	14268.4	14268.9
339.93	14379.4	14268.4	14268.6	14268.3	14268.8
339.88	14512.6	14268.4	14268.4	14268.2	14268.7
339.83	14306.6	14268.4	14268.2	14268.1	14268.6
339.78	14460.2	14268.5	14268.1	14268	14268.6
339.73	14570.5	14268.6	14268	14267.9	14268.7
339.68	15010.4	14268.8	14267.9	14267.8	14268.9
339.63	14483.3	14269.1	14267.8	14267.7	14269.1
339.58	14539.7	14269.5	14267.7	14267.6	14269.6
339.53	14846.1	14270.1	14267.6	14267.6	14270.1
339.48	14628.4	14270.9	14267.5	14267.5	14271
339.43	14245.9	14272.1	14267.4	14267.4	14272.1
339.38	14594.5	14273.5	14267.3	14267.3	14273.5
339.33	14448.5	14275.5	14267.3	14267.3	14275.5
339.28	14112.6	14278.1	14267.2	14267.2	14278.1
339.23	14432.1	14281.4	14267.1	14267.1	14281.4
339.18	13865.9	14285.7	14267	14267	14285.7
339.13	14226.5	14291.2	14266.9	14266.9	14291.2
339.08	14383.6	14298.3	14266.8	14266.8	14298.3
339.03	14260.4	14307.1	14266.7	14266.7	14307.1
338.98	13980.2	14318.3	14266.6	14266.6	14318.3
338.93	14777.5	14332.2	14266.5	14266.5	14332.2
338.88	14406.3	14349.4	14266.4	14266.4	14349.4
338.83	14458	14370.7	14266.3	14266.3	14370.7
338.78	14581.4	14396.8	14266.1	14266.1	14396.8
338.73	14901.9	14428.5	14265.9	14265.9	14428.5
338.68	15041.6	14466.8	14265.7	14265.7	14466.8
338.63	15273.6	14512.9	14265.5	14265.5	14512.9
338.58	14967.9	14568	14265.2	14265.2	14568
338.53	14880.7	14633.2	14264.9	14264.9	14633.2
338.48	14568.4	14710.1	14264.6	14264.6	14710.1
338.43	15040.7	14800	14264.2	14264.2	14800
338.38	15278.1	14904.4	14263.7	14263.7	14904.4
338.33	15080.5	15024.8	14263.2	14263.2	15024.8
338.28	15959	15162.5	14262.7	14262.7	15162.5
338.23	15673.5	15318.7	14262	14262	15318.7
338.18	15897.7	15494.6	14261.3	14261.3	15494.6
338.13	15438.1	15690.8	14260.5	14260.5	15690.8
338.08	16271.2	15907.6	14259.7	14259.7	15907.6
338.03	16328.1	16145	14258.8	14258.8	16145
337.98	17010.8	16402.1	14257.7	14257.7	16402.1
337.93	16781.6	16677.4	14256.6	14256.6	16677.4
337.88	17256.4	16968.8	14255.4	14255.4	16968.8
337.83	17642.6	17273.1	14254.1	14254.1	17273.1
337.78	17734.3	17586.4	14252.6	14252.6	17586.4
337.73	18361.1	17903.7	14251.1	14251.1	17903.7
337.68	18353.1	18219.5	14249.5	14249.5	18219.5
337.63	19034.8	18527.3	14247.7	14247.7	18527.3
337.58	19530.1	18820.2	14245.9	14245.9	18820.2
337.53	19552.6	19091	14244	14244	19091
337.48	19727.1	19332.7	14242.1	14242.1	19332.7
337.43	20148.4	19538.5	14240	14240	19538.5
337.38	20548.9	19702.1	14238	14238	19702.1
337.33	20532.3	19818.7	14235.9	14235.9	19818.7
337.28	20294.1	19884.4	14233.8	14233.8	19884.4
337.23	20005.1	19897.1	14231.6	14231.6	19897.1
337.18	20651.6	19856.3	14229.5	14229.5	19856.3
337.13	20455.3	19763.3	14227.4	14227.4	19763.3
337.08	19860.3	19621	14225.3	14225.3	19621
337.03	19930.1	19433.7	14223.2	14223.2	19433.7
336.98	19547.1	19207.2	14221.3	14221.3	19207.2
336.93	18357.3	18947.7	14219.3	14219.3	18947.7
336.88	18273.8	18662.4	14217.5	14217.5	18662.4
336.83	18524.9	18358.4	14215.7	14215.7	18358.4
336.78	18541.1	18042.9	14214.1	14214.1	18042.9
336.73	18003.5	17722.5	14212.5	14212.5	17722.5
336.68	17165.5	17403.4	14211	14211	17403.4
336.63	17101.8	17090.8	14209.6	14209.6	17090.8
336.58	16477.8	16789.3	14208.3	14208.3	16789.3
336.53	16221.1	16502.4	14207.2	14207.2	16502.4
336.48	16591.7	16232.8	14206.1	14206.1	16232.8
336.43	15785.6	15982.4	14205.1	14205.1	15982.4
336.38	15804.4	15752.3	14204.2	14204.2	15752.3
336.33	15831.7	15543.1	14203.4	14203.4	15543.1
336.28	15343.7	15354.5	14202.6	14202.6	15354.5
336.23	15508.4	15186.2	14201.9	14201.9	15186.2
336.18	15482.5	15037.1	14201.3	14201.3	15037.1
336.13	15112.6	14906.2	14200.7	14200.7	14906.2
336.08	14629.2	14792.1	14200.2	14200.2	14792.1
336.03	15617.7	14693.5	14199.7	14199.7	14693.5
335.98	14796.5	14608.8	14199.3	14199.3	14608.8
335.93	14786.2	14536.5	14198.9	14198.9	14536.5
335.88	14889.6	14475.3	14198.5	14198.5	14475.3
335.83	14985	14423.8	14198.1	14198.1	14423.8
335.78	14974.8	14380.8	14197.8	14197.8	14380.8
335.73	15337.6	14345	14197.4	14197.4	14345
335.68	15086.1	14315.4	14197.1	14197.1	14315.4
335.63	14982.9	14291.2	14196.8	14196.8	14291.2
335.58	14489.2	14271.3	14196.5	14196.5	14271.3
335.53	14626.8	14255.3	14196.2	14196.2	14255.3
335.48	14885	14242.3	14196	14196	14242.3
335.43	14503.9	14231.9	14195.7	14195.7	14231.9
335.38	15470.4	14223.5	14195.5	14195.5	14223.5
335.33	14747.7	14216.9	14195.2	14195.2	14216.9
335.28	14466.1	14211.6	14195	14195	14211.6
335.23	14960.9	14207.5	14194.8	14194.8	14207.5
335.18	14853.8	14204.2	14194.6	14194.6	14204.2
335.13	14534.6	14201.7	14194.4	14194.4	14201.7
335.08	14662.2	14199.8	14194.3	14194.3	14199.8
335.03	14437.6	14198.2	14194.2	14194.2	14198.2
334.98	14234.4	14197	14194	14194	14197
334.93	14577.1	14196.1	14193.9	14193.9	14196.1
334.88	14526.8	14195.4	14193.8	14193.8	14195.4
334.83	14349.9	14194.9	14193.7	14193.7	14194.9
334.78	14324.6	14194.4	14193.6	14193.6	14194.4
334.73	14076	14194.1	14193.5	14193.5	14194.1
334.68	13872.4	14193.9	14193.4	14193.4	14193.9
334.63	14073.8	14193.7	14193.4	14193.4	14193.7
334.58	14590.5	14193.6	14193.4	14193.4	14193.6
334.53	14539.6	14193.5	14193.3	14193.3	14193.5
334.48	14030.2	14193.4	14193.3	14193.3	14193.4
334.43	14393.1	14193.3	14193.3	14193.3	14193.3
334.38	13841.9	14193.3	14193.2	14193.2	14193.3
334.33	14082.7	14193.2	14193.2	14193.2	14193.2
334.28	14013.5	14193.2	14193.2	14193.2	14193.2
334.23	14144.1	14193.2	14193.2	14193.2	14193.2
334.18	14339	14193.2	14193.2	14193.2	14193.2
334.13	14302.8	14193.1	14193.1	14193.1	14193.1
334.08	14450.2	14193.1	14193.1	14193.1	14193.1
334.03	14476	14193.1	14193.1	14193.1	14193.1
333.98	14436.4	14193.1	14193.1	14193.1	14193.1
333.93	14239.2	14193	14193	14193	14193
333.88	13963.6	14193	14193	14193	14193
333.83	14376.4	14193	14193	14193	14193
333.78	14501.9	14192.9	14192.9	14192.9	14192.9
333.73	14258.3	14192.9	14192.9	14192.9	14192.9
333.68	14170.2	14192.8	14192.8	14192.8	14192.8
333.63	14108.1	14192.8	14192.8	14192.8	14192.8
333.58	14031	14192.8	14192.8	14192.8	14192.8
333.53	14563.4	14192.7	14192.7	14192.7	14192.7
333.48	14730.9	14192.7	14192.7	14192.7	14192.7
333.43	14559.4	14192.6	14192.6	14192.6	14192.6
333.38	13977.5	14192.6	14192.6	14192.6	14192.6
333.33	14509.6	14192.6	14192.6	14192.6	14192.6
333.28	14236.9	14192.5	14192.5	14192.5	14192.5
333.23	13915.9	14192.5	14192.5	14192.5	14192.5
333.18	14018.4	14192.5	14192.5	14192.5	14192.5
333.13	14153.7	14192.4	14192.4	14192.4	14192.4
333.08	14608.9	14192.4	14192.4	14192.4	14192.4
333.03	14706.1	14192.4	14192.4	14192.4	14192.4
332.98	13862.8	14192.3	14192.3	14192.3	14192.3
332.93	14048.6	14192.3	14192.3	14192.3	14192.3
332.88	14594.8	14192.3	14192.3	14192.3	14192.3
332.83	14289.6	14192.3	14192.3	14192.3	14192.3
332.78	13773.9	14192.2	14192.2	14192.2	14192.2
332.73	14274.1	14192.2	14192.2	14192.2	14192.2
332.68	14204.2	14192.2	14192.2	14192.2	14192.2
332.63	14469.4	14192.2	14192.2	14192.2	14192.2
332.58	14429	14192.2	14192.2	14192.2	14192.2
332.53	14082.4	14192.1	14192.1	14192.1	14192.1
332.48	14256.8	14192.1	14192.1	14192.1	14192.1
332.43	14191.3	14192.1	14192.1	14192.1	14192.1
332.38	14454.8	14192.1	14192.1	14192.1	14192.1
332.33	14158.1	14192.1	14192.1	14192.1	14192.1
332.28	14356.8	14192.1	14192.1	14192.1	14192.1
332.23	13800.2	14192.8	14192.8	14192.8	14192.8
332.18	14129.7	14193.4	14193.4	14193.4	14193.4
332.13	13902.3	14194	14194	14194	14194
332.08	14376.2	14194.7	14194.7	14194.7	14194.7
332.03	14103.9	14195.3	14195.3	14195.3	14195.3
331.98	14436.6	14196	14196	14196	14196
331.93	14122.3	14196.6	14196.6	14196.6	14196.6
331.88	14215.7	14197.2	14197.2	14197.2	14197.2
331.83	14350.4	14197.9	14197.9	14197.9	14197.9
331.78	13946.1	14198.5	14198.5	14198.5	14198.5
331.73	14582.2	14199.2	14199.2	14199.2	14199.2
331.68	14384.6	14199.8	14199.8	14199.8	14199.8
331.63	14445	14200.5	14200.5	14200.5	14200.5
331.58	14240.8	14201.1	14201.1	14201.1	14201.1
331.53	14035	14201.7	14201.7	14201.7	14201.7
331.48	14121.1	14202.4	14202.4	14202.4	14202.4
331.43	14756.5	14203	14203	14203	14203
331.38	14319.1	14203.7	14203.7	14203.7	14203.7
331.33	13640	14204.3	14204.3	14204.3	14204.3
331.28	13924.6	14204.9	14204.9	14204.9	14204.9
331.23	14538.2	14205.6	14205.6	14205.6	14205.6
331.18	14705.1	14206.2	14206.2	14206.2	14206.2
331.13	14767.2	14206.9	14206.9	14206.9	14206.9
331.08	14553.4	14207.5	14207.5	14207.5	14207.5
331.03	14005.4	14208.2	14208.2	14208.2	14208.2
330.98	13714.7	14208.8	14208.8	14208.8	14208.8
330.93	14241.2	14209.4	14209.4	14209.4	14209.4
330.88	14470.5	14210.1	14210.1	14210.1	14210.1
330.83	14183.2	14210.7	14210.7	14210.7	14210.7
330.78	14190.3	14211.4	14211.4	14211.4	14211.4
330.73	14112.6	14212	14212	14212	14212
330.68	13856.7	14212.6	14212.6	14212.6	14212.6
330.63	14391.4	14213.3	14213.3	14213.3	14213.3
330.58	13932.8	14213.9	14213.9	14213.9	14213.9
330.53	14051.8	14214.6	14214.6	14214.6	14214.6
330.48	14379.4	14215.2	14215.2	14215.2	14215.2
330.43	14652.1	14218	14218	14218	14218
330.38	14408.4	14220.9	14220.9	14220.9	14220.9
330.33	14671.5	14223.7	14223.7	14223.7	14223.7
330.28	14223.1	14226.5	14226.5	14226.5	14226.5
330.23	14162.4	14229.3	14229.3	14229.3	14229.3
330.18	14590.3	14232.2	14232.2	14232.2	14232.2
330.13	13938	14235	14235	14235	14235
330.08	14031.2	14237.8	14237.8	14237.8	14237.8
330.03	14306.1	14240.7	14240.7	14240.7	14240.7
329.98	14011.8	14243.5	14243.5	14243.5	14243.5
329.93	14348.3	14246.3	14246.3	14246.3	14246.3
329.88	14159	14249.1	14249.1	14249.1	14249.1
329.83	14450.3	14252	14252	14252	14252
329.78	14916.3	14254.8	14254.8	14254.8	14254.8
329.73	14154.4	14257.6	14257.6	14257.6	14257.6
329.68	14153	14260.4	14260.4	14260.4	14260.4
329.63	14174.2	14263.3	14263.3	14263.3	14263.3
329.58	14227.2	14266.1	14266.1	14266.1	14266.1
329.53	14881	14268.9	14268.9	14268.9	14268.9
329.48	14155	14271.8	14271.8	14271.8	14271.8
329.43	14492.5	14274.6	14274.6	14274.6	14274.6
329.38	13839.2				13839.2

## Sheet: Figure 1e
Energy	Intensity	Intensity	Intensity
eV	arb.units	arb.units	arb.units
	CeO2	Pd1/CeO2-AT	Pd/CeO2-AT-S
418	96.9883	68.0054	66.49
420	94.3027	66.1224	64.6489
422	92.7628	68.1824	63.966
424	91.5604	69.0473	64.5737
426	90.2544	68.8861	64.0905
428	90.4351	68.7146	63.4312
430	93.996	69.8224	63.744
432	86.4767	61.491	60.6041
434	86.0136	61.224	60.0784
436	84.8123	61.932	58.4681
438	83.3107	62.6651	56.9032
440	82.7187	61.6474	58.1985
442	89.3672	65.6822	60.3097
444	88.5075	65.406	59.9572
446	86.8309	62.9854	59.3612
448	85.7587	58.5084	58.9992
450	79.7665	57.3084	56.3787
452	74.8103	56.6018	54.8126
454	74.7929	55.9178	54.1071
456	79.3375	55.212	54.0891
458	80.3289	55.3892	51.7037
460	75.8651	54.7536	51.6155
462	75.1688	54.4594	52.6436
464	75.4643	54.0103	53.0061
466	78.4597	57.4763	50.87
468	79.5574	57.2324	49.3202
470	77.6752	55.8501	48.4445
472	76.4199	55.2736	48.8513
474	74.2011	57.1333	51.5509
476	74.2925	56.1091	50.2706
478	73.8659	56.3949	49.3485
480	73.3806	55.7918	50.4727
482	68.9861	53.8192	50.1885
484	69.3534	52.3491	50.2128
486	71.7777	54.1096	49.4739
488	73.4187	52.5997	49.3028
490	71.6504	51.7954	48.7064
492	69.0457	49.4923	49.0781
494	63.766	47.2194	47.0828
496	64.1629	48.0315	45.7564
498	65.2098	48.8379	45.1312
500	66.6486	49.714	45.0999
502	67.0145	50.0268	43.9581
504	65.4237	50.9817	43.5502
506	65.1433	52.1833	43.6841
508	62.7008	50.6147	43.8209
510	64.3732	49.078	43.5023
512	63.8661	48.7961	43.9253
514	63.2533	49.3078	43.3451
516	62.2416	48.5663	42.5137
518	61.7737	47.6459	41.6004
520	61.8239	47.1146	41.5756
522	61.3483	47.5368	42.1283
524	62.8573	49.3172	41.8152
526	61.7362	47.2674	40.8509
528	61.7619	46.285	41.4811
530	62.2549	46.5216	43.0724
532	61.9877	47.3175	43.4862
534	62.1993	47.2051	43.2311
536	62.5409	46.4165	43.1432
538	59.9435	46.234	41.0081
540	56.9064	45.7189	39.7094
542	55.5211	45.3902	39.2123
544	55.7511	44.5503	39.2114
546	56.2186	42.6061	38.2566
548	55.4081	41.3504	36.4757
550	54.1964	40.7981	35.9951
552	54.0241	40.1517	35.5651
554	53.2165	40.1708	35.8078
556	53.5701	40.5879	35.8709
558	54.3632	40.8641	35.7644
560	54.481	41.1376	36.0498
562	54.3783	40.3483	36.3437
564	52.0399	39.8489	35.9736
566	52.0066	39.9229	35.9624
568	52.5074	40.7233	36.3007
570	51.6359	39.5438	35.0158
572	52.4003	39.4354	34.5279
574	52.9405	40.2035	34.9699
576	53.2124	41.3307	36.2573
578	52.6242	41.0863	35.8862
580	52.2451	40.3281	35.5071
582	49.8551	39.7621	33.7979
584	48.5811	39.7687	32.8148
586	48.9478	40.1943	32.4439
588	50.6289	41.0069	32.2964
590	51.4267	40.4317	32.7231
592	49.7042	40.1307	32.1399
594	47.9466	39.4528	31.7713
596	46.8887	38.2354	30.9287
598	44.8878	37.2609	31.3841
600	44.5561	35.9171	31.977
602	44.9742	35.2764	31.7707
604	45.6481	34.8734	31.6567
606	46.469	34.9177	31.9378
608	45.8079	34.2223	31.7511
610	46.6523	34.5857	31.3976
612	46.4394	33.9955	30.2827
614	45.9423	34.1765	30.4082
616	46.0206	34.5456	30.099
618	46.0869	35.8277	31.0177
620	45.9087	34.4942	31.4132
622	45.5564	33.7224	31.3082
624	45.4652	33.1558	31.2197
626	44.7367	33.4019	29.8773
628	43.6215	32.6175	29.3602
630	43.1531	32.2295	29.5432
632	42.7756	32.4052	29.6701
634	43.7654	32.4891	29.3078
636	42.3494	32.4092	28.2883
638	41.0721	31.8189	27.7215
640	39.1257	30.5474	26.6392
642	38.7999	29.7768	26.25
644	39.8711	29.7138	26.2739
646	39.3725	28.9	25.8463
648	38.761	29.1338	25.6895
650	37.8268	29.2069	25.0861
652	37.8146	29.1727	25.7486
654	37.5387	29.3492	25.0493
656	37.3883	29.617	25.6239
658	37.4038	29.3206	25.3024
660	37.0914	29.5114	25.8861
662	37.7421	30.0774	26.1009
664	36.9354	29.6636	25.8788
666	37.2158	29.0627	25.6002
668	37.2966	28.3585	25.4646
670	37.474	28.0266	24.8248
672	36.468	27.3882	24.241
674	36.2699	27.056	23.6851
676	35.7206	26.3312	23.367
678	35.2011	26.3739	23.5407
680	34.1968	26.4776	23.3237
682	34.3559	26.2396	23.2718
684	34.2164	25.6177	23.0384
686	34.01	24.701	22.6645
688	33.9391	24.4258	22.3131
690	32.7886	24.3228	22.1216
692	31.9846	24.3715	22.8492
694	32.4078	24.3189	23.1452
696	33.1575	24.3021	22.4125
698	33.265	24.2475	21.6808
700	32.9686	23.7695	20.9312
702	32.3859	23.4098	19.7784
704	32.4508	23.7291	20.1377
706	32.5889	24.6615	20.3424
708	32.9816	24.0208	21.5372
710	33.1442	23.1662	22.0863
712	32.9558	22.3486	22.4284
714	30.2857	23.3108	21.2895
716	29.6704	23.5329	20.8799
718	28.8576	23.7569	20.8099
720	29.0605	22.9111	20.9785
722	29.3266	22.3915	20.5172
724	29.2979	22.1437	19.9833
726	29.3452	22.0443	19.7628
728	29.5379	21.2328	18.5518
730	29.0717	19.8455	18.1116
732	28.8394	19.3421	18.3105
734	28.0157	19.2982	18.6129
736	28.0241	19.7823	18.9956
738	28.2831	20.2489	19.06
740	27.3932	20.7275	18.8039
742	27.7665	21.0018	18.6694
744	27.3679	20.9227	18.3637
746	27.2291	20.0753	17.8727
748	26.5811	19.7361	17.9951
750	26.6158	20.4772	18.3315
752	27.0128	20.4735	18.4513
754	27.2085	20.3944	17.6438
756	26.9696	19.7057	17.0926
758	26.2876	20.2896	16.8096
760	25.6673	19.9807	16.6787
762	25.2431	19.8047	16.5521
764	24.2943	19.0673	16.2643
766	24.415	18.5789	16.4777
768	24.3345	18.5914	16.6502
770	24.8507	18.4223	16.8955
772	24.5609	18.2802	16.2749
774	24.2205	18.3459	15.964
776	24.0408	18.2529	15.9967
778	23.5507	18.1096	16.185
780	22.982	17.9107	15.3719
782	23.3624	17.6467	14.9892
784	23.7576	17.517	14.5487
786	24.1036	17.5488	15.174
788	23.7379	17.115	15.6691
790	23.0617	17.0928	16.0899
792	22.5822	16.9452	16.0251
794	23.1157	17.5216	15.9515
796	24.0074	16.7945	15.8302
798	23.8807	16.89	15.5653
800	23.3676	16.8779	15.6713
802	23.0031	17.5007	15.2909
804	22.8764	17.3108	14.7427
806	23.1286	16.8347	14.4364
808	22.4237	16.4696	14.4526
810	21.9299	16.3468	14.5518
812	21.6021	16.5024	14.1969
814	21.589	16.1939	14.2566
816	21.437	15.8487	13.9046
818	21.0188	15.7633	13.8657
820	19.8426	15.6487	13.6834
822	18.7707	15.431	13.4939
824	18.628	14.9428	13.0086
826	19.2562	15.4362	13.3303
828	20.1519	15.5666	13.1911
830	20.2992	16.2052	13.7055
832	20.3714	16.4923	13.4096
834	20.0034	16.1434	13.291
836	19.7346	15.4112	12.9065
838	20.1961	14.9609	13.2684
840	20.5917	15.0941	13.1893
842	20.4477	15.2538	13.168
844	20.1633	15.3335	13.294
846	19.5588	14.8614	12.7165
848	19.2813	14.7535	12.636
850	19.654	14.793	12.4661
852	19.2781	14.9833	12.4855
854	19.6594	14.7764	12.4539
856	19.9855	14.5136	12.5478
858	20.7197	14.3274	12.5421
860	20.5063	13.9293	12.1469
862	19.2456	13.7698	11.9542
864	18.7702	13.6452	11.8307
866	18.1195	13.2022	11.6456
868	18.131	13.127	11.3236
870	17.9124	13.3785	11.3523
872	17.6355	13.6119	11.0948
874	17.4178	13.7952	11.3673
876	18.3279	14.2366	11.4429
878	18.1976	14.0891	11.4617
880	18.6172	13.746	11.2058
882	18.3879	13.0943	11.6278
884	18.4925	12.9673	11.4632
886	18.6257	13.4137	11.4887
888	18.6496	13.7261	11.4239
890	17.3953	12.8933	11.8368
892	16.7077	12.352	11.7427
894	16.319	11.9736	11.7365
896	17.0741	12.3318	11.6213
898	17.0911	12.211	11.7668
900	16.9166	12.5248	11.5857
902	16.8867	12.6239	11.3303
904	16.5915	12.4348	11.0014
906	16.3783	11.8755	10.8464
908	16.3023	11.4048	10.8955
910	15.6777	11.3144	10.8573
912	15.0453	11.3089	11.1871
914	14.9657	11.4312	11.232
916	15.2243	11.0974	11.1812
918	15.7627	11.6443	11.0538
920	16.2516	12.1301	10.7592
922	15.9103	11.7775	10.614
924	15.8342	11.1994	10.423
926	15.6787	11.0624	10.7344
928	16.0689	11.1298	10.132
930	15.9447	11.3179	9.71792
932	16.1234	11.5845	9.50697
934	15.1308	11.6795	9.33392
936	14.6338	11.2932	9.06062
938	14.315	11.2005	8.89988
940	14.3882	11.1841	9.15332
942	14.4084	11.4098	9.42127
944	14.1134	11.2873	9.3135
946	13.8054	11.1182	9.01619
948	13.815	11.1016	8.64576
950	13.6763	10.9277	8.79308
952	13.979	10.861	9.22315
954	13.945	10.0393	9.04055
956	14.2794	10.1071	8.54141
958	14.3505	9.78474	8.34091
960	14.3028	10.6029	8.94229
962	14.0244	10.8194	9.1154
964	14.3934	10.9258	9.01263
966	14.3399	10.4797	8.85771
968	14.4693	10.3551	9.14985
970	14.6535	10.5234	9.26973
972	14.6519	9.85077	9.37834
974	14.3973	9.65228	9.39123
976	14.1534	9.4381	9.05376
978	13.7404	9.62237	8.13919
980	13.6265	9.49771	8.00571
982	13.7462	9.52706	8.00516
984	13.8993	9.52248	8.24066
986	14.1722	9.7018	8.62888
988	14.0553	9.59962	8.61599
990	13.5903	9.84005	8.59688
992	12.6855	9.99107	8.60989
994	11.7429	10.1937	8.71341
996	12.0528	10.0922	8.49061
998	12.4502	10.1158	7.82014
1000	13.1192	10.3902	7.43801
1002	12.7569	10.2967	7.80582
1004	12.5797	9.86832	7.78064
1006	12.4135	9.91195	8.12973
1008	12.472	9.99056	8.12275
1010	12.3092	9.4403	8.17829
1012	12.0201	9.27067	8.24912
1014	12.064	9.07076	7.92078
1016	12.4887	9.78623	8.04905
1018	12.3301	9.73863	7.95556
1020	12.1385	9.57161	7.91484
1022	11.6425	8.78185	7.58753
1024	11.3274	8.70208	7.42179
1026	11.3732	8.7412	7.34894
1028	11.5199	9.37631	7.36112
1030	11.7053	9.69998	7.38143
1032	11.7844	9.69834	7.47608
1034	11.9805	9.34871	7.25224
1036	11.4739	8.83866	7.0859
1038	11.3685	8.71754	7.3302
1040	11.5116	8.79485	7.54723
1042	12.107	8.46988	7.79262
1044	12.4663	8.10156	7.57546
1046	12.2029	8.07606	7.69879
1048	11.8434	8.06695	7.39391
1050	11.5505	8.37785	7.11467
1052	11.5745	8.21465	6.60917
1054	11.1836	8.15435	6.49348
1056	11.1693	8.09769	6.90788
1058	11.076	8.56309	7.27465
1060	10.9622	8.71002	7.20289
1062	11.0152	8.68221	7.08443
1064	10.9431	8.32548	7.15183
1066	11.3447	8.76361	7.75958
1068	11.5478	8.91723	7.60252
1070	11.5299	9.17748	7.63538
1072	11.2405	8.66963	7.49081
1074	10.7336	8.58281	7.43619
1076	10.6323	8.5108	6.94984
1078	10.9334	8.488	6.71022
1080	11.2567	8.16645	6.40286
1082	10.8211	7.8684	6.57441
1084	10.4843	7.78563	6.57701
1086	10.356	7.87362	6.72846
1088	10.2088	7.97232	6.66567
1090	9.88377	7.92826	6.27209
1092	10.2996	7.79362	6.09883
1094	10.3958	7.49267	6.46123
1096	10.7063	7.4213	6.96134
1098	10.4086	7.26696	7.10959
1100	10.2214	7.26511	7.18665
1102	10.3686	7.11928	7.02561
1104	10.4747	7.32019	7.05699
1106	10.8753	7.18979	6.90893
1108	10.9299	7.12319	6.84804
1110	10.9685	7.35646	7.1967
1112	10.4763	7.38117	7.27972
1114	10.1832	7.42598	7.17962
1116	10.4586	7.71546	6.61414
1118	10.6316	7.8776	6.35249
1120	10.3468	7.91163	6.52384
1122	9.9825	7.74651	6.53373
1124	9.29394	7.24858	6.25869
1126	9.05946	7.11979	5.98466
1128	9.30235	7.06972	5.96675
1130	9.77723	7.44041	5.74795
1132	9.73042	7.44812	5.85012
1134	10.1478	7.53801	6.03053
1136	10.1753	7.50389	6.3898
1138	10.3118	7.33378	6.44484
1140	10.4899	7.40123	6.39307
1142	9.90281	7.63106	6.28868
1144	9.65079	8.18632	6.22754
1146	9.19038	8.32941	6.22267
1148	9.58787	8.34902	6.15601
1150	9.64994	7.82945	6.24928
1152	9.59916	7.30627	6.51503
1154	9.7812	7.0421	6.70936
1156	9.94003	7.26773	6.68255
1158	9.8865	7.45908	6.80604
1160	9.67208	7.60456	6.59929
1162	9.28935	7.48182	6.39486
1164	9.31771	7.28109	6.03566
1166	9.63086	7.31569	5.86597
1168	10.221	7.01437	5.51745
1170	10.236	7.21659	5.72807
1172	9.81569	7.37214	5.77665
1174	9.00821	7.66544	5.49427
1176	9.18983	7.19354	5.57737
1178	9.46161	6.94125	5.81948
1180	9.53003	6.45622	5.99053
1182	10.0524	6.65796	6.07394
1184	10.7088	6.73337	6.3906
1186	10.2216	6.82487	6.41928
1188	9.94663	7.0908	6.58673
1190	9.36777	7.57984	6.46714
1192	9.04739	7.61047	6.52036
1194	8.84199	7.11029	6.50068
1196	8.99265	6.62252	6.41901
1198	10.1419	6.97532	5.74852
1200	10.1194	7.13813	5.69894
1202	9.96881	7.49831	5.83341
1204	9.50422	7.16715	5.87966
1206	9.58521	7.02104	5.63622
1208	9.67977	7.04803	5.40929
1210	9.77967	7.02169	5.70197
1212	9.27757	6.90242	6.21441
1214	9.51154	6.99746	6.0218
1216	9.47026	6.9574	5.90509
1218	9.34117	7.03466	5.5302
1220	9.23888	6.98819	5.50925
1222	9.60482	7.43519	5.45466
1224	9.60712	7.56733	5.49785
1226	9.67219	7.49558	5.61424
1228	9.5278	7.07163	5.88532
1230	9.7891	6.35848	6.19784
1232	9.58197	6.47531	6.46863
1234	9.86898	7.08614	6.44231
1236	9.60779	7.44367	6.75593
1238	9.707	7.32388	6.70354
1240	9.66234	7.25073	6.66233
1242	9.7372	7.35566	6.24237
1244	9.47074	7.22215	5.83312
1246	9.18694	6.97177	5.53566
1248	8.99414	6.90539	5.5231
1250	9.14341	6.45376	5.77738
1252	9.31804	6.62062	5.83447
1254	9.07129	6.63838	5.70248
1256	8.71149	6.47856	5.89396
1258	8.19337	6.69325	5.98947
1260	8.08318	6.49832	6.0844
1262	8.54214	6.56415	5.90411
1264	8.517	5.99044	6.12614
1266	8.47424	5.95005	6.20396
1268	8.53338	5.98287	6.12612
1270	8.8692	6.44173	5.85764
1272	9.08029	6.60159	5.75071
1274	8.86892	6.85359	5.74061
1276	8.9386	6.68458	5.88106
1278	9.45664	6.802	6.14995
1280	9.88354	7.07123	5.89163
1282	9.66477	7.28051	5.54361
1284	9.56166	7.36906	5.24092
1286	9.19948	7.15294	5.54156
1288	9.0623	6.94655	5.53617
1290	9.14192	6.93934	5.2025
1292	9.04796	7.17591	5.32057
1294	9.265	7.07774	5.42405
1296	8.93479	6.76275	5.78195
1298	8.78553	6.57553	5.91949
1300	8.2485	6.66737	5.94772
1302	7.99488	6.12003	5.61737
1304	8.26997	6.12164	5.28961
1306	8.31475	6.34885	4.94027
1308	8.61061	6.36741	5.06045
1310	8.88697	6.60576	5.3828
1312	8.77672	6.40328	5.50254
1314	8.35123	6.41861	5.51942
1316	8.57333	6.55036	5.57416
1318	8.37337	6.26113	5.65602
1320	8.5881	6.49	5.48469
1322	8.66344	6.89149	5.22376
1324	9.31428	7.44903	5.48733
1326	9.33399	7.27573	5.8566
1328	9.0767	6.97582	6.14984
1330	8.65813	6.58925	5.73221
1332	8.86168	6.28778	5.65371
1334	8.87962	6.16975	5.3797
1336	8.73866	6.31491	5.46952
1338	8.34296	6.72323	5.24236
1340	8.79131	6.3044	5.54199
1342	9.03086	6.15703	5.74157
1344	9.0416	6.01147	5.86928
1346	8.5067	6.27031	5.77034
1348	8.22905	6.33898	5.49724
1350	7.99843	6.18994	5.33793
1352	8.26753	5.95346	5.22794
1354	8.41312	5.94802	4.93627
1356	8.4283	6.22946	4.83296
1358	8.71772	6.22696	5.05859
1360	8.77781	6.4393	5.21625
1362	8.91141	6.30718	5.15511
1364	8.93604	6.19072	4.95127
1366	8.64249	6.13422	4.8113
1368	8.26965	6.44467	5.0304
1370	8.09548	6.69308	5.34214
1372	8.10766	6.6955	5.60997
1374	8.68489	6.54403	5.89913
1376	8.4925	6.37998	5.86785
1378	8.21984	6.22174	5.6476
1380	7.85707	5.90315	5.4298
1382	7.98376	5.96141	5.48246
1384	8.48798	5.8763	5.39704
1386	8.70811	5.88718	5.51125
1388	8.71959	5.79372	5.17786
1390	8.29773	6.12344	4.8964
1392	8.32754	6.38301	4.65188
1394	8.04514	6.35671	4.62655
1396	8.04734	6.33818	4.86232
1398	8.05915	5.9724	5.47264
1400	8.2569	5.78953	5.69829
1402	8.51895	5.61953	5.64206
1404	8.48841	5.83268	5.66893
1406	8.69046	5.89349	5.32883
1408	8.5182	6.29627	5.06578
1410	8.34516	6.51958	5.03708
1412	7.80477	5.99812	4.97443
1414	7.91567	5.58267	5.09503
1416	7.93171	5.41701	5.13614
1418	8.05442	6.04714	5.40949
1420	7.91364	6.20217	5.46231
1422	7.75998	6.27561	5.20501
1424	7.48895	6.2229	5.02989
1426	7.77609	6.35835	4.78322
1428	7.76528	6.37598	4.63611
1430	7.71119	6.19194	4.80683
1432	7.54722	6.01266	4.82076
1434	8.04886	6.11775	5.31372
1436	8.13461	6.57071	5.36472
1438	8.19192	6.62294	5.40065
1440	7.78629	6.48966	5.07218
1442	7.71686	5.72534	4.98178
1444	7.47397	5.36065	4.71196
1446	7.92907	5.87554	4.57154
1448	8.33288	6.10577	4.68027
1450	8.45714	6.1802	4.51995
1452	8.07054	5.91602	4.7953
1454	7.70189	6.24913	5.03982
1456	7.68673	6.4044	5.00039
1458	8.18118	6.36887	5.08057
1460	8.75816	6.34747	5.12708
1462	8.59353	6.13551	5.97955
1464	8.29988	5.91656	5.49313
1466	7.71954	5.70452	4.88792
1468	8.06064	5.94135	4.53478
1470	8.10595	5.84816	4.53281
1472	8.16454	6.1176	5.13483
1474	8.25622	6.19201	5.00752
1476	8.0735	6.84584	5.1104
1478	7.97403	6.6937	4.8575
1480	8.03253	6.29561	4.75686
1482	8.11942	5.54472	4.72848
1484	8.18682	5.33517	4.90971
1486	8.05321	5.33801	4.93667
1488	7.82212	5.57342	5.079
1490	7.81425	5.99211	5.02923
1492	7.90554	6.03235	4.82963
1494	7.96784	5.85997	4.65973
1496	7.95659	5.66863	4.87175
1498	8.28416	5.66268	5.0353
1500	8.39386	5.92579	5.32101
1502	8.44272	6.21107	5.23399
1504	8.38515	6.49776	5.23842
1506	8.36379	6.30599	5.23672
1508	8.52036	5.79742	4.92774
1510	8.59457	5.39411	4.65106
1512	8.50988	5.4896	4.29668
1514	7.99349	6.24921	4.43356
1516	7.69482	6.62183	4.77221
1518	7.58756	6.52202	5.11384
1520	7.74413	5.92278	5.26395
1522	7.65115	5.57357	5.20928
1524	7.49456	5.49975	5.18388
1526	7.62592	5.46562	4.97999
1528	8.05033	5.60589	4.56124
1530	8.30669	5.59916	4.43469
1532	7.88279	5.88914	4.32047
1534	7.78864	6.04687	4.64676
1536	7.67919	6.26922	4.60873
1538	7.78621	6.16754	4.74538
1540	7.48652	6.21558	4.89489
1542	7.63763	6.06856	4.81239
1544	7.31116	5.84545	4.92015
1546	7.39915	5.7086	4.89027
1548	7.26017	5.67308	4.89392
1550	7.85732	5.73001	4.42471
1552	7.75415	5.58391	4.2197
1554	7.53241	5.66743	4.12693
1556	7.14005	5.63684	4.18951
1558	7.67288	5.51656	4.68484
1560	7.7701	5.5634	4.7964
1562	7.5324	5.6644	4.98851
1564	6.90761	5.94297	4.70361
1566	7.02194	5.65856	4.83382
1568	7.51548	5.66513	4.9609
1570	7.58693	5.78978	4.93735
1572	7.78858	5.92878	4.78124
1574	8.23434	5.818	4.60641
1576	8.27284	5.79304	4.98117
1578	8.12105	6.2276	4.91361
1580	7.65643	6.36195	4.85666
1582	7.15754	5.67631	4.41109
1584	7.3728	5.28718	4.49189
1586	7.73196	5.20025	4.88423
1588	8.12388	5.83854	4.88087
1590	7.93213	5.67815	4.65454
1592	7.96745	5.41566	4.3873
1594	7.72932	5.36839	4.25445
1596	7.50669	5.45646	4.14973
1598	7.45439	5.6486	4.19065
1600	7.53238	5.47527	4.38815
1602	7.57946	5.58135	4.61003
1604	7.5774	5.83343	4.74774
1606	7.84221	5.92748	4.59594
1608	8.05523	6.24507	4.08061
1610	7.70215	5.87023	4.08693
1612	7.40825	5.71566	4.3209
1614	7.56432	5.54127	4.67604
1616	7.50732	5.52195	4.89128
1618	7.51467	5.38503	5.0954
1620	7.30291	5.29258	4.88752
1622	7.67374	5.21617	4.99335
1624	7.59922	5.40341	4.55981
1626	7.60585	5.12091	4.27865
1628	7.2412	5.21928	4.10863
1630	7.32094	5.63042	4.46473
1632	7.51739	6.08112	4.56203
1634	7.49306	5.96818	4.52061
1636	7.51631	5.65219	4.25705
1638	7.37653	6.01757	4.50634
1640	7.16367	5.96958	4.58138
1642	6.87989	5.84238	4.77599
1644	6.66397	5.60557	4.81446
1646	6.81727	5.44165	5.03747
1648	7.34112	5.78804	4.68096
1650	7.4763	5.68822	4.47297
1652	7.20747	5.75982	4.13312
1654	6.9198	5.61987	3.99589
1656	6.65184	5.65412	4.02494
1658	6.49188	5.38027	4.30403
1660	6.70152	5.14691	4.68779
1662	7.06244	5.00712	5.07087
1664	7.03951	5.0052	4.7779
1666	7.0397	5.43714	4.75811
1668	7.07896	5.70068	4.63309
1670	7.10546	5.7607	4.52517
1672	7.22152	5.75108	4.47267
1674	7.51691	6.28137	4.74448
1676	7.18391	6.12823	4.85573
1678	7.10925	6.06392	4.70917
1680	7.0033	5.86082	4.64434
1682	7.4519	5.58383	4.93216
1684	7.29939	5.47799	4.80493
1686	7.01842	5.4579	4.46847
1688	6.50955	5.77371	4.09475
1690	6.62321	5.9155	4.01078
1692	6.74746	5.77316	4.26726
1694	6.92712	5.48143	4.283
1696	6.85605	5.22811	4.42607
1698	7.0048	5.36681	4.37796
1700	7.0955	5.37315	4.50436
1702	7.04457	5.34409	4.38641
1704	6.95915	5.34665	4.1465
1706	6.77944	5.59491	3.88393
1708	6.74768	5.30833	4.08814
1710	6.89299	5.12283	4.20164
1712	6.92853	5.04974	4.30289
1714	6.51808	5.13783	4.26351
1716	6.67652	5.1164	4.44572
1718	6.57537	5.25149	4.84242
1720	6.98256	5.39878	5.16435
1722	7.06164	5.40211	4.99046
1724	7.14813	5.47703	4.926
1726	6.81631	5.71005	4.22939
1728	6.87341	5.61565	4.07288
1730	6.92114	5.68457	3.92099
1732	7.21916	5.38285	4.17305
1734	7.55865	5.26909	4.04368
1736	7.57612	5.10183	4.12099
1738	7.50232	5.1212	4.04107
1740	6.98607	5.22441	4.11657
1742	6.61906	5.01561	4.09211
1744	6.58573	4.97654	4.13176
1746	6.63929	5.26427	4.30264
1748	6.72948	5.85365	4.4945
1750	6.49318	5.89108	4.52002
1752	6.97534	5.53999	4.27608
1754	7.23725	4.98918	4.12919
1756	7.43193	4.7223	4.2457
1758	7.42475	4.8071	4.25569
1760	7.29413	5.21986	4.1798
1762	7.26061	5.86561	4.02631
1764	6.88796	5.89639	4.3295
1766	6.72173	5.87266	4.5964
1768	6.46617	5.68166	4.87314
1770	6.32178	5.62469	4.62115
1772	6.52002	5.46607	4.63769
1774	6.66845	5.48501	4.60518
1776	6.78512	5.73205	4.55526
1778	6.93714	5.86942	4.59987
1780	7.11066	5.353	4.46338
1782	7.04694	5.09765	4.1406
1784	6.52821	5.04604	3.61171
1786	6.29061	4.92467	3.67501
1788	6.46715	4.94727	3.9214
1790	6.69531	4.94078	4.22191
1792	6.89826	5.31449	4.25611
1794	7.33467	5.74349	4.01562
1796	7.50321	5.98243	4.12018
1798	7.64786	5.80785	4.4361
1800	6.94538	5.73273	4.3688
1802	6.69796	5.53125	4.1744
1804	6.59452	5.50079	3.89377
1806	7.04721	5.58268	4.04993
1808	7.35381	5.65554	4.08238
1810	7.26905	5.55284	4.14979
1812	7.2156	5.31483	4.19336
1814	7.35774	4.83835	4.28082
1816	7.25705	4.81292	4.15809
1818	6.93326	5.08336	4.19694
1820	6.76094	5.18837	4.36106
1822	6.45003	5.20201	4.52038
1824	6.44183	5.08141	4.52412
1826	6.52375	5.11581	4.62586
1828	6.53525	5.24808	5.05982
1830	6.53409	5.14616	5.05412
1832	6.54808	5.00507	4.6779
1834	6.5548	5.20535	4.01898
1836	6.71894	4.99636	3.79225
1838	6.80891	4.88049	3.94637
1840	6.58772	4.66822	4.19737
1842	6.50265	5.02495	4.42901
1844	6.59573	5.27056	4.36335
1846	6.23252	4.98844	4.28903
1848	6.3276	4.78071	4.51046
1850	6.38664	5.05988	4.58442
1852	6.50379	5.45377	4.87265
1854	6.77528	5.394	4.63759
1856	7.18367	5.16796	4.558
1858	7.45059	5.09847	4.23488
1860	7.26033	5.16621	4.26542
1862	7.03388	5.08218	4.32488
1864	6.85664	4.91075	4.25257
1866	6.62249	4.83838	4.19824
1868	6.07308	5.08081	4.11181
1870	6.01938	5.27483	4.03231
1872	6.17659	5.21814	4.04355
1874	6.36802	4.92197	4.07626
1876	6.62161	4.70252	4.11271
1878	6.77706	4.6479	4.15166
1880	7.02982	4.81256	4.148
1882	7.13319	5.04872	4.18237
1884	7.36377	5.28854	4.14239
1886	7.33137	5.39839	4.38691
1888	7.15214	5.58744	4.37304
1890	6.84003	5.17137	4.45899
1892	7.10836	4.92473	4.3955
1894	7.43626	4.92935	4.22068
1896	7.31144	5.61753	4.02876
1898	7.08299	5.73843	4.0336
1900	6.86009	5.6808	4.1341
1902	7.12432	5.54393	4.09023
1904	7.0535	5.23655	4.11769
1906	6.93773	4.96484	4.25471
1908	6.89119	4.81	4.38819
1910	6.73009	5.13731	4.24148
1912	6.87477	5.22028	3.99438
1914	6.8066	5.45036	4.11445
1916	6.719	5.3378	4.17872
1918	6.39044	5.39725	4.31853
1920	5.96952	5.09128	4.04463
1922	5.78102	4.9718	3.81247
1924	5.49583	4.93263	3.84123
1926	5.72404	5.06499	4.17939
1928	6.06228	5.4059	4.21393
1930	6.54692	5.2272	4.11189
1932	6.65889	4.97201	4.03605
1934	6.44837	4.52729	3.81125
1936	6.27272	4.72075	3.58109
1938	6.41973	4.7567	3.77307
1940	6.76504	5.05221	4.14014
1942	6.70059	5.02044	4.26872
1944	6.48963	5.03425	4.17143
1946	6.27209	5.22632	3.81366
1948	6.38973	5.2797	3.90611
1950	6.50479	5.39994	3.99632
1952	6.80006	5.32824	3.93442
1954	6.50175	5.31486	3.7492
1956	6.78372	5.0643	3.77444
1958	6.44017	5.04394	3.74473
1960	6.23875	4.88003	3.94451
1962	6.20171	4.80376	3.97643
1964	6.29565	4.94966	3.92358
1966	6.64748	5.04914	4.01893
1968	6.58044	5.04373	4.0105
1970	6.50325	4.9231	4.01542
1972	6.44613	4.86354	3.80235
1974	6.09914	4.88686	3.80938
1976	6.25597	4.71124	3.83684
1978	6.47434	4.85999	3.89815
1980	6.8354	4.83787	3.98401
1982	7.00276	4.95091	4.29398
1984	6.9035	4.96694	4.42645
1986	6.82063	5.03983	4.50933
1988	6.79183	5.22057	4.47085
1990	6.94788	5.28334	4.33911
1992	6.68694	5.22474	4.35034
1994	6.68949	5.40842	4.21711
1996	6.58005	5.50454	4.2403
1998	6.54944	5.55672	4.15126
2000	6.15683	5.33194	4.23963
2002	6.12211	5.31203	4.21087
2004	6.02995	5.08369	3.98485
2006	5.99285	4.87094	3.8483
2008	6.25687	4.9746	3.88443
2010	6.37883	5.11822	4.42685
2012	6.40378	5.32992	4.32964
2014	6.3962	5.35935	3.97176
2016	6.55401	5.42549	3.99701
2018	6.44856	5.26582	4.13989
2020	6.25562	4.90369	4.38241
2022	5.94228	4.56223	3.88088
2024	5.89473	4.44934	3.90072
2026	5.89808	4.39275	3.9114
2028	6.41425	4.68843	4.14744
2030	6.94188	5.16341	4.10306
2032	7.3201	5.63298	4.24229
2034	6.45547	5.46814	4.23274
2036	6.04725	5.25252	3.70379
2038	5.66781	4.98897	3.39276
2040	5.89626	5.22894	3.50448
2042	6.16353	5.27414	3.78294
2044	6.44584	5.46469	3.92669
2046	6.56005	5.40559	3.91864
2048	6.6052	5.00881	3.74554
2050	6.61697	4.92654	3.71725
2052	6.66363	4.85003	3.62767
2054	6.78132	4.85621	3.89937
2056	6.87007	4.90871	4.20567
2058	6.64732	4.99564	4.31168
2060	6.70842	4.74073	4.16869
2062	6.64212	4.51804	4.25867
2064	6.73033	4.56659	4.20927
2066	6.10765	4.87206	4.04389
2068	6.2474	5.29757	3.81931
2070	6.79505	5.4167	3.84131
2072	7.65194	5.43251	3.93377
2074	7.46148	5.37933	4.00784
2076	7.08747	5.40021	4.1777
2078	7.3077	5.26314	4.2282
2080	7.36613	5.06613	3.95075
2082	7.27148	5.18132	3.94313
2084	6.72978	5.5006	4.07425
2086	6.50546	5.36763	3.94747
2088	6.58701	5.21145	3.38352
2090	6.18373	4.88794	3.23056
2092	5.7608	4.61914	3.24536
2094	5.76698	4.37166	3.45488
2096	5.98539	4.3562	3.53061
2098	6.28988	4.56222	3.76854
2100	6.73967	4.68888	3.88167
2102	6.92125	4.97756	3.89542
2104	6.46541	5.49499	3.76313
2106	6.17622	5.58264	3.89937
2108	6.29845	5.37322	4.13942
2110	6.67521	4.77819	4.26362
2112	6.74354	4.81917	4.23731
2114	6.59822	4.98849	4.45782
2116	6.36871	5.28271	3.91111
2118	6.80108	5.24746	3.69955
2120	7.15864	5.14972	3.57787
2122	7.12027	4.89886	3.98904
2124	6.9088	5.18713	4.03354
2126	6.66002	5.59009	4.1119
2128	6.68216	5.77603	4.22807
2130	6.4237	5.42704	4.22386
2132	6.19548	5.30975	4.08289
2134	5.97758	5.38292	3.99084
2136	6.0098	5.63262	3.7397
2138	5.78827	5.48677	3.7427
2140	5.74502	5.65882	3.88441
2142	6.10299	5.68571	3.70551
2144	6.74826	5.83704	3.57921
2146	7.01412	5.69529	3.59537
2148	6.42826	5.512	3.76905
2150	6.50179	5.542	3.75385
2152	6.31032	5.83295	3.75182
2154	6.41824	5.92424	3.73443
2156	6.36796	5.91528	4.18391
2158	6.25271	5.8526	4.59371
2160	5.77838	5.77152	4.67715
2162	5.66324	5.94085	4.45807
2164	5.58493	6.13986	4.33703
2166	5.44252	6.50588	4.4917
2168	5.51157	6.3746	4.50428
2170	5.82859	6.39556	4.60088
2172	6.02374	6.34965	4.66746
2174	5.90521	6.57588	4.70051
2176	5.86965	6.19589	4.36266
2178	5.91584	6.11125	4.41951
2180	5.88873	5.88245	4.57894
2182	6.14676	5.55363	4.52098
2184	6.22425	5.828	4.6706
2186	6.42948	6.09027	4.54897
2188	5.93194	6.7052	4.44278
2190	5.75733	7.17079	4.1677
2192	5.41264	7.54207	4.28633
2194	5.58888	7.33195	4.53452
2196	5.95642	6.8496	4.6133
2198	6.36208	6.57826	4.53189
2200	6.45288	7.08216	4.76913
2202	6.79075	7.43723	4.79327
2204	6.91492	7.17747	4.61077
2206	6.8513	6.97874	4.31466
2208	6.67086	6.75274	4.27929
2210	6.14954	6.88854	4.32506
2212	6.04601	6.94029	4.32222
2214	5.98793	7.14155	4.73804
2216	6.13725	7.31103	4.60778
2218	6.08351	7.75424	4.56292
2220	6.18992	7.51096	4.10089
2222	6.16511	7.18038	4.08545
2224	5.84741	6.66596	3.86927
2226	5.71596	6.74528	3.85982
2228	5.7411	6.73428	4.08726
2230	5.84843	6.81329	4.03398
2232	5.69013	6.8879	4.24872
2234	5.89312	6.79383	4.14437
2236	5.93183	6.30761	4.29192
2238	6.45854	6.10083	4.23187
2240	6.61932	6.25739	4.12526
2242	6.49445	6.73375	3.96284
2244	6.53384	7.16526	4.1098
2246	6.35951	7.45371	4.1829
2248	6.22466	7.00837	4.24017
2250	6.02733	6.81057	4.16692
2252	5.99787	6.72561	4.12296
2254	6.03131	6.7385	4.50098
2256	5.92366	6.71998	4.54134
2258	5.91448	6.67151	4.37013
2260	5.75624	6.89667	4.08587
2262	5.93811	6.62068	3.98406
2264	6.00385	6.65037	4.14218
2266	5.89581	6.53862	4.14501
2268	5.88511	6.5822	3.9364
2270	5.93915	6.5887	3.92188
2272	6.00717	6.34591	3.97599
2274	6.12473	6.28141	3.90867
2276	5.99337	6.22188	4.04896
2278	6.03686	6.60325	4.35163
2280	6.00135	6.14668	4.63904
2282	5.95002	6.15177	4.36761
2284	5.87483	6.27105	3.89713
2286	5.84722	5.94817	3.84795
2288	6.00135	5.88333	4.03622
2290	6.47903	5.84631	4.2077
2292	6.49228	6.3781	3.86275
2294	6.23156	5.91309	3.74664
2296	5.77108	5.76866	3.65952
2298	5.64129	5.76903	3.73249
2300	5.63217	5.79542	3.603
2302	5.61918	5.70763	3.68639
2304	5.92703	5.24461	3.60554
2306	6.38341	5.43869	3.68262
2308	6.32774	5.58879	3.49986
2310	6.26375	5.64155	3.53928
2312	5.9487	5.27736	3.8565
2314	5.90591	5.13649	3.8096
2316	5.97179	5.0826	3.57753
2318	5.7276	5.02308	3.51295
2320	5.9124	5.03252	3.67152
2322	6.1392	4.79004	3.75474
2324	6.28348	4.68604	3.7494
2326	6.32768	4.85829	3.75417
2328	6.14252	4.94558	3.73006
2330	5.9852	4.87539	3.49486
2332	6.03508	4.79401	3.60862
2334	6.23538	5.1991	3.68812
2336	6.29626	5.18467	3.73118
2338	6.25605	4.98844	3.52582
2340	6.07884	4.75361	3.42933
2342	6.07719	4.92777	3.70159
2344	6.11682	5.08396	3.68744
2346	6.29131	5.11732	3.56215
2348	6.18235	4.95444	3.52041
2350	6.30454	4.74003	3.51751
2352	6.41705	4.87359	3.59656
2354	6.26708	4.84071	3.52337
2356	6.00439	4.42467	3.4704
2358	5.64025	4.5202	3.74685
2360	5.81548	4.53593	3.66044
2362	5.65071	4.94283	3.52912
2364	5.70724	4.84747	3.38867
2366	5.61985	4.75861	3.47556
2368	5.63657	4.41232	3.22584
2370	5.77463	4.57717	3.11838
2372	5.80565	4.47455	3.27543
2374	6.0134	4.08204	3.64793
2376	6.48299	3.97731	3.87422
2378	6.84268	4.27781	4.11431
2380	7.08992	4.66987	4.21743
2382	6.44848	4.80104	4.12715
2384	5.80116	4.69452	4.02225
2386	5.72675	4.6844	3.58018
2388	5.93057	4.59984	3.50882
2390	6.1344	4.42407	3.21796
2392	6.13581	4.2378	3.18051
2394	5.81423	4.17076	3.24942
2396	5.60958	4.58018	3.40977
2398	5.53667	4.84781	3.5798
2400	5.64889	4.70393	3.86263
2402	5.88114	4.30591	3.84146
2404	5.76291	4.30094	3.94984
2406	5.33194	4.35231	3.77025
2408	5.58392	4.33941	3.81734
2410	6.17118	4.30675	3.72781
2412	6.65569	4.27755	3.69236
2414	6.72736	4.26976	4.03104
2416	6.82706	4.22884	4.17183
2418	6.64145	4.38906	4.00941
2420	6.5865	4.55074	3.93038
2422	6.45191	4.61208	3.83576
2424	6.22707	4.36043	3.96101
2426	6.00191	4.31663	4.00944
2428	5.85736	4.20189	4.04844
2430	6.02219	4.61662	4.1721
2432	5.98052	4.58928	4.1725
2434	5.92073	4.59098	4.18135
2436	5.7516	4.69822	3.95508
2438	5.54512	5.03468	3.87809
2440	5.66446	4.89022	3.58546
2442	5.744	4.66226	3.54912
2444	5.73162	4.26727	3.42606
2446	5.68015	4.10182	3.73437
2448	5.70337	4.20824	3.8232
2450	6.08763	4.46737	3.89486
2452	6.05779	4.59921	3.9148
2454	6.20491	4.49163	3.87948
2456	5.92065	4.33773	4.03481
2458	6.30623	4.47434	3.90067
2460	6.3309	4.89289	3.94104
2462	6.51291	5.05166	3.96918
2464	5.9819	4.95371	4.20971
2466	6.12498	5.05053	4.34668
2468	6.54403	4.76595	4.26058
2470	6.66327	4.87566	4.02542
2472	6.61375	4.90417	3.90286
2474	6.02654	4.96848	3.97431
2476	6.26589	4.87601	4.0758
2478	6.47761	4.90508	4.08405
2480	6.19017	5.03969	4.02242
2482	5.73759	4.78007	3.93642
2484	5.82208	4.33976	3.78994
2486	6.22992	4.24979	3.80407
2488	6.45805	4.51821	3.98151
2490	6.54759	4.9936	3.81473
2492	6.73138	5.1071	3.96536
2494	6.61774	4.71522	3.99907
2496	6.72414	4.53032	4.09846
2498	6.9058	4.49338	3.69537
2500	6.73897	4.70656	3.6894
2502	7.03221	4.89785	3.87435
2504	7.0879	4.67678	3.94052
2506	7.38593	4.34007	3.9722
2508	7.12215	4.30753	4.17104
2510	7.19886	4.58154	4.33731
2512	7.27859	5.06607	4.30083
2514	7.34279	5.03625	4.47238
2516	7.13806	4.86443	4.60268
2518	6.53315	4.80451	4.78683
2520	6.58764	4.85917	4.58208
2522	6.91706	5.0977	4.34314
2524	7.34762	5.11439	4.166
2526	7.66269	5.45793	4.19932
2528	7.36421	5.13619	4.30654
2530	7.59086	5.13843	4.26937
2532	7.63818	5.37465	4.39408
2534	7.91773	5.79088	4.47468
2536	8.1613	5.85193	4.53471
2538	8.28675	5.71917	4.61934
2540	8.25665	5.78985	4.65213
2542	8.08241	5.84735	4.83362
2544	8.00846	6.08226	4.83924
2546	7.96872	6.00822	4.84508
2548	7.82666	5.89424	4.71352
2550	7.87267	5.65272	4.50746
2552	7.92733	5.70482	4.66225
2554	8.01179	5.88522	4.8797
2556	8.11007	6.02402	5.18924
2558	8.16716	6.13285	5.33693
2560	8.42625	6.21689	5.45121
2562	8.65191	6.16461	5.08438
2564	8.84121	6.15804	4.85697
2566	9.10824	6.13513	4.85194
2568	9.76174	6.31753	5.04161
2570	9.81948	6.38813	5.39881
2572	9.46832	6.66756	5.61412
2574	9.23762	6.65853	5.71657
2576	9.05315	6.79101	5.90518
2578	9.78347	6.98037	6.16384
2580	10.2519	7.49282	6.51257
2582	10.6383	7.74579	6.65299
2584	10.52	7.4554	6.48807
2586	10.3576	7.34589	6.27323
2588	10.6735	7.15987	6.41489
2590	11.3561	7.40153	6.73526
2592	11.742	7.70151	7.21437
2594	11.3841	7.94499	7.57242
2596	11.5601	7.66731	7.52778
2598	11.807	8.0251	7.65368
2600	11.8688	8.87899	7.7277
2602	12.2387	9.25665	8.04129
2604	12.6913	9.53362	8.12005
2606	13.0416	9.20657	7.93385
2608	13.0224	8.91517	7.7801
2610	13.0245	8.90962	7.934
2612	13.0438	9.31894	8.10308
2614	13.2484	9.36176	8.01506
2616	13.677	9.65716	8.33229
2618	13.9266	9.80382	8.72118
2620	14.4065	10.1905	9.33823
2622	14.7989	10.4974	9.57453
2624	14.8738	10.8169	9.36686
2626	14.9645	11.0294	9.1951
2628	14.9357	10.9139	9.50459
2630	15.5977	11.3061	9.78519
2632	15.8029	12.0898	9.65895
2634	16.0932	12.457	9.91925
2636	16.3714	12.791	10.761
2638	16.8631	12.3279	11.0876
2640	17.6095	12.4431	10.9221
2642	17.9375	12.3669	10.7623
2644	18.1758	12.4625	11.0419
2646	18.4116	12.8267	10.821
2648	18.7035	12.9662	10.6388
2650	18.2611	13.3535	10.7455
2652	17.9834	13.116	11.2058
2654	17.7837	12.5853	11.9336
2656	17.8035	12.8243	11.6816
2658	17.6065	12.8429	11.2567
2660	17.7617	13.4104	11.0316
2662	17.7071	13.2506	11.2496
2664	17.6019	13.493	10.9626
2666	17.2918	13.3606	10.4778
2668	17.0111	13.2785	10.6033
2670	16.7692	12.9894	10.5718
2672	16.7844	12.9066	10.8109
2674	17.544	12.9763	10.9949
2676	18.4413	13.5365	11.402
2678	18.6775	13.514	11.3107
2680	18.1024	13.7304	11.073
2682	17.3634	12.9038	10.4714
2684	17.6877	12.7853	10.8148
2686	18.3211	12.3534	11.0574
2688	18.7292	12.4987	11.0079
2690	18.4294	12.728	10.6917
2692	17.9269	12.9371	10.4724
2694	18.0173	12.8481	9.80007
2696	17.3532	12.2306	9.61974
2698	16.4441	11.6336	9.26586
2700	15.9819	11.3878	9.26482
2702	15.6996	11.6593	9.39674
2704	16.1157	11.6058	9.72361
2706	15.6695	11.2386	9.67965
2708	14.6863	10.4264	9.06874
2710	13.6437	9.9182	8.76037
2712	13.1846	9.81077	8.9235
2714	13.0407	9.69746	8.74233
2716	13.2413	10.2337	8.3496
2718	13.2857	10.3948	7.54439
2720	12.9335	9.88734	7.48344
2722	12.1064	9.4366	7.56379
2724	11.8732	8.91958	7.61531
2726	11.2987	8.75352	7.09704
2728	11.1891	8.1982	6.91077
2730	10.906	7.80778	6.58428
2732	11.1607	7.4798	6.52909
2734	11.0966	7.39847	6.2707
2736	11.1297	7.26014	6.23272
2738	10.3982	6.92137	5.37069
2740	10.0258	6.70671	5.11399
2742	9.80997	6.76509	4.87031
2744	9.4718	6.27622	4.69111
2746	9.2644	6.10405	4.59543
2748	8.41242	5.54993	4.55008
2750	7.89486	5.51729	4.50949
2752	7.52771	5.21438	4.32779
2754	6.99997	4.62537	3.98621
2756	6.71159	4.21731	3.73341
2758	6.08996	3.6277	3.69494
2760	5.92782	3.6863	3.58581
2762	5.88902	4.01897	3.49841
2764	5.83265	4.19631	3.29121
2766	5.60723	4.03684	3.3895
2768	5.30192	3.87637	3.35142
2770	5.10487	3.47166	3.2111
2772	4.77617	3.53753	2.9861
2774	4.45498	3.55867	2.8666
2776	4.21315	3.33932	2.53535
2778	3.96074	3.03722	2.45192
2780	3.77665	2.81794	2.52203
2782	3.44958	2.91196	2.25892
2784	3.39148	2.76649	2.0285
2786	3.44502	2.4389	1.86559
2788	3.53488	2.24901	1.9652
2790	3.38058	2.05893	2.11053
2792	3.41452	1.98597	1.9272
2794	3.26501	1.93807	1.78713
2796	3.01457	2.01826	1.7286
2798	2.86789	2.02587	1.80448
2800	2.78703	1.89295	1.8899
2802	2.86095	1.77557	1.55412
2804	2.74722	1.63788	1.3809
2806	2.42528	1.4147	1.36418
2808	2.13625	1.50159	1.38549
2810	2.05428	1.47965	1.36221
2812	1.93688	1.52149	1.2986
2814	2.01204	1.34905	1.30315
2816	2.10372	1.42961	1.23665
2818	2.06453	1.50643	1.26497
2820	1.98191	1.41962	1.30597
2822	1.92711	1.23818	1.23523
2824	1.9312	1.10808	1.16459
2826	1.91523	1.18494	0.91449
2828	1.83945	1.27875	0.95083
2830	1.71547	1.35988	1.11989
2832	1.6278	1.33932	1.2656
2834	1.54499	1.35381	1.14653
2836	1.46165	1.19862	0.97994
2838	1.49759	1.12619	0.99115
2840	1.60034	1.12246	1.08581
2842	1.60883	1.09772	1.06616
2844	1.48299	1.11483	0.95711
2846	1.40707	1.27268	0.8651
2848	1.37622	1.28222	0.86275
2850	1.41967	1.12847	0.90093
2852	1.51445	0.80575	0.90062
2854	1.40722	0.87345	0.84437
2856	1.29175	1.09324	0.78525
2858	1.25188	1.21539	0.86129
2860	1.42188	1.16388	0.83017
2862	1.60092	1.19977	0.87975
2864	1.65333	1.08948	0.92768
2866	1.57743	0.99312	0.93797
2868	1.4882	0.83846	0.90127
2870	1.45801	0.77735	0.92141
2872	1.43124	0.81176	0.85671
2874	1.42426	0.87729	0.83301
2876	1.33051	0.93278	0.83085
2878	1.47137	0.91178	0.92338
2880	1.48785	0.95883	0.94959
2882	1.49604	1.05909	0.87783
2884	1.20441	0.95016	0.84974
2886	1.09063	0.70614	0.82907
2888	1.11948	0.63432	0.72845
2890	1.26872	0.69535	0.60962
2892	1.25107	0.8021	0.54603
2894	1.19083	0.85253	0.59247
2896	1.40714	0.95897	0.69151
2898	1.46377	0.98402	0.72862
2900	1.33882	0.91088	0.65844
2902	1.178	0.96469	0.55097
2904	1.18422	0.99292	0.58993
2906	1.22717	1.01469	0.63164
2908	1.237	0.93907	0.72233
2910	1.1603	0.74849	0.63284
2912	1.06554	0.62563	0.58233
2914	1.01397	0.70375	0.61154
2916	0.94686	0.78032	0.56889
2918	0.92483	0.83983	0.55754
2920	1.00649	0.84601	0.53349
2922	1.00089	0.8442	0.52119
2924	0.93721	0.74873	0.46511
2926	0.86577	0.68535	0.4325
2928	0.8546	0.66458	0.46953
2930	0.82465	0.73028	0.57328
2932	0.75734	0.72359	0.57921
2934	0.72001	0.60583	0.64891
2936	0.80728	0.60242	0.71348
2938	0.78617	0.6356	0.77138
2940	0.75397	0.67929	0.67242
2942	0.81063	0.68426	0.68706
2944	0.80272	0.73041	0.61678
2946	0.82133	0.73433	0.6303
2948	0.88163	0.75593	0.56284
2950	0.88979	0.82055	0.44634
2952	1.0516	0.74491	0.40911
2954	0.99635	0.56374	0.4906
2956	0.95438	0.41667	0.55574
2958	0.61065	0.5665	0.48004
2960	0.5704	0.61978	0.52624
2962	0.632	0.68674	0.52677
2964	0.88583	0.65595	0.60992
2966	0.98916	0.64733	0.50734
2968	0.85733	0.51621	0.51201
2970	0.84613	0.55823	0.46095
2972	0.7565	0.55118	0.42085
2974	0.70613	0.58625	0.39563
2976	0.65824	0.69902	0.41254
2978	0.64023	0.77427	0.45806
2980	0.68076	0.84163	0.53319
2982	0.7348	0.83296	0.52121
2984	0.76115	0.77134	0.46638
2986	0.69064	0.75252	0.39521
2988	0.72251	0.67068	0.43918
2990	0.73388	0.54407	0.55363
2992	0.78953	0.50152	0.58473
2994	0.76729	0.59355	0.61034
2996	0.67368	0.61888	0.53582
2998	0.59923	0.67138	0.52998
3000	0.66878	0.71398	0.50768
3002	0.68738	0.77535	0.43598
3004	0.62142	0.68596	0.423
3006	0.54466	0.59647	0.3577
3008	0.46029	0.57056	0.39749
3010	0.50105	0.66824	0.45606
3012	0.54774	0.62199	0.43363
3014	0.58644	0.59915	0.4009
3016	0.51198	0.65395	0.38494
3018	0.48069	0.60886	0.3699
3020	0.49012	0.5205	0.33405
3022	0.57655	0.48419	0.36048
3024	0.54726	0.53863	0.39424
3026	0.5284	0.4596	0.44478
3028	0.59529	0.48938	0.38157
3030	0.76305	0.46295	0.32053
3032	0.89172	0.41663	0.3043
3034	0.76441	0.42557	0.23189
3036	0.69168	0.36776	0.31055
3038	0.58375	0.40176	0.32508
3040	0.51702	0.46583	0.3439
3042	0.47637	0.51987	0.33724
3044	0.47457	0.49844	0.37921
3046	0.61007	0.29736	0.36729
3048	0.64027	0.33775	0.31738
3050	0.6619	0.39707	0.33231
3052	0.52877	0.45886	0.41436
3054	0.54929	0.46341	0.41735
3056	0.5812	0.40307	0.34924
3058	0.65014	0.40989	0.29145
3060	0.54976	0.46387	0.23258
3062	0.50209	0.48104	0.27202
3064	0.5212	0.4602	0.29516
3066	0.5185	0.45808	0.29793
3068	0.47289	0.50779	0.33636
3070	0.36856	0.55731	0.3942
3072	0.45604	0.53355	0.39703
3074	0.50091	0.43448	0.32332
3076	0.54666	0.32587	0.2749
3078	0.49967	0.3605	0.25488
3080	0.52716	0.43263	0.28607
3082	0.47635	0.4099	0.32333
3084	0.42435	0.30635	0.38248
3086	0.37526	0.31252	0.36999
3088	0.41631	0.40383	0.36254
3090	0.43458	0.54978	0.41048
3092	0.49768	0.53561	0.40381
3094	0.50842	0.4518	0.38762
3096	0.42243	0.35611	0.31121
3098	0.38263	0.30887	0.23338
3100	0.43027	0.28669	0.28906
3102	0.50672	0.32796	0.26777
3104	0.43472	0.41677	0.30023
3106	0.47231	0.43017	0.2906
3108	0.47177	0.47125	0.28194
3110	0.48187	0.47921	0.34399
3112	0.46781	0.45921	0.33341
3114	0.43404	0.43639	0.29183
3116	0.45467	0.31427	0.30251
3118	0.46958	0.31659	0.25674
3120	0.44879	0.25647	0.20857
3122	0.5113	0.32281	0.19358
3124	0.53452	0.36593	0.18579
3126	0.444	0.4411	0.2266
3128	0.34979	0.43847	0.23911
3130	0.39367	0.4741	0.22734
3132	0.41927	0.48605	0.22512
3134	0.39201	0.38923	0.26494
3136	0.37117	0.34739	0.24792
3138	0.35127	0.38209	0.26559
3140	0.39726	0.38542	0.25922
3142	0.44374	0.41535	0.25342
3144	0.46751	0.37677	0.29668
3146	0.45859	0.37517	0.28079
3148	0.39758	0.40447	0.24435
3150	0.39604	0.39671	0.20658
3152	0.33039	0.4018	0.19131
3154	0.22491	0.40851	0.16044
3156	0.17869	0.36081	0.15493
3158	0.30205	0.36115	0.13968
3160	0.36314	0.3489	0.19825
3162	0.39486	0.3829	0.23332
3164	0.39842	0.37747	0.27004
3166	0.47484	0.37273	0.23029
3168	0.46135	0.34196	0.26724
3170	0.44955	0.35613	0.32146
3172	0.41445	0.50129	0.29575
3174	0.37212	0.53065	0.32491
3176	0.32185	0.54523	0.33843
3178	0.27656	0.4801	0.3004
3180	0.27662	0.42133	0.28968
3182	0.33233	0.34672	0.2177
3184	0.42396	0.23795	0.24057
3186	0.43667	0.22596	0.23839
3188	0.42956	0.2475	0.29912
3190	0.39688	0.30752	0.31763
3192	0.37203	0.38798	0.27979
3194	0.44004	0.35861	0.17419
3196	0.44023	0.26677	0.14969
3198	0.2828	0.23741	0.13788
3200	0.17145	0.25705	0.11737
3202	0.14271	0.27412	0.10969
3204	0.22052	0.30436	0.16007
3206	0.32461	0.31444	0.22037
3208	0.50444	0.33546	0.24491
3210	0.47737	0.33107	0.17706
3212	0.43052	0.30672	0.15814
3214	0.36423	0.31573	0.16655
3216	0.42526	0.40298	0.18131
3218	0.42322	0.38352	0.19707
3220	0.40001	0.35626	0.19682
3222	0.35021	0.36001	0.24001
3224	0.40801	0.39032	0.24353
3226	0.44476	0.45122	0.24619
3228	0.37704	0.45499	0.23621
3230	0.34749	0.43733	0.25462
3232	0.33908	0.39257	0.24336
3234	0.34717	0.30786	0.19959
3236	0.30779	0.26028	0.18103
3238	0.33022	0.25176	0.19275
3240	0.30822	0.24461	0.14527
3242	0.36194	0.23908	0.16922
3244	0.3935	0.23691	0.16911
3246	0.51818	0.2642	0.21187
3248	0.39596	0.31447	0.20727
3250	0.3556	0.35436	0.25922
3252	0.33418	0.35446	0.3051
3254	0.31394	0.37358	0.31273
3256	0.2514	0.39538	0.24876
3258	0.2639	0.35723	0.29674
3260	0.24401	0.3486	0.25177
3262	0.27416	0.33338	0.22561
3264	0.27791	0.32765	0.16478
3266	0.37878	0.28302	0.18539
3268	0.39692	0.27016	0.14254
3270	0.39046	0.2493	0.13473
3272	0.34535	0.19893	0.1243
3274	0.27554	0.16354	0.247
3276	0.23555	0.1398	0.23427
3278	0.23357	0.18937	0.22178
3280	0.27906	0.27572	0.18357
3282	0.31291	0.31783	0.21453
3284	0.33668	0.28425	0.22782
3286	0.34343	0.27855	0.27867
3288	0.32736	0.22517	0.32194
3290	0.23894	0.22635	0.33436
3292	0.27557	0.27067	0.30139
3294	0.29677	0.3014	0.26852
3296	0.37199	0.28917	0.23449
3298	0.3538	0.23604	0.14344
3300	0.36513	0.28352	0.19528
3302	0.34972	0.33991	0.22899
3304	0.35258	0.34774	0.2191
3306	0.39493	0.33611	0.2135
3308	0.4801	0.33097	0.21349
3310	0.48301	0.31072	0.27806
3312	0.45864	0.2876	0.25479
3314	0.45265	0.26653	0.23624
3316	0.51038	0.23901	0.199
3318	0.42583	0.22208	0.14911
3320	0.40044	0.22688	0.17368
3322	0.38448	0.25188	0.20548
3324	0.3096	0.31692	0.29947
3326	0.24389	0.36047	0.25941
3328	0.27674	0.37544	0.26813
3330	0.36931	0.40721	0.20081
3332	0.36127	0.31881	0.23995
3334	0.31198	0.35876	0.17824
3336	0.2899	0.38718	0.21182
3338	0.33124	0.43434	0.17702
3340	0.32896	0.4093	0.17746
3342	0.40563	0.28303	0.19145
3344	0.36618	0.24628	0.25279
3346	0.32441	0.19383	0.33424
3348	0.23864	0.20963	0.36383
3350	0.31215	0.28119	0.31928
3352	0.31594	0.35276	0.21725
3354	0.3616	0.30859	0.10571
3356	0.36268	0.30491	0.16095
3358	0.3378	0.24566	0.22962
3360	0.24517	0.26124	0.28216
3362	0.20521	0.28449	0.23106
3364	0.2555	0.3894	0.17307
3366	0.32421	0.39466	0.17897
3368	0.34903	0.39831	0.23777
3370	0.32054	0.30293	0.24766
3372	0.26392	0.31893	0.22775
3374	0.18719	0.24564	0.19274
3376	0.19754	0.31968	0.22522
3378	0.31135	0.24581	0.28571
3380	0.42313	0.29412	0.34022
3382	0.44046	0.26446	0.30279
3384	0.39146	0.25941	0.2977
3386	0.38302	0.18631	0.23769
3388	0.35031	0.14646	0.22846
3390	0.35781	0.1285	0.20835
3392	0.32251	0.12769	0.21229
3394	0.31935	0.19608	0.17088
3396	0.31777	0.29428	0.11061
3398	0.27295	0.30629	0.0816
3400	0.284	0.28725	0.13411
3402	0.34773	0.29295	0.19774
3404	0.39593	0.32807	0.25189
3406	0.3901	0.2915	0.2777
3408	0.28082	0.27753	0.27228
3410	0.24685	0.29182	0.27615
3412	0.20685	0.28946	0.24962
3414	0.23134	0.31698	0.20188
3416	0.27502	0.24822	0.19813
3418	0.39244	0.18982	0.23355
3420	0.38426	0.15458	0.26226
3422	0.30862	0.216	0.21296
3424	0.26607	0.23904	0.25032
3426	0.29781	0.24991	0.24414
3428	0.29739	0.23379	0.23517
3430	0.30285	0.18807	0.15594
3432	0.30377	0.17556	0.15423
3434	0.3509	0.21329	0.21457
3436	0.33075	0.22085	0.25123
3438	0.38954	0.22869	0.24819
3440	0.41777	0.23051	0.22096
3442	0.43954	0.27645	0.28891
3444	0.44727	0.23719	0.24706
3446	0.45333	0.21777	0.20529
3448	0.44691	0.21066	0.09537
3450	0.37343	0.23475	0.07749
3452	0.35512	0.20652	0.15183
3454	0.33273	0.24011	0.20593
3456	0.32478	0.22291	0.27932
3458	0.33124	0.21644	0.3169
3460	0.27966	0.24739	0.3416
3462	0.25621	0.27478	0.31599
3464	0.23752	0.28269	0.24992
3466	0.23855	0.24682	0.20759
3468	0.19392	0.17455	0.22831
3470	0.20632	0.20957	0.20058
3472	0.2339	0.22114	0.21406
3474	0.25319	0.18361	0.19888
3476	0.24965	0.19054	0.27235
3478	0.24501	0.22681	0.22747
3480	0.34018	0.27671	0.21057
3482	0.33748	0.24728	0.18794
3484	0.34115	0.1982	0.16627
3486	0.20667	0.26488	0.1692
3488	0.19759	0.3286	0.15861
3490	0.20217	0.38992	0.16818
3492	0.2002	0.38734	0.25767
3494	0.24562	0.32077	0.28876
3496	0.24144	0.25384	0.29721
3498	0.30749	0.26883	0.25202
3500	0.36366	0.2612	0.17839
3502	0.35098	0.24307	0.16748
3504	0.25562	0.25352	0.13547
3506	0.18558	0.2495	0.15385
3508	0.19403	0.21054	0.12513
3510	0.26625	0.15622	0.18976
3512	0.26876	0.14258	0.20261
3514	0.25015	0.16062	0.23696
3516	0.22315	0.12303	0.22612
3518	0.30523	0.14038	0.20249
3520	0.32905	0.22612	0.21192
3522	0.40953	0.31776	0.19408
3524	0.31841	0.26369	0.16901
3526	0.33363	0.23332	0.14462
3528	0.34412	0.16946	0.15942
3530	0.271	0.26492	0.2958
3532	0.24103	0.30903	0.25927
3534	0.20065	0.31708	0.23705
3536	0.27493	0.30007	0.15951
3538	0.39758	0.30532	0.18299
3540	0.46684	0.31866	0.23435
3542	0.45096	0.27222	0.25264
3544	0.31597	0.1837	0.27074
3546	0.26919	0.17317	0.27712
3548	0.24508	0.16317	0.31073
3550	0.29928	0.16258	0.27774
3552	0.31049	0.18048	0.2503
3554	0.2966	0.26085	0.32864
3556	0.25658	0.30472	0.33164
3558	0.27992	0.35642	0.28276
3560	0.31512	0.34358	0.21471
3562	0.30046	0.41409	0.15534
3564	0.25059	0.43371	0.17677
3566	0.24169	0.42886	0.22975
3568	0.22395	0.29142	0.28731
3570	0.32154	0.2252	0.25223
3572	0.38917	0.15131	0.22274
3574	0.4917	0.15638	0.21649
3576	0.42545	0.15621	0.24521
3578	0.39123	0.14369	0.28821
3580	0.31356	0.16393	0.31074
3582	0.27429	0.18737	0.29595
3584	0.19262	0.23146	0.28479
3586	0.21182	0.24253	0.25686
3588	0.25539	0.24992	0.21857
3590	0.32012	0.29038	0.19171
3592	0.31883	0.32506	0.20679
3594	0.34729	0.30561	0.20151
3596	0.35098	0.31239	0.19467
3598	0.35546	0.27995	0.13777
3600	0.39758	0.29871	0.18452
3602	0.37922	0.24696	0.20697
3604	0.3098	0.21161	0.23918
3606	0.29077	0.22588	0.20121
3608	0.2915	0.31671	0.17615
3610	0.30178	0.3799	0.20412
3612	0.21669	0.3215	0.19797
3614	0.23255	0.2249	0.21733
3616	0.27233	0.16363	0.18465
3618	0.24825	0.30731	0.20585
3620	0.24183	0.29817	0.17982
3622	0.19078	0.31697	0.15919
3624	0.24865	0.25674	0.12835
3626	0.3222	0.32463	0.13744
3628	0.45027	0.25618	0.12632
3630	0.45387	0.21291	0.12681
3632	0.36559	0.21173	0.10038
3634	0.32662	0.24822	0.09675
3636	0.33263	0.26732	0.12619
3638	0.26878	0.21741	0.13534
3640	0.18093	0.136	0.1196
3642	0.13325	0.11186	0.09576
3644	0.20267	0.1679	0.09483
3646	0.26825	0.25525	0.08657
3648	0.25292	0.25417	0.1082
3650	0.2458	0.17332	0.11815
3652	0.23856	0.10624	0.16381
3654	0.23956	0.0785	0.17459
3656	0.24927	0.1546	0.12626
3658	0.26958	0.22803	0.1187
3660	0.28643	0.2733	0.12977
3662	0.19789	0.18212	0.22188
3664	0.20978	0.19909	0.21692
3666	0.24838	0.19646	0.19447
3668	0.29041	0.22705	0.11808
3670	0.39428	0.21559	0.07779
3672	0.44022	0.18517	0.10321
3674	0.52008	0.18038	0.12743
3676	0.44351	0.14004	0.19816
3678	0.39914	0.11942	0.23603
3680	0.33467	0.12573	0.2469
3682	0.2577	0.13168	0.203
3684	0.29747	0.14231	0.08016
3686	0.23953	0.11086	0.04821
3688	0.22114	0.11159	0.04877
3690	0.14321	0.14259	0.14513
3692	0.17906	0.13966	0.15592
3694	0.13569	0.18924	0.19033
3696	0.20028	0.23147	0.1287
3698	0.22146	0.2839	0.082
3700	0.25954	0.33988	0.13365
3702	0.25312	0.35015	0.16647
3704	0.26338	0.33278	0.20967
3706	0.22632	0.26913	0.14566
3708	0.2002	0.24409	0.13023
3710	0.12464	0.19947	0.12637
3712	0.11477	0.29326	0.14947
3714	0.08924	0.30225	0.14565
3716	0.15069	0.34749	0.1256
3718	0.13696	0.37049	0.17141
3720	0.15643	0.34686	0.25524
3722	0.14782	0.26393	0.30761
3724	0.13463	0.13379	0.31349
3726	0.16116	0.02378	0.29833
3728	0.35757	0.07442	0.33558
3730	0.37065	0.16614	0.33798
3732	0.31559	0.22218	0.28304
3734	0.08332	0.20077	0.16017
3736	0.03045	0.24194	0.08688
3738	0.09751	0.27017	0.06546
3740	0.10038	0.23763	0.16994
3742	0.12364	0.25966	0.18958
3744	0.10048	0.18685	0.19449
3746	0.14042	0.32366	0.15781
3748	0.16526	0.42919	0.14361
3750	0.2589	0.24775	0.13951
3752	0.22312	0.20882	0.17319
3754	0.18559	0.04622	0.29511
3756	0.05892	0.07515	0.27223
3758	0	0.08864	0.25282
3760	0.08843	0.09227	0.11011
3762	0.11457	0.11735	0.1049
3764	0.18612	0.18775	0.14014
3766	0.21879	0.22123	0.13425
3768	0.25026	0.25357	0.12513
3770	0.21142	0.11654	0.10571
3772	0.16615	0.07039	0.07039
3774	0.09687	0	0
3776	0.15524	0	0
3778	0.19639	0	0
3780	0.35915	0.08534	0.08534
3782	0.3752	0.11414	0.13453
3784	0.37575	0.1877	0.28136
3786	0.42949	0.28894	0.28504
3788	0.47998	0.38405	0.2885
3790	0.57412	0.31405	0.29574
3792	0.59766	0.28812	0.29853
3794	0.61544	0.20489	0.30811
3796	0.59693	0.23813	0.22014
3798	0.57064	0.28532	0.09523
3800	0.4295	0.2767	0.03024
3802	0.36382	0.27269	0
3804	0.37869	0.46277	0
3806	0.3396	0.43431	0.01983
3808	0.18936	0.28404	0.09433
3810	0.13165	0.19747	0.12343
3812	0	0	0.18953
3814	0	0	0.18365

## Sheet: Figure 1f
Wavenumber	Absorbance	Wavenumber	Absorbance
cm-1	arb. Units	cm-1	arb. Units
	Pd/CeO2-AT-S		Pd1/CeO2-AT
1839.31	-0.00693	1771.33	0.07286
1839.79	-0.0069	1771.81	0.07303
1840.27	-0.00684	1772.29	0.0735
1840.75	-0.00676	1772.77	0.07416
1841.23	-0.00669	1773.26	0.07485
1841.72	-0.00664	1773.74	0.07549
1842.2	-0.00663	1774.22	0.07606
1842.68	-0.00667	1774.7	0.07659
1843.16	-0.00676	1775.18	0.07707
1843.64	-0.00688	1775.66	0.07749
1844.13	-0.00701	1776.15	0.07784
1844.61	-0.00712	1776.63	0.07808
1845.09	-0.00719	1777.11	0.07823
1845.57	-0.00722	1777.59	0.07827
1846.06	-0.0072	1778.08	0.07824
1846.54	-0.00717	1778.56	0.07819
1847.02	-0.00711	1779.04	0.07816
1847.5	-0.00706	1779.52	0.0782
1847.98	-0.00701	1780	0.07836
1848.47	-0.00698	1780.49	0.07861
1848.95	-0.00696	1780.97	0.07893
1849.43	-0.00694	1781.45	0.07926
1849.91	-0.00693	1781.93	0.07957
1850.39	-0.00692	1782.41	0.07984
1850.88	-0.00691	1782.9	0.08008
1851.36	-0.00689	1783.38	0.08029
1851.84	-0.00687	1783.86	0.08051
1852.32	-0.00686	1784.34	0.08076
1852.81	-0.00685	1784.83	0.08103
1853.29	-0.00684	1785.31	0.08134
1853.77	-0.00683	1785.79	0.08166
1854.25	-0.00681	1786.27	0.08196
1854.73	-0.00678	1786.75	0.08219
1855.22	-0.00675	1787.24	0.08235
1855.7	-0.00672	1787.72	0.08238
1856.18	-0.0067	1788.2	0.0823
1856.66	-0.00669	1788.68	0.08209
1857.14	-0.00669	1789.16	0.08176
1857.63	-0.00669	1789.65	0.08137
1858.11	-0.0067	1790.13	0.08096
1858.59	-0.00671	1790.61	0.08063
1859.07	-0.00671	1791.09	0.08047
1859.56	-0.0067	1791.58	0.08056
1860.04	-0.0067	1792.06	0.08087
1860.52	-0.0067	1792.54	0.08132
1861	-0.0067	1793.02	0.0818
1861.48	-0.0067	1793.5	0.08224
1861.96	-0.0067	1793.99	0.08263
1862.45	-0.00668	1794.47	0.08298
1862.93	-0.00666	1794.95	0.08332
1863.41	-0.00663	1795.43	0.08365
1863.89	-0.0066	1795.91	0.08399
1864.38	-0.00657	1796.4	0.08433
1864.86	-0.00654	1796.88	0.08465
1865.34	-0.00652	1797.36	0.08495
1865.82	-0.00651	1797.84	0.0852
1866.31	-0.00649	1798.33	0.0854
1866.79	-0.0065	1798.81	0.08555
1867.27	-0.00652	1799.29	0.08567
1867.75	-0.00656	1799.77	0.08582
1868.23	-0.00664	1800.25	0.08605
1868.71	-0.00673	1800.74	0.08639
1869.2	-0.00681	1801.22	0.08685
1869.68	-0.00686	1801.7	0.08742
1870.16	-0.00687	1802.18	0.08803
1870.64	-0.00684	1802.66	0.08864
1871.13	-0.00678	1803.15	0.0892
1871.61	-0.00671	1803.63	0.08969
1872.09	-0.00664	1804.11	0.09011
1872.57	-0.00658	1804.59	0.09047
1873.05	-0.00654	1805.08	0.09078
1873.54	-0.00651	1805.56	0.09104
1874.02	-0.00649	1806.04	0.09128
1874.5	-0.00647	1806.52	0.09148
1874.98	-0.00645	1807	0.09164
1875.46	-0.00644	1807.48	0.09176
1875.95	-0.00644	1807.97	0.09184
1876.43	-0.00644	1808.45	0.09191
1876.91	-0.00645	1808.93	0.092
1877.39	-0.00646	1809.41	0.09214
1877.88	-0.00646	1809.9	0.09237
1878.36	-0.00646	1810.38	0.09269
1878.84	-0.00644	1810.86	0.09313
1879.32	-0.00643	1811.34	0.09365
1879.8	-0.00642	1811.82	0.09423
1880.29	-0.00641	1812.31	0.09482
1880.77	-0.00641	1812.79	0.09539
1881.25	-0.0064	1813.27	0.09592
1881.73	-0.0064	1813.75	0.09639
1882.21	-0.00638	1814.23	0.09679
1882.7	-0.00636	1814.72	0.09713
1883.18	-0.00634	1815.2	0.09741
1883.66	-0.00632	1815.68	0.09768
1884.14	-0.00631	1816.16	0.09795
1884.62	-0.0063	1816.65	0.09827
1885.11	-0.00629	1817.13	0.09864
1885.59	-0.00626	1817.61	0.09905
1886.07	-0.00623	1818.09	0.09948
1886.55	-0.00619	1818.57	0.09989
1887.04	-0.00615	1819.06	0.10027
1887.52	-0.00613	1819.54	0.1006
1888	-0.00614	1820.02	0.10088
1888.48	-0.00617	1820.5	0.10112
1888.96	-0.00622	1820.98	0.10132
1889.45	-0.00627	1821.47	0.10149
1889.93	-0.0063	1821.95	0.10163
1890.41	-0.0063	1822.43	0.10175
1890.89	-0.00626	1822.91	0.10186
1891.38	-0.00621	1823.4	0.102
1891.86	-0.00614	1823.88	0.1022
1892.34	-0.00608	1824.36	0.10251
1892.82	-0.00603	1824.84	0.10293
1893.3	-0.006	1825.32	0.10338
1893.79	-0.00597	1825.81	0.10381
1894.27	-0.00597	1826.29	0.10413
1894.75	-0.00596	1826.77	0.10432
1895.23	-0.00596	1827.25	0.10437
1895.71	-0.00595	1827.73	0.10434
1896.2	-0.00594	1828.22	0.10433
1896.68	-0.00592	1828.7	0.10445
1897.16	-0.00589	1829.18	0.10482
1897.64	-0.00586	1829.66	0.10547
1898.12	-0.00582	1830.14	0.10632
1898.61	-0.00578	1830.63	0.10722
1899.09	-0.00574	1831.11	0.10805
1899.57	-0.00571	1831.59	0.10877
1900.05	-0.00568	1832.07	0.10938
1900.54	-0.00566	1832.56	0.10991
1901.02	-0.00564	1833.04	0.11038
1901.5	-0.00562	1833.52	0.1108
1901.98	-0.0056	1834	0.11117
1902.46	-0.00557	1834.48	0.1115
1902.95	-0.00555	1834.97	0.11178
1903.43	-0.00552	1835.45	0.11206
1903.91	-0.0055	1835.93	0.11236
1904.39	-0.00547	1836.41	0.11272
1904.88	-0.00544	1836.89	0.11315
1905.36	-0.00541	1837.38	0.11366
1905.84	-0.00537	1837.86	0.1142
1906.32	-0.00534	1838.34	0.11472
1906.8	-0.00532	1838.82	0.11518
1907.29	-0.0053	1839.31	0.11554
1907.77	-0.00529	1839.79	0.11581
1908.25	-0.00529	1840.27	0.11597
1908.73	-0.00529	1840.75	0.11605
1909.21	-0.00528	1841.23	0.11606
1909.7	-0.00526	1841.72	0.11601
1910.18	-0.00522	1842.2	0.11593
1910.66	-0.00518	1842.68	0.1159
1911.14	-0.00514	1843.16	0.11598
1911.62	-0.00509	1843.64	0.11625
1912.11	-0.00504	1844.13	0.11674
1912.59	-0.00498	1844.61	0.1174
1913.07	-0.00493	1845.09	0.11813
1913.55	-0.00487	1845.57	0.11885
1914.04	-0.00481	1846.06	0.11953
1914.52	-0.00475	1846.54	0.12017
1915	-0.00469	1847.02	0.12079
1915.48	-0.00464	1847.5	0.12143
1915.96	-0.0046	1847.98	0.12211
1916.44	-0.00458	1848.47	0.1228
1916.93	-0.00457	1848.95	0.12348
1917.41	-0.00459	1849.43	0.12413
1917.89	-0.00461	1849.91	0.12471
1918.37	-0.00462	1850.39	0.12521
1918.86	-0.00462	1850.88	0.12566
1919.34	-0.00459	1851.36	0.12607
1919.82	-0.00454	1851.84	0.12647
1920.3	-0.00447	1852.32	0.12688
1920.79	-0.0044	1852.81	0.12729
1921.27	-0.00434	1853.29	0.1277
1921.75	-0.0043	1853.77	0.12808
1922.23	-0.00428	1854.25	0.12843
1922.71	-0.00428	1854.73	0.12876
1923.19	-0.00428	1855.22	0.12906
1923.68	-0.00427	1855.7	0.12936
1924.16	-0.00424	1856.18	0.12966
1924.64	-0.00419	1856.66	0.12997
1925.12	-0.00413	1857.14	0.13028
1925.61	-0.00407	1857.63	0.13058
1926.09	-0.00402	1858.11	0.13087
1926.57	-0.00397	1858.59	0.13115
1927.05	-0.00394	1859.07	0.13145
1927.53	-0.00391	1859.56	0.13176
1928.02	-0.00387	1860.04	0.13211
1928.5	-0.00383	1860.52	0.13247
1928.98	-0.00379	1861	0.13283
1929.46	-0.00374	1861.48	0.13317
1929.94	-0.00369	1861.96	0.13348
1930.43	-0.00364	1862.45	0.13374
1930.91	-0.0036	1862.93	0.13396
1931.39	-0.00356	1863.41	0.13412
1931.87	-0.00353	1863.89	0.13423
1932.36	-0.00349	1864.38	0.13426
1932.84	-0.00346	1864.86	0.1342
1933.32	-0.00344	1865.34	0.13404
1933.8	-0.00341	1865.82	0.13379
1934.28	-0.00339	1866.31	0.13348
1934.77	-0.00336	1866.79	0.13318
1935.25	-0.00333	1867.27	0.13301
1935.73	-0.00329	1867.75	0.13307
1936.21	-0.00324	1868.23	0.13343
1936.69	-0.00318	1868.71	0.13405
1937.18	-0.00311	1869.2	0.13481
1937.66	-0.00304	1869.68	0.13561
1938.14	-0.00296	1870.16	0.13634
1938.62	-0.00289	1870.64	0.13699
1939.11	-0.00282	1871.13	0.13755
1939.59	-0.00275	1871.61	0.13804
1940.07	-0.00268	1872.09	0.13846
1940.55	-0.00263	1872.57	0.13881
1941.03	-0.0026	1873.05	0.1391
1941.52	-0.00259	1873.54	0.13932
1942	-0.00259	1874.02	0.1395
1942.48	-0.0026	1874.5	0.13964
1942.96	-0.0026	1874.98	0.13977
1943.44	-0.00258	1875.46	0.1399
1943.93	-0.00253	1875.95	0.14002
1944.41	-0.00246	1876.43	0.14014
1944.89	-0.00239	1876.91	0.14024
1945.37	-0.00231	1877.39	0.14032
1945.86	-0.00224	1877.88	0.1404
1946.34	-0.00218	1878.36	0.14048
1946.82	-0.00212	1878.84	0.14058
1947.3	-0.00206	1879.32	0.1407
1947.78	-0.00199	1879.8	0.14084
1948.27	-0.00192	1880.29	0.14096
1948.75	-0.00184	1880.77	0.14105
1949.23	-0.00177	1881.25	0.14109
1949.71	-0.0017	1881.73	0.14108
1950.19	-0.00164	1882.21	0.14105
1950.68	-0.00159	1882.7	0.141
1951.16	-0.00154	1883.18	0.14097
1951.64	-0.00149	1883.66	0.14097
1952.12	-0.00143	1884.14	0.141
1952.61	-0.00137	1884.62	0.14105
1953.09	-0.00131	1885.11	0.1411
1953.57	-0.00125	1885.59	0.14113
1954.05	-0.00119	1886.07	0.14113
1954.53	-0.00113	1886.55	0.14109
1955.02	-0.00106	1887.04	0.14101
1955.5	-0.000986009	1887.52	0.1409
1955.98	-0.0009059	1888	0.14078
1956.46	-0.000822601	1888.48	0.14067
1956.94	-0.000740643	1888.96	0.14062
1957.43	-0.000663003	1889.45	0.14066
1957.91	-0.000590279	1889.93	0.14078
1958.39	-0.00052029	1890.41	0.14098
1958.87	-0.000449396	1890.89	0.14119
1959.36	-0.000374982	1891.38	0.14137
1959.84	-0.00029625	1891.86	0.14148
1960.32	-0.000214954	1892.34	0.14152
1960.8	-0.000134172	1892.82	0.14149
1961.28	-5.59267e-05	1893.3	0.14141
1961.77	1.9914e-05	1893.79	0.14134
1962.25	9.54034e-05	1894.27	0.14132
1962.73	0.000173922	1894.75	0.14139
1963.21	0.000257561	1895.23	0.14155
1963.69	0.000345759	1895.71	0.14178
1964.18	0.000435334	1896.2	0.14203
1964.66	0.000521445	1896.68	0.14228
1965.14	0.000600207	1897.16	0.14251
1965.62	0.000669758	1897.64	0.14271
1966.1	0.000732117	1898.12	0.14289
1966.59	0.000791631	1898.61	0.14306
1967.07	0.00085351	1899.09	0.14321
1967.55	0.000921341	1899.57	0.14334
1968.03	0.000995559	1900.05	0.14345
1968.52	0.00107	1900.54	0.14355
1969	0.00115	1901.02	0.14364
1969.48	0.00123	1901.5	0.14373
1969.96	0.0013	1901.98	0.14384
1970.44	0.00136	1902.46	0.14397
1970.93	0.00142	1902.95	0.14411
1971.41	0.00147	1903.43	0.14427
1971.89	0.00151	1903.91	0.14442
1972.37	0.00153	1904.39	0.14455
1972.85	0.00155	1904.88	0.14466
1973.34	0.00156	1905.36	0.14475
1973.82	0.00156	1905.84	0.14483
1974.3	0.00156	1906.32	0.14489
1974.78	0.00155	1906.8	0.14495
1975.27	0.00153	1907.29	0.14502
1975.75	0.00151	1907.77	0.1451
1976.23	0.00148	1908.25	0.14522
1976.71	0.00144	1908.73	0.14541
1977.19	0.00139	1909.21	0.14568
1977.67	0.00132	1909.7	0.14603
1978.16	0.00125	1910.18	0.14645
1978.64	0.00117	1910.66	0.14689
1979.12	0.00109	1911.14	0.14732
1979.6	0.000995924	1911.62	0.1477
1980.09	0.000898298	1912.11	0.14802
1980.57	0.000790834	1912.59	0.14828
1981.05	0.000672811	1913.07	0.14851
1981.53	0.000544833	1913.55	0.1487
1982.01	0.000408901	1914.04	0.14885
1982.5	0.000267607	1914.52	0.14897
1982.98	0.000123508	1915	0.14905
1983.46	-2.17023e-05	1915.48	0.14909
1983.94	-0.000166367	1915.96	0.1491
1984.42	-0.000309428	1916.45	0.14911
1984.91	-0.000449992	1916.93	0.14918
1985.39	-0.000587334	1917.41	0.14933
1985.87	-0.000720829	1917.89	0.14958
1986.35	-0.000850612	1918.37	0.14989
1986.84	-0.000976455	1918.86	0.15018
1987.32	-0.0011	1919.34	0.1504
1987.8	-0.00122	1919.82	0.15053
1988.28	-0.00133	1920.3	0.15057
1988.76	-0.00143	1920.79	0.15056
1989.25	-0.00153	1921.27	0.15056
1989.73	-0.00162	1921.75	0.15063
1990.21	-0.00171	1922.23	0.15084
1990.69	-0.00181	1922.71	0.1512
1991.17	-0.00191	1923.19	0.15167
1991.66	-0.00201	1923.68	0.15219
1992.14	-0.00211	1924.16	0.1527
1992.62	-0.00219	1924.64	0.15316
1993.1	-0.00225	1925.12	0.15357
1993.59	-0.00229	1925.61	0.15394
1994.07	-0.00231	1926.09	0.15426
1994.55	-0.00231	1926.57	0.15456
1995.03	-0.0023	1927.05	0.15483
1995.51	-0.0023	1927.53	0.15509
1996	-0.00231	1928.02	0.15533
1996.48	-0.00233	1928.5	0.15558
1996.96	-0.00235	1928.98	0.15583
1997.44	-0.00237	1929.46	0.1561
1997.92	-0.00238	1929.94	0.15638
1998.41	-0.00238	1930.43	0.15666
1998.89	-0.00237	1930.91	0.15695
1999.37	-0.00236	1931.39	0.15723
1999.85	-0.00235	1931.87	0.15753
2000.34	-0.00234	1932.36	0.15785
2000.82	-0.00232	1932.84	0.1582
2001.3	-0.0023	1933.32	0.15859
2001.78	-0.00228	1933.8	0.15901
2002.26	-0.00226	1934.28	0.15946
2002.75	-0.00223	1934.77	0.15991
2003.23	-0.00221	1935.25	0.16035
2003.71	-0.00219	1935.73	0.16078
2004.19	-0.00217	1936.21	0.16121
2004.67	-0.00216	1936.69	0.16166
2005.16	-0.00214	1937.18	0.16212
2005.64	-0.00211	1937.66	0.16258
2006.12	-0.00208	1938.14	0.16303
2006.6	-0.00204	1938.62	0.16345
2007.09	-0.00201	1939.11	0.16382
2007.57	-0.00197	1939.59	0.16415
2008.05	-0.00193	1940.07	0.16447
2008.53	-0.00189	1940.55	0.16483
2009.01	-0.00185	1941.03	0.16526
2009.5	-0.0018	1941.52	0.16581
2009.98	-0.00176	1942	0.16648
2010.46	-0.00172	1942.48	0.16725
2010.94	-0.00168	1942.96	0.16806
2011.42	-0.00165	1943.44	0.16888
2011.91	-0.00162	1943.93	0.16969
2012.39	-0.00159	1944.41	0.17049
2012.87	-0.00155	1944.89	0.1713
2013.35	-0.00151	1945.37	0.17215
2013.84	-0.00147	1945.86	0.17303
2014.32	-0.00143	1946.34	0.17393
2014.8	-0.00139	1946.82	0.17484
2015.28	-0.00136	1947.3	0.17574
2015.76	-0.00134	1947.78	0.17663
2016.24	-0.00133	1948.27	0.17749
2016.73	-0.00132	1948.75	0.17835
2017.21	-0.0013	1949.23	0.17921
2017.69	-0.00128	1949.71	0.18006
2018.17	-0.00125	1950.19	0.1809
2018.66	-0.00121	1950.68	0.18173
2019.14	-0.00118	1951.16	0.18254
2019.62	-0.00114	1951.64	0.18334
2020.1	-0.00111	1952.12	0.18413
2020.58	-0.00108	1952.61	0.18493
2021.07	-0.00105	1953.09	0.18573
2021.55	-0.00102	1953.57	0.18655
2022.03	-0.000993282	1954.05	0.1874
2022.51	-0.000964983	1954.53	0.18827
2022.99	-0.000937212	1955.02	0.18917
2023.48	-0.00090957	1955.5	0.1901
2023.96	-0.000880638	1955.98	0.19105
2024.44	-0.000849951	1956.46	0.19203
2024.92	-0.000817707	1956.94	0.19302
2025.41	-0.000785395	1957.43	0.19401
2025.89	-0.000755528	1957.91	0.195
2026.37	-0.000730058	1958.39	0.19599
2026.85	-0.000709516	1958.87	0.19699
2027.33	-0.000692711	1959.36	0.198
2027.82	-0.000676898	1959.84	0.19905
2028.3	-0.000659331	1960.32	0.20013
2028.78	-0.00063819	1960.8	0.20125
2029.26	-0.000614037	1961.28	0.20238
2029.74	-0.000588658	1961.77	0.20349
2030.23	-0.000564006	1962.25	0.20456
2030.71	-0.000541239	1962.73	0.20556
2031.19	-0.000519695	1963.21	0.20649
2031.67	-0.000497024	1963.69	0.20735
2032.15	-0.000470778	1964.18	0.20816
2032.64	-0.000439632	1964.66	0.20895
2033.12	-0.000404345	1965.14	0.20975
2033.6	-0.000367632	1965.62	0.21061
2034.08	-0.000333035	1966.1	0.21155
2034.57	-0.000303236	1966.59	0.21259
2035.05	-0.000279495	1967.07	0.21372
2035.53	-0.000260786	1967.55	0.21489
2036.01	-0.000245023	1968.03	0.21604
2036.49	-0.000230055	1968.52	0.21712
2036.98	-0.000214788	1969	0.21807
2037.46	-0.000199057	1969.48	0.21888
2037.94	-0.00018359	1969.96	0.21953
2038.42	-0.000168653	1970.44	0.22
2038.9	-0.000153748	1970.93	0.2203
2039.39	-0.000137849	1971.41	0.22043
2039.87	-0.000119929	1971.89	0.22038
2040.35	-0.000100153	1972.37	0.22015
2040.83	-7.93488e-05	1972.85	0.21973
2041.32	-5.95709e-05	1973.34	0.2191
2041.8	-4.24426e-05	1973.82	0.21828
2042.28	-2.84612e-05	1974.3	0.21726
2042.76	-1.61691e-05	1974.78	0.21603
2043.24	-2.91579e-06	1975.27	0.2146
2043.73	1.40822e-05	1975.75	0.21295
2044.21	3.64821e-05	1976.23	0.21107
2044.69	6.37214e-05	1976.71	0.20894
2045.17	9.38126e-05	1977.19	0.20655
2045.65	0.000123873	1977.67	0.2039
2046.14	0.000151814	1978.16	0.20097
2046.62	0.000177204	1978.64	0.19779
2047.1	0.000200905	1979.12	0.19436
2047.58	0.000224574	1979.6	0.1907
2048.07	0.000249339	1980.09	0.18685
2048.55	0.000274967	1980.57	0.18282
2049.03	0.000300066	1981.05	0.17865
2049.51	0.000322779	1981.53	0.17436
2049.99	0.00034178	1982.02	0.16998
2050.48	0.000357597	1982.5	0.16553
2050.96	0.000372155	1982.98	0.16105
2051.44	0.000387908	1983.46	0.15658
2051.92	0.00040711	1983.94	0.15217
2052.41	0.000430293	1984.42	0.14783
2052.89	0.000456894	1984.91	0.14358
2053.37	0.000485154	1985.39	0.13941
2053.85	0.000513384	1985.87	0.1353
2054.33	0.000540521	1986.35	0.13126
2054.82	0.000566597	1986.84	0.12729
2055.3	0.000591746	1987.32	0.12344
2055.78	0.0006163	1987.8	0.11975
2056.26	0.000639892	1988.28	0.11626
2056.74	0.00066176	1988.76	0.11296
2057.23	0.000681373	1989.25	0.10984
2057.71	0.000698796	1989.73	0.10683
2058.19	0.000715257	1990.21	0.10388
2058.67	0.000732648	1990.69	0.10096
2059.15	0.000753094	1991.17	0.0981
2059.64	0.000777556	1991.66	0.09536
2060.12	0.000805672	1992.14	0.09284
2060.6	0.00083618	1992.62	0.09061
2061.08	0.000867254	1993.1	0.08867
2061.57	0.000897202	1993.59	0.08697
2062.05	0.000924894	1994.07	0.08545
2062.53	0.000949732	1994.55	0.08401
2063.01	0.000971416	1995.03	0.08261
2063.49	0.000989017	1995.51	0.0812
2063.98	0.001	1996	0.07981
2064.46	0.00101	1996.48	0.07845
2064.94	0.00101	1996.96	0.07715
2065.42	0.00102	1997.44	0.07592
2065.9	0.00102	1997.92	0.07475
2066.39	0.00103	1998.41	0.07366
2066.87	0.00105	1998.89	0.07263
2067.35	0.00108	1999.37	0.07167
2067.83	0.00112	1999.85	0.07077
2068.32	0.00115	2000.34	0.06994
2068.8	0.00118	2000.82	0.06918
2069.28	0.00121	2001.3	0.06848
2069.76	0.00123	2001.78	0.06783
2070.24	0.00124	2002.26	0.0672
2070.72	0.00127	2002.75	0.06659
2071.21	0.00129	2003.23	0.066
2071.69	0.00132	2003.71	0.06545
2072.17	0.00134	2004.19	0.06493
2072.65	0.00136	2004.67	0.06446
2073.14	0.00138	2005.16	0.06402
2073.62	0.00139	2005.64	0.06359
2074.1	0.0014	2006.12	0.06318
2074.58	0.00142	2006.6	0.06276
2075.06	0.00144	2007.09	0.06237
2075.55	0.00146	2007.57	0.062
2076.03	0.0015	2008.05	0.06168
2076.51	0.00153	2008.53	0.0614
2076.99	0.00156	2009.01	0.06118
2077.47	0.0016	2009.5	0.06098
2077.96	0.00163	2009.98	0.0608
2078.44	0.00166	2010.46	0.06063
2078.92	0.0017	2010.94	0.06046
2079.4	0.00174	2011.42	0.0603
2079.89	0.00179	2011.91	0.06016
2080.37	0.00184	2012.39	0.06003
2080.85	0.00188	2012.87	0.0599
2081.33	0.00192	2013.35	0.05977
2081.81	0.00196	2013.84	0.05961
2082.3	0.00199	2014.32	0.05942
2082.78	0.00201	2014.8	0.05921
2083.26	0.00204	2015.28	0.059
2083.74	0.00207	2015.76	0.05882
2084.22	0.0021	2016.24	0.05869
2084.71	0.00214	2016.73	0.05864
2085.19	0.00219	2017.21	0.05867
2085.67	0.00223	2017.69	0.05875
2086.15	0.00227	2018.17	0.05889
2086.64	0.00231	2018.66	0.05906
2087.12	0.00234	2019.14	0.05925
2087.6	0.00237	2019.62	0.05945
2088.08	0.00239	2020.1	0.05966
2088.56	0.00241	2020.58	0.05986
2089.05	0.00242	2021.07	0.06004
2089.53	0.00243	2021.55	0.06021
2090.01	0.00243	2022.03	0.06037
2090.49	0.00243	2022.51	0.06053
2090.97	0.00242	2022.99	0.06071
2091.46	0.00241	2023.48	0.06092
2091.94	0.0024	2023.96	0.06117
2092.42	0.0024	2024.44	0.06145
2092.9	0.00241	2024.92	0.06174
2093.39	0.00242	2025.41	0.06204
2093.87	0.00243	2025.89	0.06234
2094.35	0.00243	2026.37	0.06263
2094.83	0.00243	2026.85	0.06294
2095.31	0.00242	2027.33	0.06326
2095.8	0.00239	2027.82	0.06361
2096.28	0.00237	2028.3	0.06397
2096.76	0.00235	2028.78	0.06434
2097.24	0.00233	2029.26	0.06471
2097.72	0.00232	2029.74	0.06507
2098.21	0.00232	2030.23	0.06544
2098.69	0.00231	2030.71	0.06581
2099.17	0.0023	2031.19	0.06621
2099.65	0.00228	2031.67	0.06662
2100.14	0.00226	2032.16	0.06705
2100.62	0.00225	2032.64	0.0675
2101.1	0.00224	2033.12	0.06795
2101.58	0.00225	2033.6	0.06841
2102.06	0.00226	2034.08	0.06887
2102.55	0.00226	2034.57	0.06935
2103.03	0.00227	2035.05	0.06984
2103.51	0.00226	2035.53	0.07036
2103.99	0.00224	2036.01	0.0709
2104.47	0.00223	2036.49	0.07145
2104.96	0.00222	2036.98	0.072
2105.44	0.00222	2037.46	0.07253
2105.92	0.00223	2037.94	0.07306
2106.4	0.00225	2038.42	0.07358
2106.89	0.00227	2038.9	0.0741
2107.37	0.00227	2039.39	0.07464
2107.85	0.00226	2039.87	0.0752
2108.33	0.00225	2040.35	0.0758
2108.81	0.00224	2040.83	0.07643
2109.3	0.00223	2041.32	0.0771
2109.78	0.00224	2041.8	0.07782
2110.26	0.00225	2042.28	0.07857
2110.74	0.00226	2042.76	0.07936
2111.22	0.00226	2043.24	0.08017
2111.71	0.00226	2043.73	0.081
2112.19	0.00225	2044.21	0.08185
2112.67	0.00224	2044.69	0.08272
2113.15	0.00224	2045.17	0.08359
2113.64	0.00226	2045.65	0.08448
2114.12	0.00228	2046.14	0.0854
2114.6	0.0023	2046.62	0.08634
2115.08	0.00231	2047.1	0.08731
2115.56	0.00231	2047.58	0.0883
2116.05	0.0023	2048.07	0.0893
2116.53	0.00229	2048.55	0.09031
2117.01	0.00228	2049.03	0.09134
2117.49	0.00229	2049.51	0.09237
2117.97	0.0023	2049.99	0.09343
2118.46	0.00232	2050.48	0.0945
2118.94	0.00234	2050.96	0.0956
2119.42	0.00235	2051.44	0.09673
2119.9	0.00235	2051.92	0.09788
2120.38	0.00234	2052.41	0.09906
2120.87	0.00233	2052.89	0.10027
2121.35	0.00233	2053.37	0.10151
2121.83	0.00234	2053.85	0.10277
2122.31	0.00236	2054.33	0.10406
2122.8	0.00238	2054.82	0.10538
2123.28	0.00238	2055.3	0.10672
2123.76	0.00239	2055.78	0.10808
2124.24	0.00238	2056.26	0.10945
2124.72	0.00237	2056.74	0.11083
2125.21	0.00236	2057.23	0.11221
2125.69	0.00236	2057.71	0.11361
2126.17	0.00237	2058.19	0.11501
2126.65	0.00238	2058.67	0.11642
2127.13	0.00239	2059.16	0.11786
2127.62	0.00239	2059.64	0.1193
2128.1	0.00238	2060.12	0.12076
2128.58	0.00237	2060.6	0.12221
2129.06	0.00237	2061.08	0.12367
2129.55	0.00236	2061.57	0.12511
2130.03	0.00236	2062.05	0.12654
2130.51	0.00236	2062.53	0.12796
2130.99	0.00235	2063.01	0.12939
2131.47	0.00233	2063.49	0.13087
2131.95	0.00232	2063.98	0.1324
2132.44	0.00229	2064.46	0.13401
2132.92	0.00227	2064.94	0.1357
2133.4	0.00225	2065.42	0.13747
2133.88	0.00223	2065.9	0.13928
2134.37	0.00219	2066.39	0.14112
2134.85	0.00215	2066.87	0.14296
2135.33	0.00208	2067.35	0.1448
2135.81	0.002	2067.83	0.14662
2136.29	0.0019	2068.32	0.14842
2136.78	0.0018	2068.8	0.15019
2137.26	0.00169	2069.28	0.15194
2137.74	0.00159	2069.76	0.15365
2138.22	0.0015	2070.24	0.15531
2138.7	0.00142	2070.72	0.15694
2139.19	0.00136	2071.21	0.15854
2139.67	0.0013	2071.69	0.16012
2140.15	0.00126	2072.17	0.16172
2140.63	0.00123	2072.65	0.16333
2141.11	0.00122	2073.14	0.165
2141.6	0.00122	2073.62	0.16675
2142.08	0.00123	2074.1	0.1686
2142.56	0.00125	2074.58	0.1706
2143.04	0.00128	2075.06	0.17277
2143.53	0.00131	2075.55	0.17512
2144.01	0.00136	2076.03	0.17767
2144.49	0.00141	2076.51	0.18041
2144.97	0.00147	2076.99	0.18332
2145.45	0.00154	2077.47	0.18638
2145.94	0.00161	2077.96	0.18955
2146.42	0.00168	2078.44	0.19281
2146.9	0.00175	2078.92	0.19614
2147.38	0.00181	2079.4	0.19954
2147.86	0.00188	2079.89	0.20298
2148.35	0.00196	2080.37	0.20643
2148.83	0.00204	2080.85	0.20987
2149.31	0.00213	2081.33	0.21328
2149.79	0.00222	2081.81	0.21664
2150.28	0.00233	2082.3	0.21995
2150.76	0.00244	2082.78	0.2232
2151.24	0.00256	2083.26	0.22637
2151.72	0.00268	2083.74	0.22944
2152.2	0.00281	2084.22	0.23233
2152.69	0.00295	2084.71	0.23495
2153.17	0.00309	2085.19	0.2372
2153.65	0.00324	2085.67	0.23899
2154.13	0.00338	2086.15	0.24022
2154.61	0.00352	2086.64	0.2408
2155.1	0.00367	2087.12	0.24063
2155.58	0.00382	2087.6	0.2396
2156.06	0.00398	2088.08	0.2376
2156.54	0.00415	2088.56	0.23454
2157.03	0.00433	2089.05	0.23038
2157.51	0.00452	2089.53	0.22516
2157.99	0.00471	2090.01	0.21903
2158.47	0.00489	2090.49	0.21219
2158.95	0.00507	2090.97	0.20489
2159.44	0.00525	2091.46	0.19736
2159.92	0.00541	2091.94	0.18979
2160.4	0.00557	2092.42	0.18234
2160.88	0.00572	2092.9	0.17512
2161.36	0.00584	2093.39	0.16817
2161.85	0.00594	2093.87	0.16153
2162.33	0.00601	2094.35	0.15521
2162.81	0.00605	2094.83	0.14917
2163.29	0.00607	2095.31	0.14339
2163.78	0.00606	2095.8	0.13785
2164.26	0.00603	2096.28	0.1325
2164.74	0.00598	2096.76	0.12734
2165.22	0.0059	2097.24	0.12235
2165.7	0.00579	2097.72	0.11751
2166.19	0.00567	2098.21	0.11283
2166.67	0.00552	2098.69	0.10831
2167.15	0.00537	2099.17	0.10395
2167.63	0.00521	2099.65	0.09977
2168.11	0.00505	2100.14	0.09578
2168.6	0.00491	2100.62	0.09201
2169.08	0.00476	2101.1	0.08847
2169.56	0.00463	2101.58	0.08516
2170.04	0.00449	2102.06	0.08207
2170.53	0.00437	2102.55	0.0792
2171.01	0.00426	2103.03	0.07653
2171.49	0.00415	2103.51	0.07405
2171.97	0.00406	2103.99	0.07177
2172.45	0.00399	2104.47	0.06968
2172.94	0.00392	2104.96	0.06777
2173.42	0.00387	2105.44	0.06605
2173.9	0.00382	2105.92	0.06447
2174.38	0.00378	2106.4	0.06303
2174.86	0.00374	2106.89	0.0617
2175.35	0.00371	2107.37	0.06047
2175.83	0.00369	2107.85	0.05935
2176.31	0.00367	2108.33	0.05835
2176.79	0.00366	2108.81	0.05745
2177.28	0.00365	2109.3	0.05666
2177.76	0.00363	2109.78	0.05595
2178.24	0.00362	2110.26	0.05531
2178.72	0.00361	2110.74	0.05471
2179.2	0.0036	2111.22	0.05412
2179.69	0.00359	2111.71	0.05356
2180.17	0.00359	2112.19	0.05301
2180.65	0.00359	2112.67	0.05248
2181.13	0.00359	2113.15	0.05198
2181.61	0.00359	2113.64	0.05149
2182.1	0.00359	2114.12	0.05101
2182.58	0.00358	2114.6	0.05052
2183.06	0.00357	2115.08	0.05003
2183.54	0.00357	2115.56	0.04953
2184.03	0.00355	2116.05	0.04903
2184.51	0.00354	2116.53	0.04853
2184.99	0.00352	2117.01	0.04805
2185.47	0.00349	2117.49	0.04758
2185.95	0.00347	2117.97	0.04711
2186.43	0.00344	2118.46	0.04665
2186.92	0.00342	2118.94	0.04618
2187.4	0.0034	2119.42	0.04572
2187.88	0.00338	2119.9	0.04526
2188.36	0.00337	2120.38	0.04483
2188.85	0.00335	2120.87	0.04441
2189.33	0.00334	2121.35	0.04402
2189.81	0.00331	2121.83	0.04365
2190.29	0.00329	2122.31	0.04329
2190.77	0.00327	2122.8	0.04295
2191.26	0.00324	2123.28	0.04262
2191.74	0.00322	2123.76	0.0423
2192.22	0.00319	2124.24	0.04201
2192.7	0.00316	2124.72	0.04175
2193.18	0.00312	2125.21	0.04152
2193.67	0.00309	2125.69	0.0413
2194.15	0.00306	2126.17	0.04111
2194.63	0.00304	2126.65	0.04092
2195.11	0.00302	2127.13	0.04075
2195.6	0.00302	2127.62	0.04058
2196.08	0.00302	2128.1	0.04042
2196.56	0.00302	2128.58	0.04028
2197.04	0.00303	2129.06	0.04014
2197.52	0.00303	2129.55	0.04001
2198.01	0.00302	2130.03	0.03989
2198.49	0.00302	2130.51	0.03977
2198.97	0.00301	2130.99	0.03966
2199.45	0.00301	2131.47	0.03955
2199.93	0.003	2131.95	0.03944
2200.42	0.00299	2132.44	0.03934
2200.9	0.00297	2132.92	0.03923
2201.38	0.00296	2133.4	0.03913
2201.86	0.00295	2133.88	0.03903
2202.34	0.00294	2134.37	0.03895
2202.83	0.00294	2134.85	0.03887
2203.31	0.00294	2135.33	0.03881
2203.79	0.00295	2135.81	0.03876
2204.27	0.00296	2136.29	0.03872
2204.76	0.00297	2136.78	0.03868
2205.24	0.00298	2137.26	0.03863
2205.72	0.00299	2137.74	0.03858
2206.2	0.00299	2138.22	0.03852
2206.68	0.00299	2138.7	0.03847
2207.17	0.00299	2139.19	0.03843
2207.65	0.00298	2139.67	0.03839
2208.13	0.00297	2140.15	0.03836
2208.61	0.00296	2140.63	0.03832
2209.09	0.00295	2141.12	0.03827
2209.58	0.00295	2141.6	0.03821
2210.06	0.00296	2142.08	0.03813
2210.54	0.00297	2142.56	0.03806
2211.02	0.00298	2143.04	0.03799
2211.51	0.003	2143.53	0.03793
2211.99	0.00301	2144.01	0.03788
2212.47	0.00301	2144.49	0.03783
2212.95	0.00302	2144.97	0.0378
2213.43	0.00303	2145.45	0.03776
2213.92	0.00303	2145.94	0.03773
2214.4	0.00305	2146.42	0.03771
2214.88	0.00306	2146.9	0.03769
2215.36	0.00308	2147.38	0.03769
2215.84	0.00309	2147.86	0.03769
2216.33	0.0031	2148.35	0.03771
2216.81	0.00311	2148.83	0.03772
2217.29	0.00312	2149.31	0.03773
2217.77	0.00313	2149.79	0.03773
2218.26	0.00314	2150.28	0.03774
2218.74	0.00315	2150.76	0.03775
2219.22	0.00316	2151.24	0.03777
2219.7	0.00317	2151.72	0.03779
2220.18	0.00318	2152.2	0.03782
2220.67	0.00318	2152.69	0.03784
2221.15	0.00319	2153.17	0.03786
2221.63	0.00319	2153.65	0.03788
2222.11	0.0032	2154.13	0.0379
2222.59	0.0032	2154.61	0.03792
2223.08	0.00321	2155.1	0.03795
2223.56	0.00322	2155.58	0.03799
2224.04	0.00322	2156.06	0.03803
2224.52	0.00322	2156.54	0.03807
2225.01	0.00322	2157.03	0.03812
2225.49	0.00323	2157.51	0.03816
2225.97	0.00323	2157.99	0.03821
2226.45	0.00324	2158.47	0.03826
2226.93	0.00325	2158.95	0.03832
2227.42	0.00326	2159.44	0.03838
2227.9	0.00326	2159.92	0.03844
2228.38	0.00327	2160.4	0.0385
2228.86	0.00328	2160.88	0.03855
2229.34	0.00329	2161.36	0.03861
2229.83	0.0033	2161.85	0.03867
2230.31	0.00331	2162.33	0.03874
2230.79	0.00332	2162.81	0.03882
2231.27	0.00333	2163.29	0.0389
2231.76	0.00333	2163.78	0.03898
2232.24	0.00333	2164.26	0.03906
2232.72	0.00334	2164.74	0.03912
2233.2	0.00335	2165.22	0.03917
2233.68	0.00337	2165.7	0.03922
2234.17	0.00339	2166.19	0.03927
2234.65	0.00341	2166.67	0.03931
2235.13	0.00344	2167.15	0.03934
2235.61	0.00346	2167.63	0.03937
2236.09	0.00348	2168.11	0.03938
2236.58	0.0035	2168.6	0.03938
2237.06	0.00352	2169.08	0.03938
2237.54	0.00353	2169.56	0.03939
2238.02	0.00355	2170.04	0.03941
2238.51	0.00356	2170.53	0.03944
2238.99	0.00357	2171.01	0.03949
2239.47	0.00358	2171.49	0.03954
2239.95	0.00359	2171.97	0.03958
2240.43	0.0036	2172.45	0.03962
2240.92	0.00361	2172.94	0.03965
2241.4	0.00362	2173.42	0.03968
2241.88	0.00362	2173.9	0.0397
2242.36	0.00363	2174.38	0.03974
2242.84	0.00362	2174.86	0.03977
2243.33	0.00362	2175.35	0.03981
2243.81	0.00361	2175.83	0.03985
2244.29	0.00361	2176.31	0.03988
2244.77	0.00361	2176.79	0.03991
2245.26	0.00363	2177.28	0.03993
2245.74	0.00364	2177.76	0.03994
2246.22	0.00367	2178.24	0.03996
2246.7	0.00368	2178.72	0.03997
2247.18	0.0037	2179.2	0.03997
2247.66	0.00371	2179.69	0.03997
2248.15	0.00371	2180.17	0.03996
2248.63	0.00371	2180.65	0.03994
2249.11	0.00371	2181.13	0.03993
2249.59	0.00371	2181.61	0.03991
2250.08	0.00372	2182.1	0.03991
2250.56	0.00372	2182.58	0.03991
2251.04	0.00373	2183.06	0.0399
2251.52	0.00374	2183.54	0.0399
2252	0.00374	2184.03	0.03988
2252.49	0.00375	2184.51	0.03986
2252.97	0.00376	2184.99	0.03984
2253.45	0.00377	2185.47	0.03982
2253.93	0.00378	2185.95	0.03981
2254.41	0.00379	2186.43	0.03981
2254.9	0.00379	2186.92	0.03981
2255.38	0.00379	2187.4	0.03981
2255.86	0.00379	2187.88	0.03981
2256.34	0.00379	2188.36	0.03981
2256.82	0.00379	2188.85	0.03981
2257.31	0.0038	2189.33	0.03981
2257.79	0.00381	2189.81	0.03982
2258.27	0.00382	2190.29	0.03982
2258.75	0.00383	2190.77	0.03982
2259.24	0.00384	2191.26	0.03981
2259.72	0.00386	2191.74	0.03979
2260.2	0.00388	2192.22	0.03977
2260.68	0.0039	2192.7	0.03975
2261.16	0.00391	2193.18	0.03974
2261.65	0.00393	2193.67	0.03973
2262.13	0.00394	2194.15	0.03973
2262.61	0.00394	2194.63	0.03973
2263.09	0.00394	2195.11	0.03973
2263.57	0.00394	2195.6	0.03972
2264.06	0.00393	2196.08	0.03972
2264.54	0.00393	2196.56	0.03971
2265.02	0.00394	2197.04	0.03972
2265.5	0.00394	2197.52	0.03973
2265.99	0.00395	2198.01	0.03974
2266.47	0.00397	2198.49	0.03976
2266.95	0.00398	2198.97	0.03978
2267.43	0.004	2199.45	0.03979
2267.91	0.00402	2199.93	0.0398
2268.4	0.00404	2200.42	0.03981
2268.88	0.00405	2200.9	0.03983
2269.36	0.00407	2201.38	0.03985
2269.84	0.00407	2201.86	0.03986
2270.32	0.00408	2202.34	0.03988
2270.81	0.00407	2202.83	0.03989
2271.29	0.00407	2203.31	0.03989
2271.77	0.00406	2203.79	0.03989
2272.25	0.00406	2204.27	0.03988
2272.74	0.00406	2204.76	0.03989
2273.22	0.00407	2205.24	0.0399
2273.7	0.00407	2205.72	0.03991
2274.18	0.00408	2206.2	0.03993
2274.66	0.00409	2206.68	0.03995
2275.15	0.0041	2207.17	0.03997
2275.63	0.00411	2207.65	0.03999
2276.11	0.00411	2208.13	0.04
2276.59	0.00412	2208.61	0.04002
2277.07	0.00412	2209.09	0.04004
2277.56	0.00412	2209.58	0.04006
		2210.06	0.04008
		2210.54	0.0401
		2211.02	0.04011
		2211.51	0.04011
		2211.99	0.04012
		2212.47	0.04012
		2212.95	0.04013
		2213.43	0.04013
		2213.92	0.04014
		2214.4	0.04014
		2214.88	0.04015
		2215.36	0.04015
		2215.84	0.04016
		2216.33	0.04017
		2216.81	0.04019
		2217.29	0.04022
		2217.77	0.04024
		2218.26	0.04026
		2218.74	0.04027
		2219.22	0.04028
		2219.7	0.04028
		2220.18	0.0403
		2220.67	0.04032
		2221.15	0.04035
		2221.63	0.04038
		2222.11	0.0404
		2222.59	0.04042
		2223.08	0.04042
		2223.56	0.04042
		2224.04	0.04042
		2224.52	0.04043
		2225.01	0.04044
		2225.49	0.04046
		2225.97	0.04048
		2226.45	0.04051
		2226.93	0.04054
		2227.42	0.04057
		2227.9	0.0406
		2228.38	0.04063
		2228.86	0.04066
		2229.34	0.04068
		2229.83	0.0407
		2230.31	0.04071
		2230.79	0.04071
		2231.27	0.04072
		2231.76	0.04074
		2232.24	0.04076
		2232.72	0.04079
		2233.2	0.04082
		2233.68	0.04084
		2234.17	0.04085
		2234.65	0.04085
		2235.13	0.04085
		2235.61	0.04085
		2236.09	0.04085
		2236.58	0.04086
		2237.06	0.04088
		2237.54	0.04089
		2238.02	0.04091
		2238.51	0.04094
		2238.99	0.04096
		2239.47	0.04099
		2239.95	0.04102
		2240.43	0.04105
		2240.92	0.04107
		2241.4	0.04109
		2241.88	0.0411
		2242.36	0.0411
		2242.84	0.04111
		2243.33	0.04112
		2243.81	0.04114
		2244.29	0.04115
		2244.77	0.04117
		2245.26	0.04117
		2245.74	0.04118
		2246.22	0.04118
		2246.7	0.04118
		2247.18	0.04119
		2247.66	0.04121
		2248.15	0.04123
		2248.63	0.04126
		2249.11	0.04129
		2249.59	0.04132
		2250.08	0.04135
		2250.56	0.04137
		2251.04	0.04139
		2251.52	0.04141
		2252	0.04143
		2252.49	0.04145
		2252.97	0.04147
		2253.45	0.04149
		2253.93	0.04151
		2254.41	0.04153
		2254.9	0.04155
		2255.38	0.04158
		2255.86	0.04161
		2256.34	0.04163
		2256.83	0.04165
		2257.31	0.04166
		2257.79	0.04167
		2258.27	0.04168
		2258.75	0.04169
		2259.24	0.04171
		2259.72	0.04174
		2260.2	0.04176
		2260.68	0.04178
		2261.16	0.04179
		2261.65	0.0418
		2262.13	0.0418
		2262.61	0.04181
		2263.09	0.04182
		2263.57	0.04183
		2264.06	0.04184
		2264.54	0.04185
		2265.02	0.04186
		2265.5	0.04186
		2265.99	0.04187
		2266.47	0.04189
		2266.95	0.04191
		2267.43	0.04194
		2267.91	0.04196
		2268.4	0.04197
		2268.88	0.04198
		2269.36	0.04199
		2269.84	0.04199
		2270.32	0.04199
		2270.81	0.042
		2271.29	0.04202
		2271.77	0.04203
		2272.25	0.04205
		2272.74	0.04206
		2273.22	0.04207
		2273.7	0.04208
		2274.18	0.0421
		2274.66	0.04211
		2275.15	0.04213
		2275.63	0.04214
		2276.11	0.04215
		2276.59	0.04215
		2277.07	0.04215
		2277.56	0.04215
		2278.04	0.04216
		2278.52	0.04218
		2279	0.0422
		2279.49	0.04221
		2279.97	0.04222
		2280.45	0.04223
		2280.93	0.04222
		2281.41	0.04222
		2281.9	0.04222
		2282.38	0.04222
		2282.86	0.04222
		2283.34	0.04222
		2283.82	0.04221
		2284.31	0.04219
		2284.79	0.04216
		2285.27	0.04213
		2285.75	0.0421
		2286.24	0.04207
		2286.72	0.04205
		2287.2	0.04202
		2287.68	0.042
		2288.16	0.04197
		2288.65	0.04194
		2289.13	0.04192
		2289.61	0.0419
		2290.09	0.04189
		2290.57	0.04187
		2291.06	0.04185
		2291.54	0.04182
		2292.02	0.04178
		2292.5	0.04173
		2292.99	0.04168
		2293.47	0.04163
		2293.95	0.04158
		2294.43	0.04154
		2294.91	0.04149
		2295.4	0.04145
		2295.88	0.0414
		2296.36	0.04135
		2296.84	0.04131
		2297.32	0.04128
		2297.81	0.04125
		2298.29	0.04122
		2298.77	0.04119
		2299.25	0.04114
		2299.74	0.04108
		2300.22	0.04101
		2300.7	0.04095
		2301.18	0.04088
		2301.66	0.04083
		2302.14	0.04078
		2302.63	0.04075
		2303.11	0.04071
		2303.59	0.04067
		2304.07	0.04063
		2304.56	0.04058
		2305.04	0.04053
		2305.52	0.04047
		2306	0.04042
		2306.48	0.04036
		2306.97	0.04029
		2307.45	0.04022
		2307.93	0.04014
		2308.41	0.04007
		2308.89	0.04
		2309.38	0.03994
		2309.86	0.03988
		2310.34	0.03982
		2310.82	0.03977
		2311.31	0.03971
		2311.79	0.03966
		2312.27	0.03961
		2312.75	0.03956
		2313.23	0.03952
		2313.72	0.03948
		2314.2	0.03943
		2314.68	0.03937
		2315.16	0.0393
		2315.64	0.03922
		2316.13	0.03914
		2316.61	0.03906
		2317.09	0.03898
		2317.57	0.03891
		2318.05	0.03882
		2318.54	0.03873
		2319.02	0.03864
		2319.5	0.03853
		2319.98	0.03843
		2320.47	0.03833
		2320.95	0.03824
		2321.43	0.03817
		2321.91	0.0381
		2322.39	0.03803
		2322.88	0.03797
		2323.36	0.03791
		2323.84	0.03786
		2324.32	0.03783
		2324.8	0.0378
		2325.29	0.03778
		2325.77	0.03774
		2326.25	0.03769
		2326.73	0.03763
		2327.22	0.03757
		2327.7	0.03753
		2328.18	0.0375
		2328.66	0.03751
		2329.14	0.03755
		2329.63	0.0376
		2330.11	0.03765
		2330.59	0.0377
		2331.07	0.03775
		2331.55	0.03781
		2332.04	0.03789
		2332.52	0.03798
		2333	0.03808
		2333.48	0.03818
		2333.97	0.03828
		2334.45	0.03836
		2334.93	0.03843
		2335.41	0.03849
		2335.89	0.03857
		2336.38	0.03866
		2336.86	0.03876
		2337.34	0.03886
		2337.82	0.03896
		2338.3	0.03904
		2338.79	0.03911
