# Supplementary material for: Generating active metal/oxide reverse interfaces through coordinated migration of single atoms
Source: Nat Commun. 2024 Feb 9;15:1234. doi: 10.1038/s41467-024-45483-w (PMC10858022; doi:10.1038/s41467-024-45483-w)
Supplement: Supplementary file 3 — Source Data [file 41467_2024_45483_MOESM3_ESM.zip › Source data/Figure 2f.xls]

## Sheet: Sheet1
Energy loss	Intensity	Energy loss	Intensity	Energy loss	Intensity
eV	arb. units	eV	arb. units	eV	arb. units
	1		2		3
863	173.369	863	232.643	863	736.27
863.1	167.736	863.1	243.28	863.1	689.394
863.2	186.058	863.2	235.592	863.2	707.198
863.3	187.264	863.3	255.347	863.3	708.922
863.4	174.877	863.4	248.452	863.4	712.494
863.5	167.386	863.5	216.608	863.5	684.691
863.6	174.924	863.6	236.375	863.6	690.157
863.7	158.533	863.7	258.119	863.7	710.554
863.8	169.293	863.8	233.749	863.8	719.967
863.9	195.834	863.9	246.093	863.9	706.197
864	173	864	251.652	864	717.974
864.1	192.873	864.1	250.075	864.1	731.733
864.2	194.529	864.2	278.57	864.2	735.358
864.3	175.495	864.3	256.014	864.3	721.402
864.4	190.654	864.4	239.67	864.4	720.084
864.5	187.28	864.5	252.15	864.5	715.466
864.6	156.57	864.6	247.14	864.6	707.658
864.7	162.393	864.7	243.325	864.7	712.859
864.8	170.138	864.8	250.863	864.8	719.775
864.9	146.791	864.9	222.439	864.9	691.04
865	101.508	865	173.84	865	651.974
865.1	154.472	865.1	203.073	865.1	664.628
865.2	165.019	865.2	203.983	865.2	682.325
865.3	183.098	865.3	234.704	865.3	714.394
865.4	180.142	865.4	258.588	865.4	721.075
865.5	192.413	865.5	254.692	865.5	731.376
865.6	192.221	865.6	244.138	865.6	722.169
865.7	187.707	865.7	251.645	865.7	719.417
865.8	175.699	865.8	235.907	865.8	670
865.9	167.178	865.9	229.665	865.9	665.727
866	175.649	866	261.245	866	722.281
866.1	154.382	866.1	245.781	866.1	689.719
866.2	165.12	866.2	249.991	866.2	700.146
866.3	156.267	866.3	241.034	866.3	689.014
866.4	166.402	866.4	244.226	866.4	682.983
866.5	166.023	866.5	240.116	866.5	682.707
866.6	187.601	866.6	251.954	866.6	712.472
866.7	146.818	866.7	219.668	866.7	684.539
866.8	171.144	866.8	248.035	866.8	707.931
866.9	156.345	866.9	227.536	866.9	731.059
867	159.859	867	242.554	867	696.543
867.1	179.999	867.1	235.439	867.1	703.522
867.2	183.513	867.2	233.668	867.2	712.632
867.3	175.948	867.3	252.529	867.3	722.891
867.4	161.623	867.4	251.157	867.4	720.898
867.5	177.911	867.5	256.46	867.5	722.16
867.6	183.336	867.6	248.517	867.6	735.149
867.7	172.317	867.7	248.275	867.7	743.405
867.8	173.945	867.8	250.318	867.8	748.452
867.9	181.798	867.9	249.466	867.9	723.041
868	195.436	868	265.488	868	743.104
868.1	189.442	868.1	260.116	868.1	728.51
868.2	177.388	868.2	253.243	868.2	712.414
868.3	189.324	868.3	253.676	868.3	700.722
868.4	182.658	868.4	250.223	868.4	705.352
868.5	176.806	868.5	263.542	868.5	696.391
868.6	176.794	868.6	253.167	868.6	730.162
868.7	188.878	868.7	234.888	868.7	724.215
868.8	173.69	868.8	221.358	868.8	712.343
868.9	193.821	868.9	238.173	868.9	716.308
869	193.468	869	240.825	869	708.908
869.1	168.944	869.1	243.97	869.1	717.234
869.2	165.124	869.2	246.16	869.2	724.399
869.3	182.812	869.3	252.035	869.3	746.646
869.4	171.498	869.4	234.296	869.4	692.534
869.5	167.232	869.5	251.895	869.5	678.735
869.6	164.524	869.6	244.731	869.6	689.083
869.7	163.998	869.7	247.625	869.7	696.64
869.8	173.8	869.8	252.557	869.8	727.375
869.9	166.584	869.9	255.807	869.9	723.165
870	182.616	870	244.689	870	688.73
870.1	158.169	870.1	242.833	870.1	688.636
870.2	153.416	870.2	255.903	870.2	687.716
870.3	164.118	870.3	241.32	870.3	684.118
870.4	167.165	870.4	250.584	870.4	677.838
870.5	168.042	870.5	249.493	870.5	698.405
870.6	163.39	870.6	230.851	870.6	684.53
870.7	164.965	870.7	249.11	870.7	667.97
870.8	172.907	870.8	254.358	870.8	682.026
870.9	152.345	870.9	264.884	870.9	691.102
871	155.304	871	260.174	871	689.19
871.1	167.861	871.1	234.701	871.1	701.229
871.2	145.559	871.2	238.513	871.2	707.839
871.3	170.56	871.3	246.725	871.3	717.813
871.4	163.859	871.4	231.839	871.4	692.046
871.5	167.364	871.5	225.499	871.5	710.784
871.6	183.161	871.6	238.187	871.6	699.534
871.7	155.738	871.7	228.277	871.7	684.65
871.8	163.459	871.8	235.997	871.8	703.459
871.9	180.975	871.9	245.224	871.9	703.98
872	175.794	872	252.685	872	678.592
872.1	168.631	872.1	242.621	872.1	676.3
872.2	165.56	872.2	229.809	872.2	643.902
872.3	153.021	872.3	229.601	872.3	674.057
872.4	152.283	872.4	218.811	872.4	691.039
872.5	169.812	872.5	227.74	872.5	665.356
872.6	159.284	872.6	217.522	872.6	645.502
872.7	174.935	872.7	229.857	872.7	676.904
872.8	168.437	872.8	237.452	872.8	683.67
872.9	165.445	872.9	222.337	872.9	637.155
873	171.594	873	218.951	873	658.33
873.1	159.433	873.1	217.879	873.1	671.039
873.2	158.969	873.2	232.648	873.2	659.384
873.3	166.627	873.3	231.394	873.3	682.585
873.4	162.147	873.4	228.365	873.4	703.494
873.5	155.744	873.5	234.19	873.5	664.967
873.6	157.203	873.6	237.929	873.6	669.224
873.7	167.401	873.7	241.184	873.7	673.826
873.8	173.979	873.8	244.756	873.8	675.429
873.9	146.043	873.9	243.142	873.9	666.043
874	161.015	874	227.336	874	669.098
874.1	149.002	874.1	226.205	874.1	665.583
874.2	144.455	874.2	253.781	874.2	676.683
874.3	151.014	874.3	238.89	874.3	665.004
874.4	149.821	874.4	252.619	874.4	656.142
874.5	152.611	874.5	234.787	874.5	656.549
874.6	179.143	874.6	255.619	874.6	651.578
874.7	158.619	874.7	263.593	874.7	666.702
874.8	175.231	874.8	232.433	874.8	669.221
874.9	162.031	874.9	247.005	874.9	682.238
875	156.054	875	233.878	875	675.328
875.1	154.647	875.1	217.134	875.1	668.533
875.2	167.351	875.2	221.755	875.2	663.205
875.3	175.083	875.3	242.026	875.3	679.124
875.4	178.977	875.4	250.169	875.4	695.143
875.5	170.94	875.5	247.416	875.5	696.639
875.6	174.666	875.6	254.977	875.6	687.827
875.7	177.543	875.7	236.61	875.7	691.533
875.8	163.835	875.8	229.845	875.8	690.467
875.9	169.846	875.9	248.706	875.9	680.934
876	188.904	876	241.858	876	700.821
876.1	158.669	876.1	232.555	876.1	698.876
876.2	165.475	876.2	231.382	876.2	680.812
876.3	186.926	876.3	250.449	876.3	661.019
876.4	187.928	876.4	266.166	876.4	655.285
876.5	160.266	876.5	251.458	876.5	644.825
876.6	166.506	876.6	239.874	876.6	656.247
876.7	164.036	876.7	240.617	876.7	663.829
876.8	154.875	876.8	251.144	876.8	679.746
876.9	160.101	876.9	244.661	876.9	664.246
877	166.38	877	255.188	877	690.629
877.1	161.433	877.1	244.645	877.1	694.8
877.2	160.266	877.2	241.302	877.2	711.872
877.3	150.451	877.3	245.27	877.3	669.104
877.4	166.047	877.4	241.281	877.4	682.213
877.5	171.316	877.5	224.684	877.5	688.207
877.6	163.889	877.6	245.754	877.6	674.977
877.7	154.054	877.7	246.386	877.7	679.132
877.8	165.781	877.8	249.719	877.8	675.522
877.9	158.89	877.9	239.512	877.9	661.792
878	166.337	878	243.021	878	671.414
878.1	164.91	878.1	266.257	878.1	666.983
878.2	179.568	878.2	273.973	878.2	682.677
878.3	157.621	878.3	247.569	878.3	662.906
878.4	166.396	878.4	259.764	878.4	685.567
878.5	173.337	878.5	257.793	878.5	685.358
878.6	159.453	878.6	243.495	878.6	664.531
878.7	159.695	878.7	245.602	878.7	644.98
878.8	155.13	878.8	261.659	878.8	658.446
878.9	157.279	878.9	239.869	878.9	655.517
879	148.283	879	249.215	879	669.837
879.1	142.98	879.1	242.358	879.1	630.234
879.2	153.314	879.2	260.257	879.2	664.817
879.3	160.365	879.3	251.661	879.3	657.463
879.4	152.114	879.4	255.534	879.4	662.995
879.5	168.715	879.5	247.472	879.5	681.669
879.6	158.717	879.6	235.297	879.6	667.007
879.7	159.393	879.7	249.134	879.7	667.58
879.8	146.634	879.8	254.509	879.8	684.25
879.9	154.54	879.9	261.276	879.9	687.182
880	159.45	880	256.238	880	665.875
880.1	153.311	880.1	251.238	880.1	672.586
880.2	167.412	880.2	264.511	880.2	679.848
880.3	166.283	880.3	277.268	880.3	694.781
880.4	169.79	880.4	271.24	880.4	667.924
880.5	171.405	880.5	276.898	880.5	681.872
880.6	163.067	880.6	259.854	880.6	663.17
880.7	171.431	880.7	281.172	880.7	682.001
880.8	175.524	880.8	265.783	880.8	685.99
880.9	141.577	880.9	262.095	880.9	683.442
881	142.379	881	283.311	881	700.513
881.1	158.113	881.1	308.683	881.1	728.683
881.2	143.892	881.2	295.913	881.2	697.675
881.3	169.149	881.3	304.59	881.3	696.403
881.4	163.067	881.4	297.367	881.4	711.15
881.5	149.308	881.5	294.386	881.5	706.407
881.6	150.094	881.6	312.477	881.6	692.27
881.7	153.383	881.7	327.683	881.7	723.953
881.8	158.194	881.8	345.551	881.8	736.64
881.9	162.915	881.9	343.536	881.9	745.402
882	161.283	882	352.267	882	737.138
882.1	171.495	882.1	360.925	882.1	750.873
882.2	169.045	882.2	372.258	882.2	747.595
882.3	162.662	882.3	392.092	882.3	763.491
882.4	164.894	882.4	395.36	882.4	776.086
882.5	167.257	882.5	402.904	882.5	807.982
882.6	165.432	882.6	416.209	882.6	795.484
882.7	169.111	882.7	419.68	882.7	799.37
882.8	158.766	882.8	424.465	882.8	779.595
882.9	161.851	882.9	413.043	882.9	782.162
883	169.312	883	421.54	883	786.1
883.1	156.865	883.1	424.015	883.1	794.378
883.2	144.145	883.2	432.331	883.2	827.357
883.3	158.587	883.3	464.183	883.3	817.033
883.4	161.382	883.4	488.428	883.4	841.589
883.5	156.512	883.5	495.372	883.5	812.263
883.6	169.25	883.6	512.152	883.6	823.862
883.7	165.985	883.7	563.395	883.7	861.219
883.8	159.532	883.8	578.392	883.8	887.822
883.9	154.996	883.9	601.835	883.9	876.343
884	141.25	884	618.141	884	892.545
884.1	176.725	884.1	686.57	884.1	929.678
884.2	161.093	884.2	733.321	884.2	918.088
884.3	150.863	884.3	775.63	884.3	935.941
884.4	171.4	884.4	830.157	884.4	993.784
884.5	178.796	884.5	900.662	884.5	1018.38
884.6	177.213	884.6	1014.52	884.6	1064.16
884.7	163.939	884.7	1103.42	884.7	1116.89
884.8	172.584	884.8	1194.55	884.8	1183.57
884.9	163.136	884.9	1268.11	884.9	1199.2
885	156.854	885	1378.1	885	1246.28
885.1	162.124	885.1	1477.46	885.1	1322.75
885.2	166.824	885.2	1582.47	885.2	1400.19
885.3	163.992	885.3	1708.45	885.3	1506.27
885.4	157.644	885.4	1807.18	885.4	1574.22
885.5	151.544	885.5	1906.47	885.5	1649.16
885.6	161.767	885.6	2024.05	885.6	1730.06
885.7	169.774	885.7	2107.7	885.7	1828.74
885.8	173.117	885.8	2117.88	885.8	1900.99
885.9	177.4	885.9	2146.62	885.9	1901.65
886	168.81	886	2176.06	886	1926.12
886.1	166.006	886.1	2214.92	886.1	1958.75
886.2	164.45	886.2	2253.26	886.2	2019.99
886.3	169.279	886.3	2217.78	886.3	2070
886.4	151.787	886.4	2211.79	886.4	2091.16
886.5	165.061	886.5	2184.13	886.5	2128.69
886.6	159.886	886.6	2147.76	886.6	2145.17
886.7	157.507	886.7	2101.65	886.7	2182.69
886.8	177.779	886.8	2028.45	886.8	2234.77
886.9	154.585	886.9	1989.3	886.9	2259.77
887	177.611	887	1918.03	887	2263.62
887.1	152.877	887.1	1796.09	887.1	2188.63
887.2	181.948	887.2	1729.41	887.2	2201.02
887.3	179.023	887.3	1624.93	887.3	2201.51
887.4	157.452	887.4	1497.76	887.4	2150.61
887.5	152.417	887.5	1394.7	887.5	2150.03
887.6	174.65	887.6	1307.6	887.6	2100.04
887.7	164.306	887.7	1236.43	887.7	2111.66
887.8	166.932	887.8	1124.24	887.8	2067.66
887.9	155.155	887.9	1058.68	887.9	2050.28
888	158.778	888	1014.74	888	2048.83
888.1	162.904	888.1	941.143	888.1	2019.69
888.2	164.906	888.2	887.6	888.2	1995.68
888.3	173.343	888.3	863.395	888.3	2030.55
888.4	173.212	888.4	813.419	888.4	1986.27
888.5	162.012	888.5	775.794	888.5	1979.73
888.6	188.814	888.6	756.274	888.6	1926.64
888.7	160.539	888.7	682.197	888.7	1826.76
888.8	162.916	888.8	606.024	888.8	1741.15
888.9	157.205	888.9	595.133	888.9	1696.48
889	162.769	889	584.738	889	1594.69
889.1	165.905	889.1	555.439	889.1	1559.27
889.2	167.605	889.2	545.118	889.2	1484.91
889.3	170.696	889.3	526.654	889.3	1407.69
889.4	141.598	889.4	495.07	889.4	1328.23
889.5	160.731	889.5	479.073	889.5	1294.1
889.6	153.327	889.6	464.726	889.6	1241.41
889.7	144.639	889.7	444.12	889.7	1194.17
889.8	149.399	889.8	460.59	889.8	1180.59
889.9	157.163	889.9	444.52	889.9	1117.27
890	133.15	890	420.715	890	1095.64
890.1	160.827	890.1	433.988	890.1	1081.24
890.2	159.615	890.2	423.967	890.2	1065.62
890.3	166.189	890.3	426.707	890.3	1040.8
890.4	144.484	890.4	408.525	890.4	1026.04
890.5	161.717	890.5	416.329	890.5	996.018
890.6	127.759	890.6	390.246	890.6	955.739
890.7	150.922	890.7	399.316	890.7	956.725
890.8	171.174	890.8	406.407	890.8	940.5
890.9	165.558	890.9	393.019	890.9	931.983
891	171.776	891	411.258	891	932.19
891.1	151.139	891.1	390.932	891.1	922.538
891.2	153.979	891.2	398.746	891.2	913.046
891.3	158.119	891.3	379.466	891.3	920.71
891.4	146.785	891.4	363.883	891.4	892.899
891.5	136.545	891.5	388.462	891.5	903.696
891.6	133.24	891.6	379.043	891.6	884.328
891.7	151.632	891.7	392.461	891.7	918.472
891.8	138.322	891.8	388.166	891.8	888.684
891.9	143.655	891.9	360.546	891.9	869.976
892	138.446	892	354.3	892	873.161
892.1	161.498	892.1	359.425	892.1	886.472
892.2	140.197	892.2	342.062	892.2	877.088
892.3	145.84	892.3	365.736	892.3	867.187
892.4	142.809	892.4	369.13	892.4	879.078
892.5	153.52	892.5	373.727	892.5	874.867
892.6	143.888	892.6	382.541	892.6	892.074
892.7	163.037	892.7	368.218	892.7	882.622
892.8	165.574	892.8	376.144	892.8	848.786
892.9	162.005	892.9	371.746	892.9	862.42
893	164.98	893	385.084	893	896.897
893.1	154.5	893.1	371.909	893.1	891.702
893.2	154.047	893.2	349.487	893.2	894.565
893.3	147.609	893.3	363.775	893.3	895.381
893.4	142.945	893.4	342.53	893.4	893.722
893.5	157.685	893.5	335.302	893.5	862.141
893.6	152.089	893.6	340.379	893.6	860.69
893.7	153.194	893.7	353.401	893.7	893.609
893.8	156.708	893.8	360.646	893.8	892.355
893.9	169.468	893.9	354.96	893.9	870.815
894	177.883	894	352.805	894	853.53
894.1	169.572	894.1	348.432	894.1	864.494
894.2	155.04	894.2	347.993	894.2	882.708
894.3	146.404	894.3	326.819	894.3	864.953
894.4	141.382	894.4	306.149	894.4	844.802
894.5	134.118	894.5	313.911	894.5	833.704
894.6	140.332	894.6	317.845	894.6	821.472
894.7	155.73	894.7	332.31	894.7	831.17
894.8	145.019	894.8	340.46	894.8	848.957
894.9	142.208	894.9	312.985	894.9	812.778
895	140.182	895	313.86	895	794.482
895.1	152.854	895.1	328.605	895.1	802.595
895.2	140.142	895.2	329.158	895.2	776.826
895.3	148.631	895.3	344.382	895.3	792.88
895.4	148.627	895.4	318.99	895.4	768.524
895.5	128.285	895.5	312.741	895.5	759.995
895.6	138.552	895.6	298.967	895.6	743.941
895.7	129.876	895.7	281.068	895.7	727.804
895.8	142.116	895.8	307.919	895.8	754.655
895.9	141.599	895.9	297.661	895.9	770.096
896	146.964	896	304.374	896	746.446
896.1	154.928	896.1	305.498	896.1	765.187
896.2	140.409	896.2	295.85	896.2	762.482
896.3	134.819	896.3	301.658	896.3	730.156
896.4	143.243	896.4	311.015	896.4	744.383
896.5	145.234	896.5	313.835	896.5	725.234
896.6	154.654	896.6	315.483	896.6	726.26
896.7	138.721	896.7	291.571	896.7	721.105
896.8	145.782	896.8	302.985	896.8	736.663
896.9	135.425	896.9	308.067	896.9	729
897	144.397	897	296.417	897	735.692
897.1	151.563	897.1	301.408	897.1	721.408
897.2	140.548	897.2	317.647	897.2	712.258
897.3	136.132	897.3	325.148	897.3	734.267
897.4	140.221	897.4	306.438	897.4	727.268
897.5	145.103	897.5	318.16	897.5	724.17
897.6	145.196	897.6	314.833	897.6	733.279
897.7	138.416	897.7	307.949	897.7	741.421
897.8	136.981	897.8	325.168	897.8	741.748
897.9	142.657	897.9	311.569	897.9	744.833
898	147.956	898	337.593	898	741.22
898.1	153.338	898.1	337.38	898.1	736.136
898.2	156.295	898.2	337.953	898.2	719.715
898.3	142.883	898.3	345.991	898.3	716.561
898.4	145.973	898.4	340.066	898.4	726.387
898.5	154.936	898.5	347.993	898.5	753.175
898.6	163.714	898.6	346.615	898.6	745.993
898.7	156.999	898.7	354.201	898.7	743.942
898.8	162.145	898.8	344.839	898.8	764.01
898.9	160.68	898.9	343.685	898.9	752.389
899	163.288	899	360.18	899	758.003
899.1	162.761	899.1	364.108	899.1	756.854
899.2	149.257	899.2	357.858	899.2	753.091
899.3	136.708	899.3	363.547	899.3	749.661
899.4	141.614	899.4	387.106	899.4	752.495
899.5	151.622	899.5	397.633	899.5	771.622
899.6	141.338	899.6	378.644	899.6	749.421
899.7	156.201	899.7	417.756	899.7	811.02
899.8	144.406	899.8	431.556	899.8	822.644
899.9	154.618	899.9	467.364	899.9	846.12
900	159.472	900	493.461	900	846.933
900.1	157.195	900.1	491.91	900.1	847.558
900.2	142.263	900.2	510.968	900.2	824.75
900.3	150.086	900.3	519.827	900.3	835.267
900.4	158.146	900.4	541.773	900.4	856.902
900.5	158.322	900.5	563.089	900.5	890.757
900.6	153.069	900.6	561.152	900.6	870.168
900.7	145.835	900.7	595.265	900.7	864.384
900.8	150.933	900.8	639.741	900.8	887.72
900.9	145.596	900.9	677.514	900.9	918.55
901	156.446	901	675.928	901	955.72
901.1	166.616	901.1	705.891	901.1	950.865
901.2	166.872	901.2	726.043	901.2	959.929
901.3	157.801	901.3	745.677	901.3	978.319
901.4	163.21	901.4	783.832	901.4	992.536
901.5	152.171	901.5	799.529	901.5	1015.59
901.6	150.92	901.6	797.448	901.6	1031.33
901.7	147.655	901.7	820.712	901.7	1041.23
901.8	146.05	901.8	849.781	901.8	1043.87
901.9	134.968	901.9	850.926	901.9	1034.97
902	137.963	902	903.144	902	1062.94
902.1	145.965	902.1	958.193	902.1	1120.47
902.2	142.951	902.2	1005.85	902.2	1142.23
902.3	150.916	902.3	1028.95	902.3	1167.29
902.4	141.879	902.4	1079.81	902.4	1188.3
902.5	147.943	902.5	1130.22	902.5	1194.89
902.6	141.925	902.6	1200.58	902.6	1226.38
902.7	147.427	902.7	1234.47	902.7	1272.92
902.8	143.835	902.8	1275.23	902.8	1281.97
902.9	149.554	902.9	1360.02	902.9	1342.61
903	147.434	903	1419.77	903	1385.46
903.1	155.921	903.1	1450.12	903.1	1408.67
903.2	143.338	903.2	1478.26	903.2	1394.32
903.3	140.812	903.3	1584.34	903.3	1479.05
903.4	152.048	903.4	1661.37	903.4	1528.63
903.5	142.632	903.5	1688.02	903.5	1588.54
903.6	138.419	903.6	1731.99	903.6	1640.18
903.7	151.626	903.7	1787.07	903.7	1667.9
903.8	148.962	903.8	1831.55	903.8	1714.04
903.9	145.54	903.9	1963.36	903.9	1798.91
904	131.563	904	1997.99	904	1860.06
904.1	149.537	904.1	2019.28	904.1	1907.67
904.2	138.184	904.2	2030.72	904.2	1969.58
904.3	148.424	904.3	2016.3	904.3	2033.4
904.4	141.926	904.4	1974.98	904.4	2033.84
904.5	139.856	904.5	1955.71	904.5	2060.79
904.6	148.522	904.6	1906.76	904.6	2110.91
904.7	141.813	904.7	1891.14	904.7	2117.15
904.8	156.529	904.8	1859.53	904.8	2174.15
904.9	149.365	904.9	1798.17	904.9	2148.95
905	148.254	905	1720.79	905	2155.3
905.1	161.579	905.1	1681.27	905.1	2158.89
905.2	157.777	905.2	1585.44	905.2	2163.27
905.3	159.746	905.3	1533.42	905.3	2141.82
905.4	146.389	905.4	1455.4	905.4	2156.96
905.5	136.087	905.5	1403.96	905.5	2151.53
905.6	153.351	905.6	1354.18	905.6	2167.65
905.7	155.33	905.7	1281.76	905.7	2173.88
905.8	162.811	905.8	1270.06	905.8	2192.86
905.9	168.138	905.9	1226.27	905.9	2229.07
906	162.29	906	1159.7	906	2198.87
906.1	149.524	906.1	1101.75	906.1	2158.85
906.2	161.671	906.2	1058.87	906.2	2134.52
906.3	146.785	906.3	989.894	906.3	2066.06
906.4	151.598	906.4	976.883	906.4	2086.42
906.5	137.593	906.5	952.101	906.5	2069.2
906.6	131.423	906.6	926.76	906.6	2056.81
906.7	147.472	906.7	901.358	906.7	2023.95
906.8	141.895	906.8	890.496	906.8	2019.41
906.9	138.828	906.9	877.584	906.9	2020.9
907	138.039	907	848.402	907	1947.88
907.1	133.408	907.1	814.548	907.1	1908.85
907.2	137.823	907.2	798.548	907.2	1867.36
907.3	129.821	907.3	790.858	907.3	1820.18
907.4	136.634	907.4	807.411	907.4	1778.91
907.5	143.832	907.5	807.356	907.5	1762.8
907.6	128.968	907.6	745.237	907.6	1667.21
907.7	149.427	907.7	758.132	907.7	1630.46
907.8	142.554	907.8	745.87	907.8	1602.14
907.9	147.348	907.9	712.736	907.9	1591.29
908	154.89	908	715.822	908	1589.19
908.1	135.152	908.1	689.971	908.1	1532.98
908.2	136.482	908.2	679.072	908.2	1487.78
908.3	139.121	908.3	671.764	908.3	1434.15
908.4	154.405	908.4	673.057	908.4	1396.99
908.5	140.474	908.5	677.158	908.5	1387.73
908.6	146.95	908.6	673.997	908.6	1347.57
908.7	135.997	908.7	665.738	908.7	1307.71
908.8	129.372	908.8	637.869	908.8	1270.31
908.9	124.229	908.9	612.83	908.9	1260.29
909	141.818	909	620.367	909	1272.39
909.1	141.882	909.1	617.944	909.1	1242.92
909.2	122.175	909.2	608.6	909.2	1246.22
909.3	122.661	909.3	614.681	909.3	1220.48
909.4	136.167	909.4	594.923	909.4	1173.99
909.5	133.125	909.5	577.478	909.5	1166.49
909.6	145.656	909.6	587.729	909.6	1168.14
909.7	122.314	909.7	588.636	909.7	1153.3
909.8	128.558	909.8	570.424	909.8	1149.18
909.9	127.358	909.9	536.892	909.9	1113.37
910	126.15	910	551.124	910	1093.92
910.1	145.125	910.1	584.607	910.1	1137.87
910.2	118.482	910.2	574.441	910.2	1094.96
910.3	135.959	910.3	569.327	910.3	1117
910.4	128.411	910.4	567.79	910.4	1140.95
910.5	142.381	910.5	567.355	910.5	1162.9
910.6	137.414	910.6	555.03	910.6	1114.62
910.7	144.64	910.7	561.842	910.7	1105.57
910.8	154.491	910.8	549.827	910.8	1138.53
910.9	154.986	910.9	537.887	910.9	1157.37
911	135.419	911	561.118	911	1157.08
911.1	141.919	911.1	550.52	911.1	1156.84
911.2	126.105	911.2	570.043	911.2	1179.16
911.3	112.312	911.3	578.737	911.3	1196.25
911.4	122.27	911.4	589.731	911.4	1190.04
911.5	131.145	911.5	579.954	911.5	1192.91
911.6	151.486	911.6	560.916	911.6	1179.98
911.7	133.526	911.7	566.272	911.7	1152.18
911.8	138.346	911.8	565.911	911.8	1170.26
911.9	141.419	911.9	570.539	911.9	1123.8
912	135.206	912	551.269	912	1124.22
912.1	138.686	912.1	552.468	912.1	1112.99
912.2	136.857	912.2	531.676	912.2	1091.57
912.3	139.313	912.3	533.717	912.3	1108.85
912.4	147.694	912.4	524.999	912.4	1101.68
912.5	134.837	912.5	537.117	912.5	1122.51
912.6	151.618	912.6	554.726	912.6	1105.4
912.7	149.195	912.7	550.232	912.7	1113.44
912.8	145.218	912.8	554.856	912.8	1100.14
912.9	147.399	912.9	545.43	912.9	1052.06
913	129.89	913	537.247	913	1054.45
913.1	135.165	913.1	537.134	913.1	1030.09
913.2	143.336	913.2	546.341	913.2	1008.52
913.3	148.661	913.3	539.024	913.3	1002.65
913.4	148.532	913.4	524.802	913.4	1023.97
913.5	140.931	913.5	530.465	913.5	991.086
913.6	122.791	913.6	522.376	913.6	972.635
913.7	135.415	913.7	530.648	913.7	970.856
913.8	131.316	913.8	517.223	913.8	958.778
913.9	141.941	913.9	524.221	913.9	976.034
914	140.022	914	507.276	914	961.577
914.1	147.953	914.1	521.528	914.1	947.124
914.2	138.727	914.2	529.193	914.2	956.447
914.3	137.898	914.3	522.354	914.3	927.432
914.4	141.142	914.4	504.043	914.4	924.872
914.5	135.537	914.5	493.05	914.5	942.377
914.6	119.963	914.6	484.73	914.6	930.533
914.7	131.797	914.7	485.372	914.7	926.512
914.8	137.043	914.8	478.183	914.8	932.691
914.9	122.914	914.9	477.007	914.9	935.039
915	126.944	915	502.903	915	929.224
915.1	139.724	915.1	499.413	915.1	934.542
915.2	135.208	915.2	519.456	915.2	941.114
915.3	144.678	915.3	501.05	915.3	924.988
915.4	137.495	915.4	519.049	915.4	950.137
915.5	138.895	915.5	503.661	915.5	927.599
915.6	148.66	915.6	504.723	915.6	958.298
915.7	135.331	915.7	511.704	915.7	932.222
915.8	149.573	915.8	523.666	915.8	962.733
915.9	128.73	915.9	512.979	915.9	940.025
916	138.801	916	521.806	916	945.848
916.1	153.269	916.1	487.051	916.1	921.248
916.2	136.383	916.2	482.393	916.2	898.973
916.3	128.38	916.3	474.39	916.3	885.375
916.4	124.003	916.4	466.179	916.4	886.076
916.5	125.386	916.5	487.562	916.5	893.365
916.6	105.514	916.6	494.737	916.6	915.255
916.7	142.773	916.7	503.395	916.7	932.41
916.8	138.698	916.8	511.133	916.8	928.646
916.9	145.355	916.9	517.997	916.9	941.002
917	139.791	917	518.755	917	930.05
917.1	131.429	917.1	490.082	917.1	930.186
917.2	142.461	917.2	492.616	917.2	932.617
917.3	119.436	917.3	475.395	917.3	905.654
917.4	136.662	917.4	485.366	917.4	905.885
917.5	149.463	917.5	489.049	917.5	929.463
917.6	141.332	917.6	490.865	917.6	894.078
917.7	133.963	917.7	487.849	917.7	907.227
917.8	130.605	917.8	497.962	917.8	903.558
917.9	127.765	917.9	475.848	917.9	891.495
918	154.002	918	480.012	918	891.826
918.1	141.922	918.1	486.689	918.1	907.311
918.2	134.416	918.2	496.903	918.2	927.991
918.3	156.745	918.3	494.569	918.3	944.206
918.4	147.506	918.4	490.303	918.4	914.138
918.5	139.197	918.5	491.736	918.5	933.912
918.6	150.804	918.6	500.338	918.6	921.789
918.7	150.09	918.7	490.505	918.7	942.732
918.8	94.1051	918.8	440.737	918.8	925.401
918.9	155.098	918.9	483.181	918.9	923.492
919	138.127	919	492.946	919	923.101
919.1	153.669	919.1	487.97	919.1	925.898
919.2	132.58	919.2	488.124	919.2	902.839
919.3	145.069	919.3	479.887	919.3	910.146
919.4	121.74	919.4	469.512	919.4	906.196
919.5	136.585	919.5	482.284	919.5	927.569
919.6	125.433	919.6	492.169	919.6	936.936
919.7	146.274	919.7	495.601	919.7	921.507
919.8	129.402	919.8	490.438	919.8	889.091
919.9	146.386	919.9	476.956	919.9	902.552
920	121.354	920	477.105	920	874.204
920.1	126.62	920.1	485.48	920.1	858.537
920.2	115.199	920.2	477.272	920.2	863.075
920.3	142.803	920.3	460.627	920.3	868.088
920.4	148.051	920.4	456.652	920.4	869.813
920.5	136.222	920.5	454.253	920.5	874.253
920.6	140.643	920.6	470.177	920.6	884.374
920.7	147.056	920.7	483.43	920.7	869.025
920.8	134.54	920.8	485.732	920.8	886.976
920.9	141.103	920.9	484.419	920.9	895.611
921	141.496	921	469.683	921	894.45
921.1	124.31	921.1	477.678	921.1	881.201
921.2	125.023	921.2	478.806	921.2	916.526
921.3	118.745	921.3	482.372	921.3	890.455
921.4	129.64	921.4	481.35	921.4	902.179
921.5	123.755	921.5	484.066	921.5	882.718
921.6	119.253	921.6	468.89	921.6	886.196
921.7	127.271	921.7	475.768	921.7	891.519
921.8	126.891	921.8	473.731	921.8	879.119
921.9	131.104	921.9	452.036	921.9	897.529
922	132.949	922	443.416	922	899.167
922.1	125.775	922.1	432.304	922.1	894.687
922.2	127.335	922.2	446.921	922.2	920.807
922.3	134.199	922.3	466.427	922.3	913.784
922.4	131.265	922.4	468.985	922.4	904.322
922.5	130.12	922.5	448.565	922.5	893.332
922.6	147.26	922.6	452.545	922.6	907.156
922.7	137.475	922.7	460.894	922.7	920.687
922.8	135.55	922.8	457.519	922.8	931.923
922.9	121.32	922.9	443.496	922.9	913.652
923	121.762	923	463.524	923	916.684
923.1	129.704	923.1	489.29	923.1	921.414
923.2	135.844	923.2	482.269	923.2	926.103
923.3	128.846	923.3	480.556	923.3	901.903
923.4	122.428	923.4	448.024	923.4	862.118
923.5	143.856	923.5	437.845	923.5	899.192
923.6	143.248	923.6	448.844	923.6	915.269
923.7	135.39	923.7	455.493	923.7	897.773
923.8	120.044	923.8	464.189	923.8	899.422
923.9	140.521	923.9	478.967	923.9	916.791
924	125.752	924	456.737	924	883.576
924.1	130.422	924.1	485.863	924.1	899.852
924.2	130.038	924.2	460.09	924.2	898.846
924.3	127.533	924.3	442.87	924.3	879.658
924.4	128.51	924.4	467.992	924.4	896.8
924.5	124.74	924.5	464.843	924.5	880.387
924.6	127.076	924.6	459.718	924.6	889.148
924.7	138.064	924.7	465.628	924.7	900.343
924.8	133.181	924.8	460.849	924.8	880.435
924.9	119.521	924.9	457.034	924.9	896.516
925	121.879	925	444.47	925	897.63
925.1	121.612	925.1	461.094	925.1	898.192
925.2	122.469	925.2	478.738	925.2	910.137
925.3	119.836	925.3	456.416	925.3	880.043
925.4	113.68	925.4	458.965	925.4	887.98
925.5	111.486	925.5	452.833	925.5	881.952
925.6	129.135	925.6	461.778	925.6	909.342
925.7	139.053	925.7	472.007	925.7	884.235
925.8	131.633	925.8	453.705	925.8	886.348
925.9	134.175	925.9	436.558	925.9	849.615
926	118.523	926	429.3	926	861.217
926.1	127.682	926.1	456.905	926.1	859.806
926.2	134.607	926.2	457.612	926.2	855.746
926.3	124.525	926.3	463.695	926.3	842.556
926.4	133.028	926.4	469.712	926.4	865.152
926.5	125.946	926.5	430.091	926.5	840.453
926.6	136.875	926.6	462.368	926.6	883.197
926.7	109.8	926.7	442.235	926.7	861.82
926.8	125.701	926.8	461.763	926.8	849.846
926.9	118.284	926.9	453.932	926.9	873.207
927	132.017	927	451.291	927	867.975
927.1	124.836	927.1	449.5	927.1	878.204
927.2	130.551	927.2	448.478	927.2	879.463
927.3	136.43	927.3	464.306	927.3	905.446
927.4	123.714	927.4	464.75	927.4	868.999
927.5	113.345	927.5	484.33	927.5	881.221
927.6	116.95	927.6	460.059	927.6	882.857
927.7	122.253	927.7	470.854	927.7	884.844
927.8	116.06	927.8	449.22	927.8	870.36
927.9	114.564	927.9	445.134	927.9	899.124
928	118.507	928	464.828	928	865.864
928.1	123.536	928.1	459.184	928.1	853.484
928.2	131.589	928.2	463.092	928.2	844.543
928.3	131.049	928.3	454.054	928.3	844.417
928.4	126.125	928.4	453.379	928.4	849.545
928.5	118.062	928.5	445.938	928.5	841.689
928.6	115.77	928.6	432.454	928.6	878.672
928.7	139.608	928.7	445.204	928.7	887.691
928.8	123.617	928.8	439.058	928.8	865.275
928.9	113.08	928.9	437.846	928.9	845.307
929	125.047	929	437.793	929	833.648
929.1	123.044	929.1	428.64	929.1	832.475
929.2	127.469	929.2	409.127	929.2	823.738
929.3	118.79	929.3	424.49	929.3	844.283
929.4	130.262	929.4	442.49	929.4	843.63
929.5	127.986	929.5	465.292	929.5	862.701
929.6	122.956	929.6	456.116	929.6	858.293
929.7	114.815	929.7	443.727	929.7	842.587
929.8	122.513	929.8	458.575	929.8	848.938
929.9	111.564	929.9	458.714	929.9	837.056
930	127.301	930	452.793	930	857.145
930.1	130.76	930.1	451.796	930.1	846.926
930.2	144.103	930.2	443.896	930.2	855.398
930.3	133.31	930.3	442.325	930.3	865.227
930.4	114.188	930.4	431.701	930.4	842.789
930.5	136.246	930.5	448.163	930.5	835.728
930.6	129.534	930.6	454.715	930.6	841.555
930.7	124.47	930.7	446.646	930.7	821.776
930.8	126.095	930.8	450.447	930.8	858.116
930.9	112.478	930.9	464.809	930.9	848.644
931	123.714	931	438.326	931	836.357
931.1	123.025	931.1	444.891	931.1	845.927
931.2	112.264	931.2	462.938	931.2	829.466
931.3	135.51	931.3	457.789	931.3	826.287
931.4	126.269	931.4	469.482	931.4	853.73
931.5	128.587	931.5	438.846	931.5	877.602
931.6	110.668	931.6	435.227	931.6	850.46
931.7	130.375	931.7	436.385	931.7	889.235
931.8	121.916	931.8	435.492	931.8	878.289
931.9	117.038	931.9	452.582	931.9	848.851
932	118.875	932	466.958	932	866.957
932.1	114.966	932.1	463.049	932.1	837.971
932.2	126.098	932.2	470.036	932.2	845.165
932.3	119.891	932.3	453.674	932.3	837.404
932.4	126.135	932.4	467.586	932.4	861.058
932.5	111.008	932.5	464.583	932.5	880.334
932.6	110.415	932.6	468.238	932.6	892.902
932.7	117.654	932.7	445.634	932.7	852.266
932.8	111.752	932.8	470.612	932.8	877.659
932.9	108.086	932.9	469.33	932.9	867.879
933	123.103	933	467.456	933	885.072
933.1	124.475	933.1	447.376	933.1	862.713
933.2	120.143	933.2	449.159	933.2	863.77
933.3	116.562	933.3	458.945	933.3	892.002
933.4	125.465	933.4	447.227	933.4	893.859
933.5	112.663	933.5	434.425	933.5	888
933.6	124.134	933.6	448.383	933.6	858.85
933.7	141.015	933.7	454.383	933.7	850.342
933.8	121.24	933.8	460.308	933.8	846.422
933.9	134.051	933.9	458.3	933.9	861.409
934	123.269	934	433.632	934	878.398
934.1	132.547	934.1	453.894	934.1	883.22
934.2	118.691	934.2	432.888	934.2	859.416
934.3	120.448	934.3	436.51	934.3	845.94
934.4	134.315	934.4	434.729	934.4	851.828
934.5	138.411	934.5	432.194	934.5	852.401
934.6	128.555	934.6	456.224	934.6	877.881
934.7	111.567	934.7	430.427	934.7	866.592
934.8	130.791	934.8	468.511	934.8	855.972
934.9	137.491	934.9	461.429	934.9	836.87
935	112.046	935	461.165	935	845.932
935.1	123.639	935.1	440.323	935.1	857.836
935.2	121.451	935.2	433.886	935.2	857.513
935.3	133.292	935.3	423.448	935.3	853.292
935.4	108.692	935.4	441.541	935.4	838.018
935.5	123.691	935.5	446.075	935.5	835.09
935.6	113.365	935.6	434.09	935.6	826.422
935.7	133.233	935.7	437.378	935.7	825.046
935.8	118.478	935.8	445.007	935.8	862.831
935.9	100.764	935.9	420.971	935.9	837.966
936	129.919	936	441.318	936	849.919
936.1	125.485	936.1	465.485	936.1	832.221
936.2	126.845	936.2	463.839	936.2	853.995
936.3	100.081	936.3	452.102	936.3	860.496
936.4	122.472	936.4	472.42	936.4	875.736
936.5	123.972	936.5	468.739	936.5	890.915
936.6	128.922	936.6	464.362	936.6	890.787
936.7	136.19	936.7	448.418	936.7	852.977
936.8	114.571	936.8	439.545	936.8	835.504
936.9	99.9341	936.9	438.691	936.9	825.841
937	125.065	937	449.625	937	842.164
937.1	111.75	937.1	445.532	937.1	835.584
937.2	119.473	937.2	419.888	937.2	810.25
937.3	109.903	937.3	408.349	937.3	780.577
937.4	108.069	937.4	439.883	937.4	830.556
937.5	125.932	937.5	448.419	937.5	834.118
937.6	135.021	937.6	445.591	937.6	880.513
937.7	151.953	937.7	444.285	937.7	882.834
937.8	139.788	937.8	440.825	937.8	864.452
937.9	113.352	937.9	430.036	937.9	825.062
938	113.484	938	422.81	938	837.422
938.1	121.125	938.1	443.301	938.1	860.71
938.2	116.096	938.2	431.329	938.2	837.236
938.3	119.607	938.3	432.042	938.3	860.851
938.4	122.211	938.4	450.397	938.4	870.501
938.5	118.533	938.5	468.585	938.5	861.849
938.6	111.567	938.6	458.2	938.6	834.676
938.7	119.545	938.7	473.12	938.7	818.613
938.8	121.944	938.8	444.846	938.8	824.949
938.9	116.243	938.9	449.3	938.9	810.336
939	126.473	939	454.245	939	812.898
939.1	117.235	939.1	447.183	939.1	809.877
939.2	119.233	939.2	445.451	939.2	828.767
939.3	114.799	939.3	452.312	939.3	847.234
939.4	121.103	939.4	439.652	939.4	860.585
939.5	127.769	939.5	444.868	939.5	858.546
939.6	129.231	939.6	415.967	939.6	869.852
939.7	107.456	939.7	410.462	939.7	848.285
939.8	121.54	939.8	441.747	939.8	886.514
939.9	128.286	939.9	434.711	939.9	858.96
940	99.2457	940	412.821	940	844.013
940.1	137.064	940.1	430.536	940.1	853.541
940.2	126.185	940.2	427.118	940.2	848.672
940.3	123.728	940.3	432.018	940.3	819.375
940.4	117.742	940.4	452.872	940.4	820.333
940.5	130.225	940.5	438.204	940.5	840.173
940.6	143.46	940.6	434.444	940.6	831.128
940.7	119.72	940.7	418.27	940.7	817.337
940.8	136.659	940.8	423.81	940.8	827.851
940.9	137.851	940.9	433.602	940.9	860.545
941	115.778	941	411.426	941	849.354
941.1	123.361	941.1	421.599	941.1	843.257
941.2	121.763	941.2	422.902	941.2	810.985
941.3	113.861	941.3	423.913	941.3	818.006
941.4	108.83	941.4	417.638	941.4	829.659
941.5	116.865	941.5	422.772	941.5	808.472
941.6	105.561	941.6	429.81	941.6	824.007
941.7	105.052	941.7	446.295	941.7	842.15
941.8	125.733	941.8	451.121	941.8	849.463
941.9	108.606	941.9	404.461	941.9	805.186
942	136.044	942	420.5	942	827.236
942.1	137.658	942.1	411.336	942.1	825.119
942.2	144.35	942.2	416.993	942.2	844.246
942.3	123.522	942.3	439.377	942.3	835.543
942.4	129.468	942.4	443.561	942.4	827.706
942.5	125.569	942.5	431.787	942.5	832.098
942.6	124.377	942.6	409.04	942.6	818.159
942.7	130.213	942.7	403.063	942.7	818.918
942.8	141.681	942.8	423.546	942.8	842.614
942.9	142.6	942.9	431.926	942.9	822.289
943	123.194	943	437.183	943	817.287
943.1	108.859	943.1	431.864	943.1	815.906
943.2	107.654	943.2	426.307	943.2	821.022
943.3	121.602	943.3	430.411	943.3	814.348
943.4	122.134	943.4	411.979	943.4	821.201
943.5	125.433	943.5	424.397	943.5	801.599
943.6	129.254	943.6	401.171	943.6	796.508
943.7	116.757	943.7	411.68	943.7	819.141
943.8	110.316	943.8	428.451	943.8	816.948
943.9	113.706	943.9	425.002	943.9	813.395
944	128.785	944	416.454	944	839.251
944.1	122.323	944.1	430.406	944.1	829.266
944.2	125.75	944.2	414.248	944.2	820.051
944.3	113.152	944.3	419.681	944.3	843.204
944.4	116.479	944.4	436.272	944.4	836.064
944.5	103.623	944.5	425.384	944.5	842.276
944.6	117.134	944.6	411.124	944.6	835.165
944.7	125.691	944.7	419.058	944.7	812.737
944.8	122.187	944.8	399.597	944.8	804.778
944.9	129.467	944.9	420.659	944.9	816.41
945	118.378	945	444.389	945	835.995
945.1	101.364	945.1	438.774	945.1	818.981
945.2	96.5199	945.2	427.712	945.2	827.09
945.3	106.3	945.3	437.181	945.3	802.777
945.4	111.601	945.4	417.404	945.4	788.596
945.5	110.237	945.5	426.195	945.5	804.848
945.6	120.276	945.6	412.504	945.6	828.359
945.7	126.718	945.7	424.853	945.7	834.49
945.8	118.128	945.8	400.201	945.8	828.284
945.9	118.163	945.9	414.433	945.9	810.391
946	101.165	946	390.906	946	817.746
946.1	132.732	946.1	425.063	946.1	841.022
946.2	116.316	946.2	399.839	946.2	835.279
946.3	111.094	946.3	413.374	946.3	823.323
946.4	107.227	946.4	405.672	946.4	808.159
946.5	109.366	946.5	408.123	946.5	789.47
946.6	117.372	946.6	399.756	946.6	798.409
946.7	113.061	946.7	384.667	946.7	789.952
946.8	120.067	946.8	414.99	946.8	817.995
946.9	120.07	946.9	413.956	946.9	819.759
947	123.243	947	424.072	947	798.165
947.1	107.439	947.1	420.289	947.1	798.32
947.2	112.495	947.2	413.428	947.2	797.262
947.3	117.959	947.3	412.156	947.3	768.529
947.4	119.873	947.4	416.867	947.4	767.956
947.5	108.547	947.5	414.453	947.5	770.619
947.6	97.8725	947.6	424.816	947.6	769.064
947.7	99.8533	947.7	406.486	947.7	767.004
947.8	120.252	947.8	408.335	947.8	794.138
947.9	120.484	947.9	418.723	947.9	806.08
948	108.011	948	420.964	948	807.7
948.1	125.393	948.1	399.176	948.1	791.611
948.2	105.511	948.2	412.143	948.2	792.039
948.3	110.641	948.3	399.346	948.3	784.424
948.4	104.061	948.4	403.854	948.4	777.844
948.5	105.543	948.5	408.859	948.5	789.895
948.6	100.928	948.6	407.457	948.6	794.918
948.7	98.7865	948.7	385.315	948.7	775.885
948.8	123.289	948.8	422.149	948.8	802.874
948.9	108.897	948.9	422.057	948.9	809.726
949	111.54	949	419.209	949	804.701
949.1	114.088	949.1	396.264	949.1	807.352
949.2	118.399	949.2	412.285	949.2	815.083
949.3	122.059	949.3	415.323	949.3	821.334
949.4	119.498	949.4	402.089	949.4	828.099
949.5	98.5433	949.5	391.393	949.5	804.554
949.6	101.211	949.6	413.128	949.6	804.631
949.7	123.708	949.7	429.511	949.7	827.75
949.8	110.476	949.8	421.357	949.8	801.357
949.9	122.041	949.9	427.326	949.9	799.554
950	102.873	950	403.598	950	774.583
950.1	117.758	950.1	413.717	950.1	805.012
950.2	99.5353	950.2	409.276	950.2	790.001
950.3	107.646	950.3	393.864	950.3	795.625
950.4	103.188	950.4	379.976	950.4	747.748
950.5	120.076	950.5	416.345	950.5	780.905
950.6	113.649	950.6	403.182	950.6	792.612
950.7	114.687	950.7	393.961	950.7	790.749
950.8	108.354	950.8	377.474	950.8	812.5
950.9	111.699	950.9	401.129	950.9	820.197
951	118.294	951	399.123	951	774.978
951.1	101.79	951.1	389.044	951.1	780.857
951.2	98.6139	951.2	388.044	951.2	741.101
951.3	107.449	951.3	393.977	951.3	768.381
951.4	111.094	951.4	408.297	951.4	782.701
951.5	123.461	951.5	392.476	951.5	767.502
951.6	120.289	951.6	404.123	951.6	747.854
951.7	111.025	951.7	399.625	951.7	760.765
951.8	120.295	951.8	401.953	951.8	775.01
951.9	94.3888	951.9	412.213	951.9	768.171
952	117.642	952	396.502	952	778.575
952.1	120.219	952.1	394.105	952.1	768.095
952.2	109.608	952.2	394.272	952.2	762.354
952.3	113.915	952.3	390.806	952.3	757.438
952.4	108.574	952.4	394.584	952.4	758.108
952.5	119.98	952.5	399.773	952.5	775.939
952.6	134.842	952.6	404.375	952.6	788.935
952.7	105.031	952.7	381.301	952.7	786.689
952.8	107.017	952.8	392.302	952.8	771.784
952.9	108.155	952.9	377.378	952.9	765.979
953	97.2468	953	404.397	953	779.216
953.1	114.535	953.1	402.204	953.1	779.924
953.2	104.203	953.2	380.057	953.2	757.674
953.3	118.427	953.3	385.37	953.3	756.769
953.4	117.226	953.4	383.962	953.4	743.755
953.5	108.9	953.5	379.056	953.5	746.724
953.6	111.966	953.6	394.971	953.6	764.298
953.7	117.079	953.7	395.939	953.7	813.245
953.8	109.349	953.8	418.261	953.8	802.406
953.9	112.755	953.9	406.641	953.9	780.735
954	88.5576	954	387.625	954	762.133
954.1	112.132	954.1	398.867	954.1	786.743
954.2	120.625	954.2	392.645	954.2	772.542
954.3	123.143	954.3	400.448	954.3	754.956
954.4	115.762	954.4	410.062	954.4	760.217
954.5	117.811	954.5	417.811	954.5	758.121
954.6	109.984	954.6	412.16	954.6	769.673
954.7	100.974	954.7	403.357	954.7	748.746
954.8	99.6392	954.8	407.722	954.8	767.929
954.9	116.299	954.9	401.998	954.9	788.216
955	92.4209	955	387.861	955	775.322
955.1	118.116	955.1	399.67	955.1	794.8
955.2	112.97	955.2	407.996	955.2	771.727
955.3	112.735	955.3	425.792	955.3	753.979
955.4	109.746	955.4	410.368	955.4	746.638
955.5	115.273	955.5	404.392	955.5	753.304
955.6	119.693	955.6	380.211	955.6	765.6
955.7	111.959	955.7	382.633	955.7	788.954
955.8	119.403	955.8	421.786	955.8	780.128
955.9	104.029	955.9	390.661	955.9	768.07
956	112.17	956	382.843	956	758.595
956.1	113.804	956.1	382.82	956.1	736.809
956.2	112.357	956.2	384.171	956.2	775.362
956.3	118.965	956.3	383.835	956.3	777.307
956.4	97.1083	956.4	375.243	956.4	756.176
956.5	110.512	956.5	394.139	956.5	759.528
956.6	101.112	956.6	396.345	956.6	750.645
956.7	118.513	956.7	406.492	956.7	772.813
956.8	111.221	956.8	384.9	956.8	767.698
956.9	113.508	956.9	404.182	956.9	784.596
957	96.3426	957	405.255	957	738.001
957.1	90.5865	957.1	391.208	957.1	743.436
957.2	115.209	957.2	411.789	957.2	780.909
957.3	118.629	957.3	400.39	957.3	775.416
957.4	116.268	957.4	379.481	957.4	791.087
957.5	119.216	957.5	395.9	957.5	800.563
957.6	116.218	957.6	389.793	957.6	774.767
957.7	123.176	957.7	373.953	957.7	772.503
957.8	120.002	957.8	396.583	957.8	779.484
957.9	112.147	957.9	399.401	957.9	761.888
958	103.76	958	377.232	958	762.31
958.1	122.751	958.1	396.948	958.1	756.326
958.2	120.089	958.2	394.908	958.2	790.245
958.3	119.445	958.3	387.113	958.3	765.973
958.4	116.352	958.4	384.124	958.4	778.114
958.5	108.216	958.5	396.403	958.5	771.014
958.6	113.791	958.6	394.517	958.6	777.107
958.7	102.451	958.7	384.109	958.7	760.275
958.8	110.224	958.8	391.467	958.8	750.327
958.9	119.1	958.9	397.442	958.9	785.628
959	115.279	959	394.554	959	785.642
959.1	109.784	959.1	393.204	959.1	769.266
959.2	105.357	959.2	396.964	959.2	758.103
959.3	108.251	959.3	379.753	959.3	733.018
959.4	111.231	959.4	415.583	959.4	758.485
959.5	97.0752	959.5	399.459	959.5	782.049
959.6	106.406	959.6	384.023	959.6	746.821
959.7	98.5097	959.7	395.712	959.7	752.292
959.8	109.373	959.8	403.259	959.8	755.59
959.9	112.265	959.9	399.415	959.9	773.716
960	108.266	960	397.903	960	764.12
960.1	104.12	960.1	397.176	960.1	745.052
960.2	117.318	960.2	391.204	960.2	754.52
960.3	103.103	960.3	387.558	960.3	778.543
960.4	130.144	960.4	402.993	960.4	771.802
960.5	107.591	960.5	389.249	960.5	767.487
960.6	111.01	960.6	412.772	960.6	776.709
960.7	109.069	960.7	396.841	960.7	756.841
960.8	114.516	960.8	404.879	960.8	750.371
960.9	100.446	960.9	399.409	960.9	753.813
961	108.926	961	392.242	961	770.48
961.1	102.56	961.1	381.316	961.1	764.114
961.2	108.57	961.2	365.358	961.2	754.269
961.3	89.8352	961.3	364.032	961.3	737.814
961.4	89.0125	961.4	381.966	961.4	740.826
961.5	99.5359	961.5	380.572	961.5	738.811
961.6	95.6221	961.6	361.943	961.6	731.166
961.7	96.1298	961.7	371.052	961.7	761.208
961.8	89.9421	961.8	369.01	961.8	759.89
961.9	116.09	961.9	387.489	961.9	769.354
962	102.44	962	372.077	962	743.683
962.1	121.868	962.1	375.961	962.1	769.847
962.2	109.04	962.2	390.698	962.2	747.382
962.3	107.856	962.3	381.949	962.3	777.7
962.4	116.466	962.4	378.538	962.4	767.45
962.5	116.018	962.5	372.909	962.5	769.8
962.6	113.969	962.6	378.839	962.6	762.466
962.7	113.397	962.7	387.283	962.7	773.812
962.8	110.326	962.8	395.404	962.8	770.015
962.9	114.852	962.9	376.51	962.9	756.2
963	122.377	963	402.895	963	782.274
963.1	127.018	963.1	384.531	963.1	777.381
963.2	115.314	963.2	409.407	963.2	792.308
963.3	101.458	963.3	394.618	963.3	780.214
963.4	124.593	963.4	387.391	963.4	804.696
963.5	118.597	963.5	384.193	963.5	791.758
963.6	106.655	963.6	385.93	963.6	785.619
963.7	110.181	963.7	384.585	963.7	778.264
963.8	112.231	963.8	369.951	963.8	779.484
963.9	119.936	963.9	383.252	963.9	771.853
964	115.859	964	381.455	964	782.698
964.1	111.427	964.1	379.925	964.1	785.624
964.2	118.175	964.2	381.906	964.2	802.631
964.3	108.438	964.3	369.992	964.3	794.137
964.4	105.149	964.4	368.05	964.4	788.465
964.5	105.685	964.5	364.753	964.5	768.898
964.6	83.2971	964.6	371.38	964.6	759.567
964.7	122.398	964.7	371.62	964.7	754.626
964.8	110.001	964.8	399.017	964.8	769.898
964.9	106.835	964.9	389.218	964.9	787.664
965	109.902	965	390.627	965	754.772
965.1	109.658	965.1	404.063	965.1	792.042
965.2	106.601	965.2	396.031	965.2	764.114
965.3	109.872	965.3	388.007	965.3	770.494
965.4	113.283	965.4	384.372	965.4	765.615
965.5	107.786	965.5	382.293	965.5	746.128
965.6	105.837	965.6	393.713	965.6	726.356
965.7	115.725	965.7	374.067	965.7	734.481
965.8	124.743	965.8	374.484	965.8	732.619
965.9	120.201	965.9	384.76	965.9	751.911
966	114.804	966	368.172	966	747.861
966.1	105.392	966.1	366.428	966.1	768.086
966.2	111.656	966.2	377.148	966.2	782.537
966.3	114.534	966.3	386.762	966.3	762.202
966.4	123.798	966.4	380.482	966.4	734.989
966.5	107.527	966.5	382.968	966.5	742.657
966.6	112.766	966.6	368.932	966.6	734.01
966.7	107.897	966.7	374.321	966.7	741.161
966.8	118.917	966.8	394.461	966.8	739.124
966.9	114.445	966.9	387.709	966.9	747.917
967	113.793	967	355.036	967	744.466
967.1	121.726	967.1	368.876	967.1	760.69
967.2	107.622	967.2	367.104	967.2	767.415
967.3	113.434	967.3	369.911	967.3	759.548
967.4	114.661	967.4	353.521	967.4	734.35
967.5	100.305	967.5	361.86	967.5	737.093
967.6	107.093	967.6	362.637	967.6	720.875
967.7	101.187	967.7	370.203	967.7	745.54
967.8	110.834	967.8	375.912	967.8	767.622
967.9	101.098	967.9	374.051	967.9	767.523
968	103.246	968	391.121	968	766.147
968.1	98.7163	968.1	369.597	968.1	754.364
968.2	120.659	968.2	387.809	968.2	756.41
968.3	111.313	968.3	397.324	968.3	773.801
968.4	119.356	968.4	386.299	968.4	762.569
968.5	106.953	968.5	378.351	968.5	771.823
968.6	109.706	968.6	377.478	968.6	782.659
968.7	104.008	968.7	376.443	968.7	779.863
968.8	111.684	968.8	381.218	968.8	740.493
968.9	106.518	968.9	370.767	968.9	763.824
969	105.913	969	389.54	969	766.845
969.1	108.706	969.1	356.478	969.1	727.774
969.2	105.931	969.2	363.237	969.2	755.776
969.3	114.763	969.3	375.903	969.3	766.473
969.4	126.5	969.4	398.418	969.4	781.112
969.5	112.414	969.5	393.554	969.5	763.399
969.6	109.288	969.6	374.988	969.6	752.915
969.7	123.434	969.7	398.875	969.7	749.652
969.8	100.157	969.8	386.789	969.8	735.908
969.9	113.074	969.9	385.924	969.9	752.038
970	117.589	970	386.501	970	737.589
970.1	113.372	970.1	392.232	970.1	756.481
970.2	123.039	970.2	406.873	970.2	760.863
970.3	118.258	970.3	382.3	970.3	742.611
970.4	103.402	970.4	372.936	970.4	735.734
970.5	100.877	970.5	366.784	970.5	763.468
970.6	100.764	970.6	346.36	970.6	732.37
970.7	97.2753	970.7	367.534	970.7	753.13
970.8	104.594	970.8	366.977	970.8	736.511
970.9	111.185	970.9	376.781	970.9	750.771
971	107.084	971	377.654	971	744.079
971.1	98.0577	971.1	381.063	971.1	736.504
971.2	130.376	971.2	393.071	971.2	740.635
971.3	111.163	971.3	374.79	971.3	735.826
971.4	114.234	971.4	394.959	971.4	738.793
971.5	127.633	971.5	374.369	971.5	745.975
971.6	137.202	971.6	393.886	971.6	764.352
971.7	116.496	971.7	392.144	971.7	768.62
971.8	113.824	971.8	380.456	971.8	749.575
971.9	103.715	971.9	355.839	971.9	753.145
972	110.224	972	382.245	972	776.442
972.1	99.7128	972.1	382.096	972.1	758.884
972.2	99.2711	972.2	375.644	972.2	764.867
972.3	103.079	972.3	389.4	972.3	770.333
972.4	104.322	972.4	400.591	972.4	779.348
972.5	120.239	972.5	390.913	972.5	760.964
972.6	103.283	972.6	387.532	972.6	744.216
972.7	111.012	972.7	380.856	972.7	760.545
972.8	112.185	972.8	396.641	972.8	747.625
972.9	111.266	972.9	381.006	972.9	768.571
973	108.446	973	383.575	973	763.161
973.1	113.451	973.1	355.938	973.1	766.093
973.2	121.194	973.2	374.458	973.2	750.106
973.3	110.713	973.3	359.003	973.3	728.744
973.4	108.765	973.4	368.558	973.4	737.573
973.5	103.621	973.5	362.585	973.5	721.238
973.6	116.136	973.6	385.981	973.6	736.654
973.7	101.595	973.7	396.725	973.7	726.673
973.8	120.33	973.8	395.77	973.8	742.92
973.9	109.953	973.9	381.041	973.9	731.3
974	101.203	974	385.038	974	738.82
974.1	96.922	974.1	389.565	974.1	736.611
974.2	114.276	974.2	395.001	974.2	773.654
974.3	110.841	974.3	382.655	974.3	751.877
974.4	105.345	974.4	385.345	974.4	753.22
974.5	117.436	974.5	402.1	974.5	767.385
974.6	101.208	974.6	383.488	974.6	749.498
974.7	107.52	974.7	372.39	974.7	755.914
974.8	116.441	974.8	386.908	974.8	752.4
974.9	110.992	974.9	384.774	974.9	733.064
975	118.481	975	368.221	975	742.315
975.1	129.649	975.1	378.872	975.1	730.375
975.2	113.676	975.2	366.111	975.2	745.075
975.3	103.468	975.3	358.805	975.3	729.789
975.4	120.104	975.4	371.917	975.4	749.327
975.5	107.102	975.5	348.657	975.5	760.159
975.6	109.093	975.6	371.58	975.6	767.435
975.7	104.491	975.7	362.107	975.7	745.216
975.8	97.2042	975.8	365.805	975.8	749.329
975.9	116.316	975.9	375.487	975.9	750.202
976	119.256	976	365.266	976	722.468
976.1	102.67	976.1	370.339	976.1	758.215
976.2	122.53	976.2	377.141	976.2	765.535
976.3	97.0636	976.3	364.007	976.3	724.317
976.4	111.432	976.4	396.095	976.4	748.634
976.5	107.434	976.5	379.04	976.5	747.226
976.6	111.341	976.6	379.527	976.6	738.076
976.7	95.4376	976.7	383.728	976.7	771.085
976.8	114.656	976.8	370.718	976.8	737.765
976.9	100.554	976.9	357.756	976.9	727.704
977	96.4237	977	391.035	977	757.356
977.1	103.891	977.1	364.824	977.1	705.445
977.2	113.889	977.2	340.625	977.2	697.309
977.3	114.491	977.3	349.828	977.3	699.154
977.4	99.7738	977.4	358.116	977.4	717.598
977.5	100.786	977.5	382.962	977.5	735.812
977.6	110.201	977.6	393.517	977.6	741.497
977.7	121.123	977.7	378.117	977.7	747.237
977.8	109.351	977.8	377.641	977.8	751.527
977.9	107.454	977.9	383.516	977.9	759.682
978	104.602	978	377.659	978	745.016
978.1	106.988	978.1	378.387	978.1	735.279
978.2	112.197	978.2	376.135	978.2	718.725
978.3	118.977	978.3	381.775	978.3	736.697
978.4	107.373	978.4	371.725	978.4	728.823
978.5	102.185	978.5	373.066	978.5	733.584
978.6	96.0142	978.6	355.807	978.6	717.983
978.7	111.239	978.7	354.762	978.7	722.638
978.8	112.892	978.8	390.716	978.8	725.016
978.9	92.3672	978.9	376.201	978.9	740.657
979	103.815	979	377.079	979	744.437
979.1	97.596	979.1	362.363	979.1	735.627
979.2	108.243	979.2	359.435	979.2	714.979
979.3	111.826	979.3	375.245	979.3	722.499
979.4	99.8424	979.4	369.687	979.4	714.661
979.5	112.958	979.5	374.201	979.5	701.87
979.6	98.0055	979.6	365.259	979.6	701.943
979.7	97.9452	979.7	364.474	979.7	694.629
979.8	106.471	979.8	371.445	979.8	707.714
979.9	100.442	979.9	378.058	979.9	724.172
980	117.452	980	386.26	980	716.519
980.1	108.59	980.1	372.942	980.1	717.813
980.2	109.45	980.2	382.818	980.2	709.347
980.3	104.737	980.3	396.861	980.3	732.612
980.4	105.293	980.4	389.438	980.4	733.894
980.5	104.472	980.5	360.534	980.5	703.643
980.6	103.804	980.6	354.892	980.6	699.763
980.7	111.268	980.7	352.926	980.7	720.284
980.8	113.804	980.8	386.965	980.8	755.358
980.9	104.145	980.9	395.648	980.9	756.788
981	98.9577	981	365.279	981	731.704
981.1	103.21	981.1	367.356	981.1	720.309
981.2	108.724	981.2	360.952	981.2	713.594
981.3	100.379	981.3	376.855	981.3	721.001
981.4	112.48	981.4	362.221	981.4	729.475
981.5	103.645	981.5	383.231	981.5	729.863
981.6	95.0786	981.6	360.364	981.6	712.903
981.7	101.002	981.7	358.929	981.7	726.598
981.8	96.8053	981.8	382.09	981.8	746.857
981.9	84.7856	981.9	352.972	981.9	727.687
982	94.3785	982	347.125	982	727.643
982.1	111.87	982.1	392.699	982.1	736.533
982.2	104.656	982.2	372.739	982.2	706.625
982.3	119.662	982.3	394.169	982.3	733.755
982.4	104.116	982.4	355.723	982.4	735.101
982.5	114.837	982.5	361.779	982.5	734.837
982.6	111.419	982.6	362.403	982.6	722.714
982.7	110.57	982.7	356.892	982.7	724.767
982.8	103.402	982.8	359.672	982.8	735.423
982.9	110.515	982.9	380.567	982.9	733.832
983	104.82	983	368.551	983	724.509
983.1	119.219	983.1	374.452	983.1	739.737
983.2	108.533	983.2	352.885	983.2	718.377
983.3	104.222	983.3	348.885	983.3	730.957
983.4	92.5006	983.4	364.211	983.4	717.993
983.5	95.5001	983.5	351.77	983.5	714.775
983.6	90.3297	983.6	348.257	983.6	700.589
983.7	112.458	983.7	359.193	983.7	690.489
983.8	112.92	983.8	366.184	983.8	707.324
983.9	105.852	983.9	352.173	983.9	708.443
984	109.745	984	357.206	984	706.429
984.1	120.71	984.1	362.783	984.1	736.254
984.2	111.712	984.2	352.748	984.2	719.381
984.3	103.025	984.3	355.15	984.3	696.393
984.4	91.9724	984.4	361.195	984.4	706.273
984.5	117.121	984.5	392.769	984.5	731.733
984.6	127.72	984.6	403.057	984.6	739.119
984.7	99.1971	984.7	369.56	984.7	711.943
984.8	103.544	984.8	371.938	984.8	707.586
984.9	98.8236	984.9	374.16	984.9	713.124
985	100.357	985	343.051	985	704.606
985.1	103.358	985.1	345.43	985.1	706.881
985.2	108.805	985.2	355.334	985.2	710.049
985.3	123.276	985.3	360.064	985.3	717.266
985.4	103.465	985.4	353.724	985.4	687.403
985.5	105.924	985.5	364.992	985.5	700.018
985.6	119.355	985.6	358.94	985.6	703.396
985.7	105.812	985.7	349.854	985.7	708.714
985.8	109.787	985.8	364.709	985.8	711.342
985.9	94.1517	985.9	336.535	985.9	707.52
986	106.007	986	369.115	986	731.084
986.1	97.6207	986.1	339.175	986.1	710.574
986.2	116.329	986.2	346.692	986.2	703.894
986.3	113.655	986.3	367.852	986.3	719.251
986.4	97.9339	986.4	357.623	986.4	716.068
986.5	115.743	986.5	364.137	986.5	722.997
986.6	94.7742	986.6	361.406	986.6	701.924
986.7	110.929	986.7	350.825	986.7	732.068
986.8	94.4324	986.8	370.495	986.8	749.147
986.9	109.413	986.9	383.091	986.9	732.936
987	107.852	987	365.675	987	719.25
987.1	103.668	987.1	360.663	987.1	722.529
987.2	107.239	987.2	352.213	987.2	686.825
987.3	102.57	987.3	368.995	987.3	688.166
987.4	100.251	987.4	359.733	987.4	689.06
987.5	87.6028	987.5	357.862	987.5	681.282
987.6	103.029	987.6	380.231	987.6	717.226
987.7	112.987	987.7	379.412	987.7	714.852
987.8	107.534	987.8	380.798	987.8	715.617
987.9	90.6057	987.9	369.051	987.9	717.341
988	93.8058	988	354.842	988	698.054
988.1	117.16	988.1	364.414	988.1	710.01
988.2	106.932	988.2	366.31	988.2	716.88
988.3	110.036	988.3	375.114	988.3	692.627
988.4	90.567	988.4	363.831	988.4	697.717
988.5	99.1774	988.5	353.685	988.5	717.312
988.6	95.3634	988.6	353.602	988.6	697.54
988.7	94.9879	988.7	349.392	988.7	707.527
988.8	113.229	988.8	362.451	988.8	712.607
988.9	106.311	988.9	332.218	988.9	702.166
989	99.2986	989	343.133	989	707.174
989.1	89.2579	989.1	346.253	989.1	698.585
989.2	97.7013	989.2	362.053	989.2	707.339
989.3	96.9115	989.3	371.316	989.3	683.233
989.4	96.3957	989.4	364.997	989.4	694.945
989.5	100.639	989.5	372.142	989.5	715.043
989.6	109.548	989.6	369.341	989.6	710.792
989.7	109.668	989.7	373.709	989.7	712.155
989.8	90.0253	989.8	376.761	989.8	741.321
989.9	102.125	989.9	353.938	989.9	706.996
990	102.694	990	335.233	990	716.373
990.1	116.655	990.1	352.199	990.1	696.033
990.2	102.926	990.2	333.289	990.2	707.797
990.3	117.634	990.3	360.225	990.3	714.525
990.4	98.9594	990.4	333.467	990.4	709.218
990.5	98.2056	990.5	328.154	990.5	699.449
990.6	96.477	990.6	358.446	990.6	678.446
990.7	107.773	990.7	353.369	990.7	691.815
990.8	106.227	990.8	351.823	990.8	703.429
990.9	100.239	990.9	347.7	990.9	690.912
991	95.4219	991	342.365	991	685.577
991.1	103.278	991.1	374.781	991.1	728.149
991.2	105.475	991.2	355.838	991.2	714.076
991.3	117.537	991.3	369.351	991.3	701.475
991.4	109.302	991.4	353.447	991.4	711.996
991.5	118.124	991.5	341.647	991.5	734.186
991.6	110.353	991.6	338.125	991.6	709.524
991.7	105.452	991.7	347.11	991.7	706.696
991.8	103.489	991.8	360.794	991.8	696.753
991.9	101.986	991.9	367.478	991.9	690.484
992	91.1791	992	349.625	992	680.091
992.1	113.535	992.1	356.541	992.1	707.836
992.2	104.276	992.2	342.1	992.2	728.11
992.3	99.5813	992.3	352.742	992.3	717.82
992.4	102.197	992.4	351.109	992.4	696.083
992.5	108.013	992.5	360.034	992.5	715.474
992.6	103.616	992.6	326.932	992.6	701.958
992.7	110.908	992.7	347.384	992.7	697.644
992.8	103.222	992.8	352.963	992.8	679.803
992.9	104.046	992.9	366.223	992.9	688.503
993	124.353	993	359.172	993	706.53
993.1	124.067	993.1	344.378	993.1	679.508
993.2	107.547	993.2	328.687	993.2	698.635
993.3	107.998	993.3	333.283	993.3	708.309
993.4	97.6196	993.4	364.148	993.4	708.915
993.5	80.2487	993.5	346.985	993.5	706.259
993.6	92.4572	993.6	344.374	993.6	684.478
993.7	100.498	993.7	334.073	993.7	685.782
993.8	95.6219	993.8	363.601	993.8	702.772
993.9	94.4514	993.9	354.244	993.9	688.234
994	96.1733	994	346.64	994	684.256
994.1	97.6317	994.1	358.046	994.1	675.352
994.2	93.5739	994.2	333.263	994.2	693.574
994.3	100.634	994.3	337.836	994.3	699.702
994.4	110.648	994.4	348.058	994.4	673.757
994.5	106.91	994.5	359.552	994.5	662.765
994.6	102.784	994.6	341.541	994.6	663.406
994.7	99.8958	994.7	336.373	994.7	667.15
994.8	120.839	994.8	346.228	994.8	666.539
994.9	99.8431	994.9	333.729	994.9	676.423
995	97.4918	995	330.86	995	671.378
995.1	103.295	995.1	363.606	995.1	687.958
995.2	101.77	995.2	352.651	995.2	685.708
995.3	89.5357	995.3	332.437	995.3	650.676
995.4	100.231	995.4	343.858	995.4	655.361
995.5	96.565	995.5	363.094	995.5	651.28
995.6	87.3424	995.6	355.736	995.6	651.384
995.7	99.9868	995.7	343.821	995.7	693.769
995.8	99.7213	995.8	344.074	995.8	683.452
995.9	101.231	995.9	351.387	995.9	699.677
996	84.9681	996	349.32	996	681.238
996.1	86.3006	996.1	357.7	996.1	681.534
996.2	106.689	996.2	363.581	996.2	708.037
996.3	106.32	996.3	331.294	996.3	701.657
996.4	102.471	996.4	321.953	996.4	690.243
996.5	110.561	996.5	326.312	996.5	675.949
996.6	98.4782	996.6	322.83	996.6	642.105
996.7	112.816	996.7	341.21	996.7	659.138
996.8	125.534	996.8	343.151	996.8	674.86
996.9	97.2556	996.9	342.644	996.9	650.313
997	92.7559	997	334.829	997	657.523
997.1	97.03	997.1	338.584	997.1	671.745
997.2	90.0798	997.2	325.727	997.2	664.588
997.3	79.3619	997.3	340.398	997.3	660.087
997.4	98.0117	997.4	325.991	997.4	685.266
997.5	96.9567	997.5	343.485	997.5	694.159
997.6	108.413	997.6	341.574	997.6	706.444
997.7	93.5755	997.7	338.031	997.7	673.886
997.8	110.611	997.8	351.129	997.8	687.295
997.9	80.6865	997.9	341.93	997.9	665.557
998	102.959	998	339.642	998	691.56
998.1	111.761	998.1	346.165	998.1	701.709
998.2	85.2849	998.2	336.891	998.2	687.357
998.3	85.4863	998.3	339.579	998.3	692.222
998.4	96.9965	998.4	341.763	998.4	688.499
998.5	98.2352	998.5	354.505	998.5	673.054
998.6	81.1636	998.6	345.205	998.6	696.5
998.7	95.0991	998.7	347.431	998.7	680.28
998.8	73.238	998.8	323.911	998.8	661.943
998.9	86.9295	998.9	334.909	998.9	663.303
999	93.5637	999	331.284	999	643.615
999.1	84.5103	999.1	323.992	999.1	671.972
999.2	113.549	999.2	323.082	999.2	664.015
999.3	95.9496	999.3	337.504	999.3	651.701
999.4	100.621	999.4	341.554	999.4	659.17
999.5	107.839	999.5	338.927	999.5	658.927
999.6	93.0398	999.6	334.076	999.6	660.294
999.7	103.319	999.7	343.837	999.7	683.526
999.8	90.2683	999.8	338.973	999.8	673.066
999.9	98.6673	999.9	337.32	999.9	683.227
1000	103.488	1000	343.074	1000	679.343
1000.1	111.792	1000.1	337.077	1000.1	675.004
1000.2	112.904	1000.2	333.112	1000.2	666.894
1000.3	114.419	1000.3	325.61	1000.3	670.999
1000.4	103.198	1000.4	320.711	1000.4	643.405
1000.5	93.1655	1000.5	337.103	1000.5	644.15
1000.6	96.43	1000.6	335.601	1000.6	655.497
1000.7	103.225	1000.7	347.681	1000.7	680.531
1000.8	117.829	1000.8	344.669	1000.8	687.467
1000.9	95.0369	1000.9	331.099	1000.9	648.612
1001	105.421	1001	355.162	1001	673.505
1001.1	83.4952	1001.1	360.594	1001.1	675.827
1001.2	97.6147	1001.2	354.61	1001.2	659.584
1001.3	100.956	1001.3	356.19	1001.3	686.552
1001.4	96.9868	1001.4	345.277	1001.4	671.805
1001.5	100.057	1001.5	329.487	1001.5	671.249
1001.6	99.3986	1001.6	328	1001.6	695.15
1001.7	100.076	1001.7	340.076	1001.7	684.324
1001.8	105.156	1001.8	341.322	1001.8	680.493
1001.9	84.9397	1001.9	344.214	1001.9	681.624
1002	104.846	1002	338.732	1002	654.794
1002.1	100.719	1002.1	338.647	1002.1	646.626
1002.2	93.3216	1002.2	330.316	1002.2	665.342
1002.3	101.602	1002.3	340.565	1002.3	686.161
1002.4	100.938	1002.4	325.394	1002.4	665.809
1002.5	85.4359	1002.5	326.887	1002.5	664.918
1002.6	91.7154	1002.6	329.125	1002.6	676.379
1002.7	86.7312	1002.7	328.907	1002.7	676.99
1002.8	83.1723	1002.8	341.514	1002.8	677.68
1002.9	103.978	1002.9	340.144	1002.9	674.755
1003	94.0508	1003	342.237	1003	676.02
1003.1	106.638	1003.1	338.451	1003.1	664.772
1003.2	99.2372	1003.2	343.693	1003.2	656.646
1003.3	83.0458	1003.3	331.025	1003.3	654.963
1003.4	82.8936	1003.4	332.842	1003.4	674.707
1003.5	87.7119	1003.5	349.163	1003.5	672.064
1003.6	90.3814	1003.6	334.216	1003.6	649.241
1003.7	91.4317	1003.7	343.763	1003.7	663.66
1003.8	89.9716	1003.8	326.345	1003.8	670.49
1003.9	86.2484	1003.9	330.912	1003.9	673.399
1004	95.6734	1004	327.487	1004	671.943
1004.1	91.6133	1004.1	336.38	1004.1	646.95
1004.2	75.1482	1004.2	321.677	1004.2	651.728
1004.3	91.2514	1004.3	310.526	1004.3	637.365
1004.4	96.4505	1004.4	308.368	1004.4	640.388
1004.5	96.338	1004.5	315.302	1004.5	637.893
1004.6	91.4593	1004.6	307.314	1004.6	643.791
1004.7	86.7475	1004.7	311.618	1004.7	626.022
1004.8	80.3131	1004.8	329.225	1004.8	653.266
1004.9	79.2726	1004.9	317.615	1004.9	615.749
1005	86.0064	1005	329.219	1005	635.955
1005.1	94.5735	1005.1	318.926	1005.1	638.304
1005.2	83.5824	1005.2	322.442	1005.2	631.251
1005.3	97.3371	1005.3	325.834	1005.3	648.218
1005.4	99.4277	1005.4	330.516	1005.4	653.728
1005.5	103.172	1005.5	347.317	1005.5	659.856
1005.6	88.5592	1005.6	319.958	1005.6	679.751
1005.7	89.8622	1005.7	325.095	1005.7	646.132
1005.8	97.0881	1005.8	315.43	1005.8	626.311
1005.9	100.013	1005.9	336.904	1005.9	638.77
1006	80.7655	1006	343.771	1006	656.206
1006.1	104.32	1006.1	353.75	1006.1	669.191
1006.2	99.7604	1006.2	342.455	1006.2	648.88
1006.3	90.9309	1006.3	332.278	1006.3	631.346
1006.4	97.9393	1006.4	316.488	1006.4	622.81
1006.5	87.4686	1006.5	325.5	1006.5	625.396
1006.6	90.0434	1006.6	323.411	1006.6	631.183
1006.7	85.8725	1006.7	325.769	1006.7	649.914
1006.8	80.7957	1006.8	324.526	1006.8	628.671
1006.9	90.7437	1006.9	329.707	1006.9	623.593
1007	100.585	1007	318.617	1007	628.15
1007.1	78.9424	1007.1	316.559	1007.1	628.58
1007.2	84.4693	1007.2	339.91	1007.2	634.625
1007.3	75.4621	1007.3	312.872	1007.3	632.768
1007.4	96.2325	1007.4	343.279	1007.4	655.611
1007.5	105.99	1007.5	356.042	1007.5	647.44
1007.6	105.905	1007.6	357.719	1007.6	644.455
1007.7	89.61	1007.7	327.538	1007.7	626.709
1007.8	96.0817	1007.8	339.916	1007.8	645.719
1007.9	102.143	1007.9	341.729	1007.9	650.019
1008	104.681	1008	345.303	1008	668.723
1008.1	89.9418	1008.1	344.035	1008.1	659.061
1008.2	90.2479	1008.2	344.341	1008.2	679.367
1008.3	103.571	1008.3	357.664	1008.3	668.338
1008.4	84.1071	1008.4	332.294	1008.4	663.174
1008.5	94.5462	1008.5	329.676	1008.5	681.904
1008.6	98.0733	1008.6	328.747	1008.6	675.483
1008.7	93.9129	1008.7	325.208	1008.7	671.84
1008.8	96.5979	1008.8	336.805	1008.8	667.79
1008.9	92.9999	1008.9	340.979	1008.9	660.357
1009	96.3281	1009	330.421	1009	634.256
1009.1	106.969	1009.1	324.585	1009.1	662.72
1009.2	98.2707	1009.2	319.307	1009.2	662.934
1009.3	103.629	1009.3	320.728	1009.3	649.018
1009.4	106.062	1009.4	331.554	1009.4	666.684
1009.5	89.3766	1009.5	329.377	1009.5	659.428
1009.6	108.786	1009.6	314.279	1009.6	670.03
1009.7	99.897	1009.7	322.28	1009.7	671.089
1009.8	90.1966	1009.8	331.337	1009.8	659.834
1009.9	98.8344	1009.9	320.285	1009.9	648.575
1010	104.257	1010	308.609	1010	636.899
1010.1	97.0921	1010.1	321.03	1010.1	629.735
1010.2	95.0598	1010.2	323.35	1010.2	661.485
1010.3	94.5089	1010.3	312.436	1010.3	658.55
1010.4	94.3535	1010.4	328.965	1010.4	662.125
1010.5	92.1303	1010.5	337.415	1010.5	657.83
1010.6	101.642	1010.6	344.337	1010.6	646.513
1010.7	96.7983	1010.7	313.689	1010.7	647.783
1010.8	91.7942	1010.8	314.799	1010.8	648.167
1010.9	94.5524	1010.9	318.801	1010.9	644.708
1011	97.5365	1011	305.619	1011	654.946
1011.1	98.1534	1011.1	291.936	1011.1	646.34
1011.2	100.978	1011.2	313.62	1011.2	639.63
1011.3	114.97	1011.3	328.752	1011.3	677.146
1011.4	91.9793	1011.4	341.72	1011.4	653.741
1011.5	83.7133	1011.5	340.501	1011.5	638.739
1011.6	87.1581	1011.6	349.852	1011.6	652.339
1011.7	98.6096	1011.7	356.641	1011.7	649.49
1011.8	88.6285	1011.8	345.312	1011.8	660.131
1011.9	83.4715	1011.9	333.316	1011.9	632.073
1012	104.226	1012	332.827	1012	642.05
1012.1	86.9317	1012.1	334.497	1012.1	639.367
1012.2	90.1455	1012.2	329.731	1012.2	653.98
1012.3	86.3909	1012.3	333.437	1012.3	616.546
1012.4	104.154	1012.4	351.097	1012.4	619.387
1012.5	92.1524	1012.5	350.598	1012.5	638.577
1012.6	95.8604	1012.6	346.845	1012.6	634.202
1012.7	97.4386	1012.7	322.205	1012.7	651.428
1012.8	110.053	1012.8	328.81	1012.8	639.691
1012.9	105.575	1012.9	342.984	1012.9	640.082
1013	85.0205	1013	322.948	1013	632.274
1013.1	86.2716	1013.1	307.308	1013.1	632.386
1013.2	75.1493	1013.2	322.818	1013.2	635.046
1013.3	94.7931	1013.3	322.254	1013.3	661.011
1013.4	75.5215	1013.4	329.511	1013.4	637.698
1013.5	90.3667	1013.5	325.807	1013.5	658.553
1013.6	95.3902	1013.6	335.079	1013.6	652.489
1013.7	90.3943	1013.7	317.959	1013.7	638.166
1013.8	70.0512	1013.8	305.803	1013.8	618.445
1013.9	83.9091	1013.9	348.158	1013.9	643.287
1014	86.5444	1014	332.866	1014	658.151
1014.1	96.3682	1014.1	314.192	1014.1	644.037
1014.2	84.0486	1014.2	306.95	1014.2	625.914
1014.3	90.2452	1014.3	330.245	1014.3	645.271
1014.4	94.945	1014.4	335.049	1014.4	634.22
1014.5	91.7291	1014.5	349.656	1014.5	637.118
1014.6	79.207	1014.6	317.031	1014.6	631.746
1014.7	82.5165	1014.7	321.48	1014.7	633.812
1014.8	96.1905	1014.8	338.885	1014.8	660.439
1014.9	77.9559	1014.9	334.847	1014.9	647.386
1015	78.5511	1015	305.08	1015	642.8
1015.1	85.5165	1015.1	334.325	1015.1	621.993
1015.2	90.8754	1015.2	341.964	1015.2	640.72
1015.3	103.104	1015.3	337.819	1015.3	659.063
1015.4	89.4989	1015.4	294.266	1015.4	629.499
1015.5	87.7514	1015.5	307.648	1015.5	624.954
1015.6	98.9578	1015.6	326.315	1015.6	635.124
1015.7	94.0057	1015.7	300.741	1015.7	631.104
1015.8	97.2442	1015.8	279.317	1015.8	619.317
1015.9	86.3229	1015.9	307.152	1015.9	628.084
1016	64.2794	1016	310.704	1016	622.414
1016.1	96.7077	1016.1	304.894	1016.1	650.697
1016.2	100.86	1016.2	299.098	1016.2	656.715
1016.3	88.6633	1016.3	317.057	1016.3	624.933
1016.4	92.6964	1016.4	322.955	1016.4	644.614
1016.5	89.0784	1016.5	323.793	1016.5	633.12
1016.6	89.4866	1016.6	343.683	1016.6	636.429
1016.7	95.6857	1016.7	347.188	1016.7	640.142
1016.8	78.466	1016.8	328.725	1016.8	631.523
1016.9	80.0009	1016.9	341.659	1016.9	628.084
1017	81.0817	1017	315.486	1017	620.978
1017.1	79.2768	1017.1	327.671	1017.1	629.743
1017.2	73.3444	1017.2	308.267	1017.2	629.614
1017.3	95.5637	1017.3	323.232	1017.3	626.134
1017.4	81.1825	1017.4	300.25	1017.4	609.784
1017.5	87.1773	1017.5	320.131	1017.5	607.488
1017.6	88.7008	1017.6	329.426	1017.6	630.773
1017.7	100.558	1017.7	338.382	1017.7	647.087
1017.8	89.2799	1017.8	335.498	1017.8	647.829
1017.9	93.03	1017.9	343.6	1017.9	621.527
1018	88.7237	1018	337.636	1018	644.164
1018.1	106.613	1018.1	351.587	1018.1	656.147
1018.2	86.5003	1018.2	335.723	1018.2	656.863
1018.3	84.294	1018.3	319.32	1018.3	657.869
1018.4	91.3716	1018.4	320.905	1018.4	641.631
1018.5	84.7225	1018.5	322.028	1018.5	655.5
1018.6	93.2622	1018.6	323.107	1018.6	638.133
1018.7	85.3536	1018.7	327.737	1018.7	648.566
1018.8	92.6176	1018.8	324.327	1018.8	635.105
1018.9	89.8869	1018.9	327.193	1018.9	631.338
1019	94.8886	1019	322.971	1019	633.438
1019.1	94.0397	1019.1	322.952	1019.1	618.703
1019.2	76.8505	1019.2	317.369	1019.2	622.55
1019.3	91.3341	1019.3	325.22	1019.3	617.241
1019.4	85.7285	1019.4	304.071	1019.4	632.672
1019.5	84.647	1019.5	301.642	1019.5	631.694
1019.6	77.1437	1019.6	316.418	1019.6	635.589
1019.7	85.9207	1019.7	318.356	1019.7	614.625
1019.8	88.0065	1019.8	315.882	1019.8	600.752
1019.9	78.407	1019.9	304.003	1019.9	621.412
1020	70.9019	1020	302.301	1020	645.824
1020.1	99.8152	1020.1	315.567	1020.1	631.525
1020.2	82.6786	1020.2	308.067	1020.2	652.212
1020.3	87.3477	1020.3	295.845	1020.3	626.519
1020.4	90.7949	1020.4	310.588	1020.4	630.795
1020.5	78.7273	1020.5	300.696	1020.5	610.126
1020.6	83.6936	1020.6	317.787	1020.6	608.046
1020.7	82.0244	1020.7	302.335	1020.7	613.631
1020.8	92.3912	1020.8	319.852	1020.8	628.246
1020.9	92.9582	1020.9	327.259	1020.9	623.321
1021	76.362	1021	321.233	1021	623.201
1021.1	88.5793	1021.1	329.305	1021.1	633.657
1021.2	90.5762	1021.2	313.892	1021.2	637.83
1021.3	84.5024	1021.3	314.036	1021.3	633.207
1021.4	83.5858	1021.4	325.555	1021.4	620.166
1021.5	88.692	1021.5	310.972	1021.5	636.464
1021.6	84.1804	1021.6	310.916	1021.6	614.647
1021.7	100.802	1021.7	328.263	1021.7	653.237
1021.8	81.5084	1021.8	318.503	1021.8	633.84
1021.9	86.3905	1021.9	326.909	1021.9	638.929
1022	93.2258	1022	312.604	1022	639.443
1022.1	90.3141	1022.1	309.485	1022.1	629.485
1022.2	85.1277	1022.2	313.003	1022.2	638.392
1022.3	94.3731	1022.3	325.565	1022.3	619.554
1022.4	99.4833	1022.4	313.577	1022.4	645.701
1022.5	86.887	1022.5	323.053	1022.5	637.872
1022.6	98.0631	1022.6	309.048	1022.6	646.768
1022.7	82.7724	1022.7	301.322	1022.7	627.954
1022.8	106.327	1022.8	306.12	1022.8	640.006
1022.9	90.7666	1022.9	317.399	1022.9	614.704
1023	95.8334	1023	325.16	1023	631.585
1023.1	99.9597	1023.1	312.084	1023.1	610.944
1023.2	92.4036	1023.2	322.455	1023.2	600.901
1023.3	88.8925	1023.3	335.317	1023.3	606.924
1023.4	73.3337	1023.4	322.453	1023.4	604.733
1023.5	91.2243	1023.5	301.691	1023.5	622.831
1023.6	83.2008	1023.6	323.305	1023.6	621.128
1023.7	91.5187	1023.7	311.415	1023.7	616.182
1023.8	68.5002	1023.8	310.987	1023.8	634.614
1023.9	83.2794	1023.9	315.404	1023.9	613.02
1024	99.522	1024	320.869	1024	592.475
1024.1	77.9017	1024.1	288.575	1024.1	563.498
1024.2	103.799	1024.2	306.39	1024.2	575.405
1024.3	100.919	1024.3	325.997	1024.3	601.541
1024.4	83.6905	1024.4	307.525	1024.4	596.333
1024.5	81.339	1024.5	314.5	1024.5	601.028
1024.6	77.1688	1024.6	334.993	1024.6	638.205
1024.7	100.042	1024.7	323.047	1024.7	621.907
1024.8	95.0435	1024.8	336.391	1024.8	623.023
1024.9	94.0888	1024.9	325.799	1024.9	611.291
1025	94.241	1025	326.573	1025	623.982
1025.1	76.341	1025.1	324.942	1025.1	612.196
1025.2	86.3906	1025.2	325.769	1025.2	634.163
1025.3	74.9059	1025.3	316.149	1025.3	622.989
1025.4	73.4012	1025.4	319.722	1025.4	651.121
1025.5	83.5122	1025.5	313.668	1025.5	642.165
1025.6	85.1384	1025.6	316.537	1025.6	613.428
1025.7	99.7517	1025.7	325.555	1025.7	609.389
1025.8	72.8853	1025.8	297.548	1025.8	605.631
1025.9	83.7982	1025.9	314.472	1025.9	615.094
1026	76.4026	1026	278.579	1026	620.029
1026.1	82.0281	1026.1	306.484	1026.1	609.075
1026.2	88.2435	1026.2	310.42	1026.2	602.544
1026.3	68.8044	1026.3	302.69	1026.3	604.867
1026.4	80.4148	1026.4	305.078	1026.4	632.85
1026.5	75.2607	1026.5	312.359	1026.5	614.743
1026.6	87.8917	1026.6	308.617	1026.6	624.472
1026.7	87.8434	1026.7	316.444	1026.7	629.191
1026.8	83.6379	1026.8	302.809	1026.8	625.918
1026.9	67.384	1026.9	300.752	1026.9	603.342
1027	80.793	1027	313.435	1027	629.912
1027.1	78.5832	1027.1	297.132	1027.1	619.619
1027.2	82.8505	1027.2	303.576	1027.2	609.483
1027.3	94.2799	1027.3	311.275	1027.3	619.461
1027.4	76.7464	1027.4	310.322	1027.4	604.829
1027.5	85.4676	1027.5	312.929	1027.5	625.467
1027.6	92.0445	1027.6	321.578	1027.6	613.91
1027.7	86.0963	1027.7	312.107	1027.7	626.511
1027.8	92.4038	1027.8	309.191	1027.8	634.891
1027.9	77.3671	1027.9	300.89	1027.9	630.735
1028	102.93	1028	303.137	1028	612.568
1028.1	94.2915	1028.1	309.11	1028.1	640.198
1028.2	95.5432	1028.2	316.269	1028.2	635.336
1028.3	76.8295	1028.3	320.974	1028.3	625.949
1028.4	94.4292	1028.4	323.134	1028.4	633.911
1028.5	85.7158	1028.5	316.493	1028.5	632.97
1028.6	78.9853	1028.6	308.933	1028.6	612.768
1028.7	84.4142	1028.7	320.58	1028.7	627.627
1028.8	90.2074	1028.8	304.923	1028.8	641.71
1028.9	73.4547	1028.9	297.289	1028.9	630.449
1029	87.6374	1029	321.212	1029	623.078
1029.1	93.3068	1029.1	317.245	1029.1	607.815
1029.2	80.3592	1029.2	306.577	1029.2	612.794
1029.3	85.2293	1029.3	327.302	1029.3	615.799
1029.4	100.012	1029.4	328.923	1029.4	642.809
1029.5	92.5293	1029.5	322.995	1029.5	641.752
1029.6	97.4577	1029.6	310.308	1029.6	620.463
1029.7	78.8291	1029.7	323.492	1029.7	613.13
1029.8	88.5086	1029.8	292.757	1029.8	591.099
1029.9	84.7061	1029.9	303.566	1029.9	596.727
1030	83.3716	1030	312.905	1030	649.382
1030.1	86.4984	1030.1	307.638	1030.1	626.809
1030.2	80.7402	1030.2	307.683	1030.2	618.875
1030.3	87.0968	1030.3	314.662	1030.3	623.159
1030.4	78.6785	1030.4	292.254	1030.4	597.124
1030.5	79.4766	1030.5	297.922	1030.5	588.699
1030.6	90.8913	1030.6	306.954	1030.6	585.192
1030.7	88.599	1030.7	313.262	1030.7	600.413
1030.8	83.1215	1030.8	304.158	1030.8	597.422
1030.9	91.498	1030.9	314.71	1030.9	597.197
1031	87.8602	1031	316.047	1031	596.461
1031.1	75.2443	1031.1	312.757	1031.1	607.887
1031.2	96.0024	1031.2	318.593	1031.2	614.448
1031.3	86.1564	1031.3	318.903	1031.3	630.094
1031.4	89.1896	1031.4	329.708	1031.4	629.293
1031.5	77.4273	1031.5	331.935	1031.5	612.971
1031.6	90.3254	1031.6	321.206	1031.6	634.263
1031.7	97.2694	1031.7	310.741	1031.7	624.834
1031.8	82.2829	1031.8	313.889	1031.8	609.122
1031.9	82.5035	1031.9	316.804	1031.9	612.348
1032	72.3363	1032	326.74	1032	591.197
1032.1	86.4347	1032.1	310.683	1032.1	607.16
1032.2	85.6939	1032.2	324.347	1032.2	599.683
1032.3	71.6516	1032.3	314.864	1032.3	591.03
1032.4	81.0519	1032.4	334.627	1032.4	606.544
1032.5	77.4839	1032.5	330.437	1032.5	615.204
1032.6	88.0731	1032.6	330.249	1032.6	635.327
1032.7	91.8254	1032.7	306.644	1032.7	618.457
1032.8	78.2818	1032.8	303.774	1032.8	586.054
1032.9	86.7118	1032.9	323.396	1032.9	588.473
1033	82.147	1033	336.033	1033	585.36
1033.1	78.2781	1033.1	327.397	1033.1	581.905
1033.2	86.2037	1033.2	307.344	1033.2	599.779
1033.3	80.0552	1033.3	315.599	1033.3	585.029
1033.4	70.7138	1033.4	305.429	1033.4	590.506
1033.5	74.2246	1033.5	310.08	1033.5	593.499
1033.6	94.7119	1033.6	307.251	1033.6	584.971
1033.7	80.9889	1033.7	309.797	1033.7	594.771
1033.8	77.0014	1033.8	302.183	1033.8	600.628
1033.9	76.2436	1033.9	292.617	1033.9	600.389
1034	74.7281	1034	316.179	1034	601.878
1034.1	86.0995	1034.1	300.711	1034.1	586.203
1034.2	82.5902	1034.2	305.077	1034.2	583.419
1034.3	81.7466	1034.3	318.741	1034.3	591.798
1034.4	92.7446	1034.4	302.278	1034.4	607.356
1034.5	78.3083	1034.5	314.06	1034.5	599.448
1034.6	79.7307	1034.6	307.296	1034.6	597.347
1034.7	78.8674	1034.7	297.417	1034.7	590.577
1034.8	85.5776	1034.8	297.08	1034.8	585.992
1034.9	75.511	1034.9	311.884	1034.9	630.019
1035	81.716	1035	312.286	1035	590.11
1035.1	91.7942	1035.1	316.872	1035.1	616.25
1035.2	94.3166	1035.2	294.006	1035.2	611.312
1035.3	76.6656	1035.3	286.096	1035.3	620.085
1035.4	85.0474	1035.4	322.768	1035.4	639.763
1035.5	67.8605	1035.5	294.7	1035.5	588.897
1035.6	67.5063	1035.6	294.346	1035.6	594.967
1035.7	79.9137	1035.7	303.022	1035.7	598.256
1035.8	77.8894	1035.8	305.247	1035.8	608.666
1035.9	86.5305	1035.9	313.577	1035.9	629.536
1036	87.9945	1036	288.098	1036	593.383
1036.1	96.7625	1036.1	318.006	1036.1	597.384
1036.2	87.1001	1036.2	296.53	1036.2	602.955
1036.3	75.2175	1036.3	295.528	1036.3	562.264
1036.4	76.3533	1036.4	310.447	1036.4	589.203
1036.5	85.3227	1036.5	314.753	1036.5	583.665
1036.6	82.266	1036.6	303.82	1036.6	588.069
1036.7	89.9169	1036.7	312.093	1036.7	587.741
1036.8	86.7642	1036.8	320.65	1036.8	593.604
1036.9	70.4327	1036.9	311.676	1036.9	578.723
1037	66.6668	1037	320.449	1037	601.382
1037.1	78.9531	1037.1	341.337	1037.1	621.233
1037.2	75.7238	1037.2	310.335	1037.2	581.009
1037.3	90.5263	1037.3	322.34	1037.3	599.956
1037.4	71.5738	1037.4	302.351	1037.4	578.828
1037.5	79.8813	1037.5	301.85	1037.5	559.26
1037.6	72.0269	1037.6	299.799	1037.6	587.26
1037.7	85.4984	1037.7	312.856	1037.7	599.695
1037.8	92.4349	1037.8	309.637	1037.8	609.119
1037.9	99.7575	1037.9	313.54	1037.9	614.991
1038	83.3816	1038	314.884	1038	601.724
1038.1	85.848	1038.1	325.226	1038.1	611.237
1038.2	69.5255	1038.2	297.194	1038.2	605.795
1038.3	92.4414	1038.3	304.669	1038.3	624.566
1038.4	85.2815	1038.4	300.825	1038.4	625.696
1038.5	84.0578	1038.5	301.778	1038.5	613.073
1038.6	86.6349	1038.6	327.567	1038.6	613.889
1038.7	76.4394	1038.7	307.424	1038.7	598.305
1038.8	87.6277	1038.8	327.835	1038.8	606.384
1038.9	84.0482	1038.9	316.173	1038.9	598.245
1039	85.9378	1039	319.72	1039	611.534
1039.1	74.4398	1039.1	313.611	1039.1	603.041
1039.2	79.8312	1039.2	325.738	1039.2	596.515
1039.3	79.0907	1039.3	311.526	1039.3	631.733
1039.4	88.9056	1039.4	313.362	1039.4	640.926
1039.5	84.8467	1039.5	297.593	1039.5	614.38
1039.6	86.6609	1039.6	287.801	1039.6	606.039
1039.7	90.1433	1039.7	300.402	1039.7	600.091
1039.8	84.2076	1039.8	307.42	1039.8	606.176
1039.9	77.0378	1039.9	290.82	1039.9	606.157
1040	86.046	1040	312.885	1040	611.124
1040.1	91.6324	1040.1	314.534	1040.1	627.073
1040.2	76.3945	1040.2	312.353	1040.2	633.804
1040.3	91.8071	1040.3	285.279	1040.3	602.791
1040.4	73.4283	1040.4	295.086	1040.4	604.724
1040.5	87.2565	1040.5	289.329	1040.5	629.329
1040.6	73.5911	1040.6	302.089	1040.6	581.26
1040.7	80.2565	1040.7	309.168	1040.7	577.666
1040.8	93.9284	1040.8	317.866	1040.8	612.892
1040.9	88.6126	1040.9	305.297	1040.9	581.566
1041	78.0631	1041	312.053	1041	595.058
1041.1	91.262	1041.1	314.785	1041.1	605.77
1041.2	79.4029	1041.2	303.134	1041.2	599.61
1041.3	79.1103	1041.3	334.033	1041.3	633.411
1041.4	66.639	1041.4	318.556	1041.4	613.375
1041.5	93.4464	1041.5	313.757	1041.5	629.198
1041.6	68.1709	1041.6	306.202	1041.6	590.554
1041.7	87.3832	1041.7	290.388	1041.7	583.031
1041.8	74.2952	1041.8	288.907	1041.8	556.886
1041.9	91.5626	1041.9	294.05	1041.9	591.666
1042	88.3029	1042	274.728	1042	580.013
1042.1	59.9223	1042.1	293.601	1042.1	594.845
1042.2	75.3332	1042.2	298.546	1042.2	586.214
1042.3	88.9082	1042.3	294.193	1042.3	583.312
1042.4	82.1178	1042.4	299.113	1042.4	616.522
1042.5	94.658	1042.5	298.803	1042.5	594.451
1042.6	88.3728	1042.6	294.798	1042.6	583.813
1042.7	81.6475	1042.7	292.114	1042.7	596.777
1042.8	83.9988	1042.8	305.864	1042.8	594.465
1042.9	87.3996	1042.9	300.146	1042.9	576.001
1043	80.7029	1043	281.117	1043	584.641
1043.1	77.4518	1043.1	293.203	1043.1	572.789
1043.2	72.6878	1043.2	291.237	1043.2	566.366
1043.3	82.8866	1043.3	305.892	1043.3	577.083
1043.4	76.4887	1043.4	301.981	1043.4	573.276
1043.5	77.1855	1043.5	316.356	1043.5	559.983
1043.6	91.7769	1043.6	319.963	1043.6	566.803
1043.7	82.8274	1043.7	307.594	1043.7	571.325
1043.8	75.2314	1043.8	302.278	1043.8	573.055
1043.9	90.0778	1043.9	315.363	1043.9	581.166
1044	83.1241	1044	285.093	1044	579.29
1044.1	73.6722	1044.1	274.916	1044.1	562.895
1044.2	83.5962	1044.2	272.404	1044.2	564.011
1044.3	78.7827	1044.3	264.793	1044.3	574.016
1044.4	79.9681	1044.4	282.662	1044.4	574.994
1044.5	87.8005	1044.5	287.593	1044.5	586.661
1044.6	62.453	1044.6	286.805	1044.6	560.484
1044.7	73.0487	1044.7	285.07	1044.7	555.018
1044.8	68.4997	1044.8	290.469	1044.8	552.334
1044.9	77.1897	1044.9	288.485	1044.9	574.392
1045	65.7131	1045	287.371	1045	558.977
1045.1	77.0832	1045.1	285.27	1045.1	564.026
1045.2	63.5843	1045.2	280.786	1045.2	560.579
1045.3	71.7744	1045.3	301.101	1045.3	587.94
1045.4	71.8167	1045.4	302.905	1045.4	598.656
1045.5	72.5339	1045.5	301.239	1045.5	601.86
1045.6	82.901	1045.6	298.86	1045.6	612.227
1045.7	87.3511	1045.7	291.185	1045.7	593.672
1045.8	91.6819	1045.8	288.469	1045.8	598.003
1045.9	67.4272	1045.9	292.09	1045.9	587.116
1046	75.9904	1046	294.436	1046	565.524
1046.1	85.357	1046.1	289.399	1046.1	559.658
1046.2	88.3189	1046.2	278.163	1046.2	578.163
1046.3	86.3329	1046.3	298.872	1046.3	582.499
1046.4	70.9265	1046.4	319.528	1046.4	594.139
1046.5	66.6681	1046.5	275.269	1046.5	589.88
1046.6	88.8294	1046.6	291.006	1046.6	598.052
1046.7	80.7565	1046.7	280.446	1046.7	580.549
1046.8	100.867	1046.8	303.25	1046.8	611.333
1046.9	90.9144	1046.9	309.049	1046.9	592.262
1047	79.6912	1047	284.147	1047	581.867
1047.1	86.7754	1047.1	280.454	1047.1	565.221
1047.2	73.7323	1047.2	301.401	1047.2	578.81
1047.3	80.5128	1047.3	294.399	1047.3	563.518
1047.4	79.6073	1047.4	312.146	1047.4	579.4
1047.5	82.346	1047.5	289.185	1047.5	584.108
1047.6	69.987	1047.6	292.681	1047.6	575.687
1047.7	80.523	1047.7	279.072	1047.7	557.829
1047.8	86.9661	1047.8	295.878	1047.8	590.178
1047.9	84.2874	1047.9	291.852	1047.9	572.37
1048	81.5851	1048	304.176	1048	554.02
1048.1	86.78	1048.1	296.106	1048.1	566.365
1048.2	95.2496	1048.2	313.281	1048.2	570.172
1048.3	82.0884	1048.3	302.296	1048.3	589.239
1048.4	79.4516	1048.4	296.965	1048.4	598.104
1048.5	60.9864	1048.5	292.385	1048.5	581.401
1048.6	64.8606	1048.6	289.835	1048.6	574.187
1048.7	83.4582	1048.7	295.065	1048.7	542.94
1048.8	74.7227	1048.8	284.671	1048.8	565.811
1048.9	86.1543	1048.9	291.647	1048.9	592.268
1049	89.4686	1049	327.085	1049	606.774
1049.1	85.5816	1049.1	300.089	1049.1	593.665
1049.2	87.7677	1049.2	296.576	1049.2	594.918
1049.3	89.4491	1049.3	293.387	1049.3	605.408
1049.4	92.0601	1049.4	290.713	1049.4	595.894
1049.5	96.6439	1049.5	296.126	1049.5	611.67
1049.6	88.5617	1049.6	288.147	1049.6	606.593
1049.7	87.0931	1049.7	284.295	1049.7	578.907
1049.8	94.137	1049.8	297.453	1049.8	574.448
1049.9	85.1695	1049.9	290.973	1049.9	580.403
1050	88.2841	1050	306.937	1050	570.149
1050.1	86.2413	1050.1	316.5	1050.1	572.563
1050.2	101.709	1050.2	306.58	1050.2	602.953
1050.3	72.443	1050.3	293.583	1050.3	594.412
1050.4	95.7633	1050.4	301.774	1050.4	598.25
1050.5	86.755	1050.5	306.133	1050.5	572.04
1050.6	81.452	1050.6	296.374	1050.6	574.405
1050.7	70.6218	1050.7	317.461	1050.7	578.29
1050.8	72.5077	1050.8	301.523	1050.8	562.456
1050.9	87.2648	1050.9	297.317	1050.9	549.441
1051	81.3932	1051	290.72	1051	550.72
1051.1	82.2675	1051.1	292.112	1051.1	572.216
1051.2	76.344	1051.2	299.246	1051.2	569.712
1051.3	85.5149	1051.3	280.852	1051.3	551.629
1051.4	72.2403	1051.4	261.878	1051.4	558.043
1051.5	91.6056	1051.5	298.963	1051.5	559.274
1051.6	75.4045	1051.6	287.943	1051.6	553.332
1051.7	70.7879	1051.7	298.249	1051.7	562.705
1051.8	71.0614	1051.8	280.906	1051.8	566.709
1051.9	75.9191	1051.9	269.08	1051.9	551.774
1052	70.5174	1052	300.258	1052	578.186
1052.1	82.8654	1052.1	297.891	1052.1	558.409
1052.2	78.5611	1052.2	297.732	1052.2	575.971
1052.3	83.2246	1052.3	301.359	1052.3	600.323
1052.4	84.414	1052.4	307.316	1052.4	581.409
1052.5	95.1923	1052.5	308.871	1052.5	589.493
1052.6	94.2056	1052.6	304.983	1052.6	590.475
1052.7	85.57	1052.7	266.295	1052.7	555.415
1052.8	77.4792	1052.8	282.246	1052.8	577.376
1052.9	67.8524	1052.9	264.744	1052.9	576.453
1053	67.6187	1053	293.733	1053	567.722
1053.1	59.5493	1053.1	289.601	1053.1	572.813
1053.2	77.5829	1053.2	307.635	1053.2	565.873
1053.3	73.4409	1053.3	290.436	1053.3	557.379
1053.4	69.0921	1053.4	287.538	1053.4	568.263
1053.5	77.0239	1053.5	281.998	1053.5	571.946
1053.6	100.469	1053.6	283.164	1053.6	582.231
1053.7	63.4868	1053.7	284.005	1053.7	555.3
1053.8	73.2374	1053.8	294.274	1053.8	548.367
1053.9	74.062	1053.9	283.699	1053.9	568.466
1054	88.9388	1054	284.276	1054	582.825
1054.1	82.0133	1054.1	305.226	1054.1	582.946
1054.2	79.8246	1054.2	291.845	1054.2	561.379
1054.3	80.373	1054.3	288.041	1054.3	544.933
1054.4	84.371	1054.4	306.962	1054.4	564.993
1054.5	80.4365	1054.5	304.582	1054.5	569.348
1054.6	93.1892	1054.6	282.412	1054.6	553.5
1054.7	77.7282	1054.7	292.236	1054.7	537.21
1054.8	88.9425	1054.8	298.787	1054.8	557.44
1054.9	77.2227	1054.9	300.332	1054.9	554.528
1055	79.423	1055	292.998	1055	578.698
1055.1	75.7379	1055.1	292.629	1055.1	563.821
1055.2	79.1361	1055.2	296.649	1055.2	556.131
1055.3	93.5619	1055.3	289.417	1055.3	584.028
1055.4	82.6836	1055.4	273.875	1055.4	555.119
1055.5	80.4947	1055.5	284.122	1055.5	575.003
1055.6	75.7783	1055.6	274.431	1055.6	548.214
1055.7	72.7746	1055.7	303.863	1055.7	576.92
1055.8	79.7105	1055.8	290.384	1055.8	573.7
1055.9	75.0665	1055.9	265.533	1055.9	568.538
1056	66.9137	1056	310.23	1056	576.033
1056.1	81.8363	1056.1	298.727	1056.1	572.614
1056.2	78.3048	1056.2	300.481	1056.2	549.6
1056.3	71.5644	1056.3	293.119	1056.3	534.466
1056.4	70.4356	1056.4	299.451	1056.4	554.477
1056.5	83.3699	1056.5	283.888	1056.5	564.717
1056.6	96.4272	1056.6	291.349	1056.6	564.303
1056.7	71.7225	1056.7	259.805	1056.7	547.059
1056.8	67.3388	1056.8	288.479	1056.8	541.328
1056.9	83.3852	1056.9	291.157	1056.9	540.173
1057	74.3125	1057	281.255	1057	532.136
1057.1	74.7777	1057.1	299.545	1057.1	555.814
1057.2	91.8907	1057.2	296.036	1057.2	563.393
1057.3	90.6855	1057.3	297.007	1057.3	557.421
1057.4	73.2632	1057.4	274.3	1057.4	533.159
1057.5	89.3019	1057.5	291.064	1057.5	534.483
1057.6	86.6976	1057.6	262.138	1057.6	502.76
1057.7	79.8818	1057.7	278.017	1057.7	537.395
1057.8	77.5535	1057.8	277.657	1057.8	537.346
1057.9	79.1229	1057.9	276.74	1057.9	562.335
1058	71.6218	1058	270.793	1058	552.14
1058.1	80.3134	1058.1	281.557	1058.1	557.723
1058.2	85.5775	1058.2	293.971	1058.2	553.971
1058.3	72.5832	1058.3	274.656	1058.3	544.397
1058.4	76.8412	1058.4	284.302	1058.4	566.271
1058.5	66.5711	1058.5	266.053	1058.5	566.26
1058.6	74.2255	1058.6	289.769	1058.6	555.262
1058.7	66.4726	1058.7	279.84	1058.7	535.903
1058.8	61.3349	1058.8	273.356	1058.8	551.594
1058.9	70.7378	1058.9	280.582	1058.9	569.805
1059	83.3124	1059	290.67	1059	568.287
1059.1	69.1095	1059.1	277.918	1059.1	574.809
1059.2	87.1329	1059.2	289.516	1059.2	586.097
1059.3	84.663	1059.3	292.539	1059.3	591.503
1059.4	76.2287	1059.4	264.104	1059.4	540.581
1059.5	68.0474	1059.5	256.959	1059.5	553.747
1059.6	73.1002	1059.6	290.199	1059.6	558.592
1059.7	94.5076	1059.7	298.342	1059.7	576.477
1059.8	55.8568	1059.8	280.727	1059.8	564.25
1059.9	66.4559	1059.9	294.021	1059.9	557.44
1060	76.8746	1060	303.818	1060	587.237
1060.1	62.4394	1060.1	286.584	1060.1	571.766
1060.2	72.0213	1060.2	296.374	1060.2	586.425
1060.3	49.4734	1060.3	264.707	1060.3	533.411
1060.4	79.2977	1060.4	277.743	1060.4	555.256
1060.5	77.2657	1060.5	279.338	1060.5	564.312
1060.6	62.0433	1060.6	275.1	1060.6	565.567
1060.7	64.0079	1060.7	261.625	1060.7	537.376
1060.8	83.5335	1060.8	278.663	1060.8	557.627
1060.9	72.5554	1060.9	264.576	1060.9	526.856
1061	70.405	1061	282.011	1061	551.752
1061.1	55.7085	1061.1	275.605	1061.1	542.03
1061.2	77.565	1061.2	276.943	1061.2	532.177
1061.3	99.5263	1061.3	296.21	1061.3	553.101
1061.4	79.5109	1061.4	300.547	1061.4	581.065
1061.5	61.3001	1061.5	285.238	1061.5	533.528
1061.6	74.731	1061.6	295.664	1061.6	548.928
1061.7	79.9395	1061.7	301.909	1061.7	545.535
1061.8	59.3916	1061.8	299.495	1061.8	552.345
1061.9	82.7045	1061.9	275.762	1061.9	551.202
1062	83.3083	1062	284.552	1062	561.029
1062.1	82.933	1062.1	282.518	1062.1	559.928
1062.2	62.8881	1062.2	275.841	1062.2	561.955
1062.3	69.1534	1062.3	288.324	1062.3	580.345
1062.4	74.6436	1062.4	301.794	1062.4	578.892
1062.5	77.0849	1062.5	298.121	1062.5	570.349
1062.6	70.958	1062.6	282.979	1062.6	564.429
[truncated: 52 more rows]
