# Supplementary material for: Generating active metal/oxide reverse interfaces through coordinated migration of single atoms
Source: Nat Commun. 2024 Feb 9;15:1234. doi: 10.1038/s41467-024-45483-w (PMC10858022; doi:10.1038/s41467-024-45483-w)
Supplement: Supplementary file 3 — Source Data [file 41467_2024_45483_MOESM3_ESM.zip › Source data/Supplementary Figure 1-49.xls]

## Sheet: fig 1
	Time	HCHO conversion
	h	%
RH=0%	0.5	61.6117
	1	65.3053
	1.5	62.9351
RH=10%	2	63.6232
	2.5	64.8666
	3	68.9669
	3.5	65.364

## Sheet: fig2a
Energy	Normalised absorption	Energy	Normalised absorption
eV	a.u.	KeV	a.u.
	PdO		Pd/CeO2-I	Pd/CeO2-AT	Pd-foil
24.1527	0.00708	24.155	0.01023	0.01266	0.00722
24.1627	0.00612	24.16	0.01188	0.01479	0.0056
24.1727	0.00505	24.165	0.01065	0.01176	0.00476
24.1827	0.00396	24.17	0.01283	0.00996	0.00467
24.1927	0.00289	24.175	0.00918	0.00827	0.00332
24.2027	0.00206	24.18	0.01008	0.00862	0.0038
24.2127	0.00143	24.185	0.00994	0.00782	0.00236
24.2227	0.000588185	24.19	0.00466	0.0073	0.0019
24.2327	-3.41874e-05	24.195	0.00729	0.00757	0.00169
24.2427	-0.000731875	24.2	0.00258	0.00478	0.00192
24.2527	-0.000819994	24.205	0.00283	0.00263	0.00143
24.2627	-0.0009722	24.21	0.00203	0.00453	-0.000225259
24.2727	-0.00124	24.215	0.00282	0.00279	-0.000191168
24.2827	-0.000766235	24.22	0.00241	0.00269	0.000513179
24.2927	0.000313446	24.225	-0.000593988	-0.00271	0.000133714
24.3027	0.00223	24.23	-0.00287	-0.00103	-5.82247e-05
24.3127	0.00561	24.235	-0.00839	-0.00408	-0.000564722
24.3227	0.01178	24.24	-0.00312	-0.00572	-0.000172331
24.3324	0.02406	24.245	0.00103	-0.00121	2.40691e-05
24.3327	0.02456	24.25	0.000389467	-0.00252	-0.0012
24.333	0.02509	24.255	0.00352	-0.000714233	-0.000751998
24.3333	0.02573	24.26	-0.00412	-0.00335	0.00352
24.3336	0.0265	24.265	-0.00131	0.0043	-0.00777
24.3339	0.02717	24.27	0.000335825	0.000512055	-0.00166
24.3342	0.02775	24.275	-0.00222	-0.00136	-0.00153
24.3345	0.0284	24.28	0.0069	-0.000669906	-0.01526
24.3348	0.02907	24.285	-0.00225	-0.00181	0.02164
24.3351	0.02974	24.29	-0.000218247	0.000560971	0.000208703
24.3354	0.03053	24.295	0.00284	0.00717	0.00078405
24.3357	0.03151	24.3	0.000316753	0.00311	0.00195
24.336	0.03251	24.305	0.00767	0.00471	0.00492
24.3363	0.03331	24.31	0.0112	0.01037	0.00883
24.3366	0.03404	24.315	0.01755	0.01647	0.01041
24.3369	0.03486	24.32	0.02758	0.02273	0.01645
24.3372	0.03572	24.325	0.03352	0.03471	0.0243
24.3375	0.03666	24.33	0.05062	0.05366	0.0363
24.3378	0.03783	24.3305	0.05435	0.05141	0.03755
24.3381	0.03919	24.331	0.05626	0.05741	0.03772
24.3384	0.04056	24.3315	0.05663	0.05553	0.03848
24.3387	0.04165	24.332	0.05746	0.05777	0.03812
24.339	0.04274	24.3325	0.06386	0.05491	0.03658
24.3393	0.04388	24.333	0.06691	0.06659	0.03648
24.3396	0.04512	24.3335	0.06445	0.06272	0.03832
24.3399	0.04647	24.334	0.07227	0.07157	0.04181
24.3402	0.04825	24.3345	0.07238	0.07629	0.04579
24.3405	0.05027	24.335	0.07662	0.07449	0.04813
24.3408	0.05235	24.3355	0.07743	0.07519	0.0523
24.3411	0.05388	24.336	0.07724	0.08075	0.05722
24.3414	0.05549	24.3365	0.08369	0.08341	0.06137
24.3417	0.05723	24.337	0.08406	0.08614	0.06654
24.342	0.05902	24.3375	0.08889	0.08827	0.07601
24.3423	0.06085	24.338	0.09385	0.09152	0.085
24.3426	0.06364	24.3385	0.09649	0.09434	0.09286
24.3429	0.06661	24.339	0.09897	0.09646	0.09556
24.3432	0.06947	24.3395	0.10369	0.10199	0.092
24.3435	0.07197	24.34	0.10925	0.10963	0.09099
24.3438	0.07464	24.3405	0.11987	0.11531	0.0955
24.3441	0.07742	24.341	0.11826	0.11647	0.09944
24.3444	0.08153	24.3415	0.1267	0.1243	0.10507
24.3447	0.08608	24.342	0.1326	0.12969	0.11257
24.345	0.09065	24.3425	0.13833	0.13984	0.12022
24.3453	0.0948	24.343	0.14565	0.14512	0.13046
24.3456	0.09906	24.3435	0.15368	0.15441	0.14155
24.3459	0.10343	24.344	0.16266	0.16438	0.15166
24.3462	0.10816	24.3445	0.17779	0.17205	0.16473
24.3465	0.113	24.345	0.18566	0.18475	0.17943
24.3468	0.11805	24.3455	0.19801	0.19541	0.19386
24.3471	0.12376	24.346	0.20739	0.2083	0.21253
24.3474	0.13103	24.3465	0.22693	0.22731	0.23455
24.3477	0.13943	24.347	0.23751	0.24033	0.25475
24.348	0.147	24.3475	0.26244	0.25748	0.27778
24.3483	0.1542	24.348	0.27858	0.27897	0.30225
24.3486	0.16212	24.3485	0.29748	0.29505	0.32615
24.3489	0.17015	24.349	0.32394	0.31601	0.35386
24.3492	0.17845	24.3495	0.34322	0.33782	0.37785
24.3495	0.18856	24.35	0.36546	0.3625	0.40528
24.3498	0.20102	24.3505	0.39263	0.3896	0.43231
24.3501	0.21512	24.351	0.4186	0.41332	0.45433
24.3504	0.22669	24.3515	0.44686	0.44045	0.47989
24.3507	0.23798	24.352	0.47479	0.47069	0.50437
24.351	0.24992	24.3525	0.49548	0.49568	0.52436
24.3513	0.26204	24.353	0.52714	0.51937	0.54717
24.3516	0.27445	24.3535	0.55435	0.54516	0.56661
24.3519	0.29038	24.354	0.57769	0.57133	0.5837
24.3522	0.30826	24.3545	0.60328	0.5973	0.60208
24.3525	0.32613	24.355	0.62639	0.62043	0.62161
24.3528	0.34058	24.3555	0.64672	0.64126	0.63919
24.3531	0.35501	24.356	0.66754	0.66196	0.65923
24.3534	0.36943	24.3565	0.6863	0.68272	0.67931
24.3537	0.3834	24.357	0.70571	0.69872	0.6969
24.354	0.39703	24.3575	0.72277	0.71803	0.71852
24.3543	0.41395	24.358	0.74084	0.7387	0.74062
24.3546	0.4314	24.3585	0.75384	0.75423	0.75947
24.3549	0.44793	24.359	0.77423	0.77079	0.78288
24.3552	0.46175	24.3595	0.78946	0.78834	0.80217
24.3555	0.47504	24.36	0.8066	0.80479	0.82438
24.3558	0.48776	24.3605	0.82678	0.82344	0.84783
24.3561	0.50056	24.361	0.84089	0.83859	0.86537
24.3564	0.5134	24.3615	0.85929	0.85667	0.88542
24.3567	0.52997	24.362	0.87921	0.87454	0.90351
24.357	0.54694	24.3625	0.89387	0.89018	0.91651
24.3573	0.5627	24.363	0.91272	0.90795	0.9301
24.3576	0.57633	24.3635	0.92971	0.92362	0.94157
24.3579	0.59029	24.364	0.94377	0.93934	0.9501
24.3582	0.60442	24.3645	0.95756	0.95205	0.95774
24.3585	0.61956	24.365	0.96872	0.96646	0.96311
24.3588	0.63597	24.3655	0.98081	0.97718	0.96678
24.3591	0.65774	24.366	0.9914	0.98794	0.96944
24.3594	0.68106	24.3665	1.00304	0.99861	0.97193
24.3597	0.70184	24.367	1.01098	1.00832	0.97198
24.36	0.72054	24.3675	1.01778	1.01302	0.97179
24.3603	0.73922	24.368	1.0229	1.01959	0.97185
24.3606	0.75855	24.3685	1.02899	1.02449	0.97069
24.3609	0.78465	24.369	1.03321	1.02746	0.96915
24.3612	0.80642	24.3695	1.03449	1.0322	0.96698
24.3615	0.82702	24.37	1.03839	1.03458	0.96415
24.3618	0.84766	24.3705	1.03593	1.03414	0.96119
24.3621	0.87047	24.371	1.03748	1.03363	0.95753
24.3624	0.89815	24.3715	1.03666	1.03528	0.95155
24.3627	0.91714	24.372	1.03739	1.03151	0.94643
24.363	0.93612	24.3725	1.03606	1.03189	0.94261
24.3633	0.95509	24.373	1.03036	1.03111	0.93676
24.3636	0.97335	24.3735	1.02952	1.02874	0.93214
24.3639	0.99096	24.374	1.03002	1.02766	0.92817
24.3642	1.01128	24.3745	1.02457	1.0248	0.92519
24.3645	1.0306	24.375	1.02539	1.02146	0.92198
24.3648	1.04683	24.3755	1.02284	1.02014	0.91959
24.3651	1.05748	24.376	1.01944	1.01799	0.91785
24.3654	1.06859	24.3765	1.01851	1.01785	0.91763
24.3657	1.07969	24.377	1.01815	1.01541	0.91695
24.366	1.08633	24.3775	1.01558	1.01461	0.91755
24.3663	1.0921	24.378	1.01439	1.01515	0.91743
24.3666	1.09649	24.3785	1.01445	1.0138	0.91897
24.3669	1.10028	24.379	1.01303	1.01283	0.92246
24.3672	1.103	24.3795	1.00993	1.01096	0.92484
24.3675	1.1043	24.38	1.01231	1.00794	0.92818
24.3678	1.10486	24.3805	1.01129	1.00944	0.93249
24.3681	1.10495	24.381	1.00879	1.00835	0.93761
24.3684	1.10404	24.3815	1.00697	1.00706	0.94248
24.3687	1.10281	24.382	1.00676	1.00635	0.9466
24.369	1.10146	24.3825	1.00195	1.00099	0.95338
24.3693	1.09999	24.383	0.99998	0.99904	0.96004
24.3696	1.09844	24.3835	0.99639	0.99636	0.96656
24.3699	1.09629	24.384	0.99439	0.99377	0.97453
24.3702	1.09464	24.3845	0.98977	0.98945	0.98239
24.3705	1.09313	24.385	0.98676	0.98516	0.99055
24.3708	1.09132	24.3855	0.98284	0.98283	0.99911
24.3711	1.08969	24.386	0.98007	0.9806	1.00397
24.3714	1.08837	24.3865	0.9749	0.97625	1.01066
24.3717	1.08738	24.387	0.9713	0.97307	1.01966
24.372	1.08653	24.3875	0.96976	0.97124	1.02632
24.3723	1.08575	24.388	0.96302	0.96705	1.03327
24.3726	1.08468	24.3885	0.9617	0.96212	1.03901
24.3729	1.08371	24.389	0.95856	0.96017	1.04329
24.3732	1.08284	24.3895	0.95656	0.95676	1.0488
24.3735	1.08206	24.39	0.95379	0.95571	1.05291
24.3738	1.08142	24.391	0.94831	0.94879	1.05643
24.3741	1.08087	24.392	0.94544	0.94712	1.05624
24.3744	1.08002	24.393	0.94387	0.94602	1.05038
24.3747	1.07909	24.394	0.94169	0.94096	1.03891
24.375	1.07794	24.395	0.93954	0.93867	1.02446
24.3753	1.07653	24.396	0.93631	0.93759	1.00657
24.3756	1.07464	24.397	0.93444	0.93516	0.98745
24.3759	1.07249	24.398	0.93166	0.93367	0.96887
24.3762	1.07056	24.399	0.93219	0.93249	0.95209
24.3765	1.06872	24.4	0.93191	0.93329	0.93891
24.3768	1.06641	24.401	0.93159	0.93126	0.92905
24.3771	1.06391	24.402	0.93267	0.93144	0.92296
24.3774	1.06082	24.403	0.93271	0.93399	0.92086
24.3777	1.05845	24.404	0.9351	0.9352	0.92173
24.378	1.05607	24.405	0.93501	0.93702	0.92368
24.3783	1.05351	24.406	0.93782	0.93996	0.92816
24.3786	1.0505	24.407	0.94202	0.94041	0.93436
24.3789	1.04707	24.408	0.94489	0.94145	0.94095
24.3792	1.04424	24.409	0.94595	0.94561	0.94635
24.3795	1.04152	24.41	0.94732	0.95031	0.95285
24.3798	1.03898	24.411	0.95362	0.95298	0.95798
24.3801	1.03574	24.412	0.95648	0.95693	0.96218
24.3804	1.03213	24.413	0.96082	0.96185	0.96579
24.3807	1.02856	24.414	0.96514	0.96597	0.96918
24.381	1.02583	24.415	0.96817	0.96656	0.97141
24.3813	1.02275	24.416	0.97174	0.97215	0.97429
24.3816	1.0189	24.417	0.97716	0.97559	0.9754
24.3819	1.0161	24.418	0.98008	0.98005	0.97638
24.3822	1.01324	24.419	0.98314	0.98434	0.98001
24.3825	1.0102	24.42	0.98799	0.98707	0.98312
24.3828	1.00706	24.421	0.99174	0.98971	0.9878
24.3831	1.00385	24.422	0.99539	0.99275	0.99254
24.3834	1.00047	24.423	0.99715	0.99857	1.0009
24.3837	0.997	24.424	1.0011	0.99976	1.00887
24.384	0.99219	24.425	1.00472	1.00186	1.01725
24.3843	0.98828	24.426	1.00494	1.00566	1.0255
24.3846	0.98471	24.427	1.00928	1.0076	1.03219
24.3849	0.97995	24.428	1.01079	1.00965	1.0394
24.3852	0.97522	24.429	1.01239	1.01112	1.04326
24.3855	0.97097	24.43	1.01307	1.01295	1.04512
24.3858	0.96751	24.431	1.01549	1.01353	1.04457
24.3861	0.96403	24.432	1.01423	1.01321	1.04128
24.3864	0.96054	24.433	1.01512	1.01215	1.03745
24.3867	0.9573	24.434	1.01357	1.01342	1.03106
24.387	0.95395	24.435	1.01155	1.01191	1.02372
24.3873	0.94973	24.436	1.012	1.01135	1.01593
24.3876	0.94573	24.437	1.01033	1.00893	1.00802
24.3879	0.94234	24.438	1.00837	1.00665	1.00039
24.3882	0.93947	24.439	1.00652	1.00536	0.99318
24.3885	0.93682	24.44	1.00468	1.00365	0.98615
24.3888	0.93422	24.441	1.0007	1.00076	0.98169
24.3891	0.93097	24.442	0.99922	0.9969	0.97914
24.3894	0.92845	24.443	0.99713	0.99438	0.97561
24.3897	0.9262	24.444	0.99557	0.99475	0.97181
24.39	0.92408	24.445	0.99731	0.99555	0.97054
24.3903	0.92184	24.446	0.99665	0.99558	0.96774
24.3906	0.91923	24.447	0.99769	0.99676	0.9601
24.3909	0.91727	24.448	0.99754	0.99604	0.95938
24.3912	0.91541	24.449	0.99712	0.99707	0.96526
24.3915	0.91379	24.45	0.99706	0.99516	0.96869
24.3918	0.9119	24.451	0.99229	0.99245	0.9693
24.3921	0.90972	24.452	0.9924	0.99218	0.97113
24.3924	0.90781	24.453	0.99302	0.9917	0.97385
24.3927	0.90638	24.454	0.99136	0.98951	0.97624
24.393	0.90508	24.455	0.99337	0.99174	0.97742
24.3933	0.90402	24.456	0.99328	0.99131	0.97935
24.3936	0.90292	24.457	0.99067	0.9937	0.98195
24.3939	0.90174	24.458	0.99236	0.99189	0.98407
24.3942	0.901	24.459	0.99126	0.99217	0.9868
24.3945	0.90029	24.46	0.99239	0.9902	0.98823
24.3948	0.89967	24.461	0.99037	0.99197	0.99174
24.3951	0.89905	24.462	0.98844	0.98842	0.99444
24.3954	0.89851	24.463	0.99063	0.99051	0.99682
24.3957	0.89824	24.464	0.99157	0.98839	0.99934
24.396	0.89806	24.465	0.99045	0.99016	1.00063
24.3963	0.89796	24.466	0.98984	0.98749	1.00344
24.3966	0.89793	24.467	0.98865	0.98785	1.00587
24.3969	0.89796	24.468	0.98677	0.98818	1.00715
24.3972	0.89808	24.469	0.9882	0.9875	1.00927
24.3975	0.89836	24.47	0.98592	0.98658	1.01174
24.3978	0.89867	24.471	0.98603	0.98794	1.01355
24.3981	0.89902	24.472	0.98515	0.98609	1.01567
24.3984	0.89947	24.473	0.98386	0.98459	1.01648
24.3987	0.89996	24.474	0.9841	0.98584	1.01781
24.399	0.90057	24.475	0.98304	0.9841	1.01885
24.3993	0.90128	24.476	0.98357	0.98417	1.01897
24.3996	0.90199	24.477	0.98376	0.98396	1.01936
24.3999	0.90254	24.478	0.98326	0.98219	1.0178
24.4002	0.90316	24.479	0.9828	0.98488	1.01736
24.4005	0.90384	24.48	0.98322	0.98193	1.01527
24.4008	0.90454	24.481	0.98092	0.98246	1.0131
24.4011	0.90524	24.482	0.98281	0.98254	1.01053
24.4014	0.90604	24.483	0.98249	0.98189	1.00704
24.4017	0.90687	24.484	0.98233	0.98222	1.00466
24.402	0.9078	24.485	0.98071	0.98091	1.00104
24.4023	0.90878	24.486	0.98068	0.98064	0.99752
24.4026	0.90964	24.487	0.98216	0.98077	0.99528
24.4029	0.91045	24.488	0.98178	0.98212	0.99155
24.4032	0.91134	24.489	0.98252	0.98148	0.98921
24.4035	0.91227	24.49	0.98148	0.9839	0.98591
24.4038	0.91331	24.491	0.98382	0.98347	0.98365
24.4041	0.91448	24.492	0.98383	0.98449	0.983
24.4044	0.91584	24.493	0.98415	0.98418	0.98104
24.4047	0.91736	24.494	0.98504	0.98467	0.97954
24.405	0.91856	24.495	0.98392	0.98507	0.98032
24.4053	0.91971	24.496	0.98487	0.98352	0.98212
24.4056	0.92111	24.497	0.98556	0.98392	0.98565
24.4059	0.92254	24.498	0.98664	0.9874	0.9867
24.4062	0.92403	24.499	0.98861	0.98788	0.98686
24.4065	0.92598	24.5	0.98882	0.98929	0.98589
24.4068	0.92826	24.502	0.9914	0.99214	0.97837
24.4071	0.93054	24.504	0.99474	0.99633	0.9829
24.4074	0.93244	24.506	0.99814	0.99911	0.99445
24.4077	0.93432	24.508	0.99868	0.99981	1.00038
24.408	0.93623	24.51	1.00022	0.99897	1.00425
24.4083	0.9385	24.512	1.00303	1.00089	1.00771
24.4086	0.94119	24.514	1.00379	1.00427	1.00968
24.4089	0.94385	24.516	1.0054	1.0064	1.00826
24.4092	0.94597	24.518	1.00752	1.00705	1.01191
24.4095	0.94799	24.52	1.00837	1.00562	1.01784
24.4098	0.95012	24.522	1.00934	1.00681	1.02084
24.4101	0.95224	24.524	1.00755	1.00535	1.01451
24.4104	0.95435	24.526	1.00703	1.00709	1.01442
24.4107	0.95652	24.528	1.00706	1.00704	1.01313
24.411	0.95872	24.53	1.00465	1.0076	1.01142
24.4113	0.96146	24.532	1.00699	1.00418	1.0105
24.4116	0.96428	24.534	1.00397	1.00339	1.00861
24.4119	0.96691	24.536	1.00202	1.00186	1.00648
24.4122	0.96896	24.538	1.00013	1.00135	1.00484
24.4124	0.97032	24.54	1.00127	1.00088	1.004
24.4138	0.98134	24.542	0.99935	0.99897	1.00275
24.4152	0.99052	24.544	0.99936	0.9982	1.00005
24.4166	1.00163	24.546	0.99837	0.99725	0.99772
24.4181	1.01139	24.548	0.99798	0.99846	0.99511
24.4195	1.02074	24.55	0.99619	0.99716	0.99188
24.421	1.03051	24.552	0.99578	0.99731	0.98961
24.4225	1.03818	24.554	0.99909	0.99945	0.98668
24.424	1.0446	24.556	0.99887	0.9976	0.98558
24.4256	1.0483	24.558	0.99792	0.99867	0.98437
24.4271	1.04872	24.56	0.99691	0.99793	0.98342
24.4287	1.04542	24.562	0.99786	0.99922	0.98257
24.4303	1.03943	24.564	0.9977	0.99791	0.98197
24.4319	1.03248	24.566	0.99865	0.99707	0.98314
24.4336	1.02439	24.568	0.99715	0.99614	0.98421
24.4352	1.01729	24.57	0.99828	0.99685	0.98544
24.4369	1.0123	24.572	0.9974	0.99593	0.98745
24.4386	1.01003	24.574	0.99447	0.99569	0.98968
24.4403	1.01003	24.576	0.99491	0.99616	0.99358
24.442	1.01205	24.578	0.99397	0.99591	0.99712
24.4438	1.01508	24.58	0.99599	0.99522	1.00167
24.4456	1.01878	24.582	0.99402	0.99524	1.00369
24.4474	1.02077	24.584	0.99412	0.99297	1.00633
24.4492	1.02051	24.586	0.99546	0.99465	1.00815
24.451	1.01828	24.588	0.99279	0.99564	1.01059
24.4528	1.01372	24.59	0.99487	0.99546	1.01266
24.4547	1.00731	24.592	0.99406	0.99496	1.01517
24.4566	1.00034	24.594	0.99375	0.9942	1.01631
24.4585	0.99455	24.596	0.99487	0.99377	1.01728
24.4604	0.98932	24.598	0.9925	0.99634	1.01805
24.4624	0.98566	24.6	0.99491	0.99618	1.02
24.4643	0.98277	24.603	0.99537	0.9948	1.01936
24.4663	0.98045	24.606	0.99585	0.9966	1.01813
24.4683	0.9784	24.609	0.99658	0.9969	1.0148
24.4703	0.97626	24.612	0.99646	0.99887	1.01016
24.4724	0.97483	24.615	0.99874	0.99879	1.00486
24.4744	0.97295	24.618	0.99864	1.00004	0.99933
24.4765	0.97178	24.621	0.99997	1.00049	0.99364
24.4786	0.97188	24.624	1.00118	1.00208	0.99039
24.4807	0.97305	24.627	1.00422	1.0004	0.98706
24.4828	0.97615	24.63	1.00174	1.00232	0.98606
24.485	0.98117	24.633	1.00553	1.0026	0.9852
24.4872	0.98707	24.636	1.00452	1.00393	0.98468
24.4894	0.99373	24.639	1.00335	1.00438	0.98459
24.4916	1.00001	24.642	1.00467	1.00546	0.98535
24.4938	1.0058	24.645	1.00531	1.00686	0.9798
24.496	1.01004	24.648	1.00635	1.00535	0.98083
24.4983	1.01334	24.651	0.99976	1.00079	0.99537
24.5006	1.01494	24.654	1.00256	1.00017	0.99134
24.5029	1.01522	24.657	1.0023	1.00237	0.99142
24.5052	1.01483	24.66	1.00237	1.00266	0.99526
24.5075	1.01417	24.663	0.99964	1.00194	0.99927
24.5099	1.01311	24.666	1.00093	1.00195	1.00195
24.5123	1.01262	24.669	1.00191	1.00172	1.00568
24.5147	1.01218	24.672	1.00039	1.00049	1.00891
24.5171	1.01145	24.675	0.9998	1.00129	1.0115
24.5195	1.01096	24.678	0.9999	1.00061	1.0142
24.522	1.01021	24.681	0.99915	0.99877	1.01681
24.5245	1.00959	24.684	0.99848	0.99894	1.01691
24.527	1.00933	24.687	0.99947	0.99943	1.01662
24.5295	1.00899	24.69	0.9994	0.99975	1.0159
24.532	1.00851	24.693	1.00008	0.9984	1.01366
24.5346	1.00818	24.696	1.00035	0.99791	1.01081
24.5371	1.0075	24.699	0.99883	0.9997	1.00676
24.5397	1.00734	24.702	1.00003	1.00022	1.00244
24.5423	1.0077	24.705	0.99997	0.99887	0.99781
24.545	1.0086	24.708	0.99999	0.99846	0.99476
24.5476	1.01038	24.711	0.99904	0.99858	0.99201
24.5503	1.01183	24.714	1.00028	0.99917	0.99
24.553	1.01265	24.717	1.00013	1.00007	0.98953
24.5557	1.01192	24.72	0.99939	0.99971	0.98907
24.5584	1.00938	24.723	1.00108	0.99948	0.98978
24.5611	1.00565	24.726	1.00146	1.00037	0.98989
24.5639	1.00019	24.729	0.99974	0.99915	0.99096
24.5667	0.99378	24.732	1.0002	0.99943	0.99267
24.5695	0.98702	24.735	1.00111	0.99915	0.99356
24.5723	0.97982	24.738	1.00099	1.00035	0.99345
24.5751	0.97416	24.741	0.99966	1.00128	0.99346
24.578	0.97057	24.744	0.99969	1.00054	0.9931
24.5809	0.96978	24.747	1.00072	0.99976	0.99304
24.5838	0.97155	24.75	1.00095	1.00119	0.99288
24.5867	0.97553	24.754	0.99937	0.99987	0.99509
24.5896	0.98103	24.758	1.00027	1.00026	0.99784
24.5926	0.98725	24.762	1.00102	1.00102	1.00048
24.5955	0.99354	24.766	1.00156	1.00168	1.00254
24.5985	0.99908	24.77	1.00014	1.0013	1.00509
24.6015	1.00378	24.774	1.00297	1.00323	1.00752
24.6046	1.00785	24.778	1.00333	1.00227	1.00912
24.6076	1.01114	24.782	1.00242	1.00319	1.01072
24.6107	1.01344	24.786	1.00368	1.00334	1.01231
24.6138	1.01481	24.79	1.00389	1.00321	1.01273
24.6169	1.01492	24.794	1.00408	1.00336	1.01245
24.62	1.01355	24.798	1.00303	1.00343	1.01045
24.6231	1.01108	24.802	1.00357	1.00453	1.00768
24.6263	1.00759	24.806	1.00274	1.00342	1.00418
24.6295	1.00363	24.81	1.00344	1.00337	0.99989
24.6327	1.00007	24.814	1.00151	1.00181	0.9948
24.6359	0.99712	24.818	1.00194	1.0013	0.9917
24.6391	0.99374	24.822	1.00232	1.00063	0.9916
24.6424	0.99101	24.826	1.00078	1.00121	0.99228
24.6457	0.98853	24.83	1.00053	1.00098	0.9937
24.6489	0.98674	24.834	0.99936	0.99981	0.99395
24.6523	0.98664	24.838	1.00031	0.99879	0.99484
24.6556	0.98819	24.842	0.99909	0.99882	0.99547
24.659	0.99113	24.846	0.99873	0.99982	0.99547
24.6623	0.99459	24.85	0.99811	0.99861	0.99619
24.6657	0.99724	24.854	0.99811	0.99881	0.99628
24.6691	0.99916	24.858	0.99823	0.99808	0.99746
24.6726	1.00043	24.862	0.9986	0.99812	0.99903
24.676	1.00119	24.866	0.99773	0.99736	1.001
24.6795	1.00166	24.87	0.99811	0.99824	1.00243
24.683	1.00206	24.874	0.99705	0.9987	1.00294
24.6865	1.00233	24.878	0.99869	0.99873	1.0052
24.69	1.00205	24.882	0.99857	0.998	1.00543
24.6935	1.00104	24.886	0.99722	0.997	1.00575
24.6971	0.99939	24.89	0.99848	0.99782	1.0064
24.7007	0.99693	24.894	0.99833	0.99871	1.00782
24.7043	0.99366	24.898	0.99726	0.99835	1.00761
24.7079	0.9907	24.902	0.99714	0.99715	1.00625
24.7115	0.98807	24.906	0.99687	0.9968	1.00548
24.7152	0.98632	24.91	0.99671	0.99846	1.00437
24.7188	0.98584	24.914	0.99661	0.99729	1.00409
24.7225	0.98575	24.918	0.99665	0.99675	1.00336
24.7263	0.98639	24.922	0.99615	0.99691	1.00178
24.73	0.9871	24.926	0.99634	0.99724	1.00028
24.7337	0.98888	24.93	0.99649	0.99661	0.99884
24.7375	0.9912	24.934	0.99591	0.99739	0.99775
24.7413	0.99378	24.938	0.99514	0.99488	0.99658
24.7451	0.99687	24.942	0.99395	0.99575	0.99554
24.7489	0.99989	24.946	0.99552	0.99517	0.9959
24.7528	1.00291	24.95	0.99454	0.9944	0.99612
24.7567	1.00549	24.955	0.99319	0.99388	0.99595
24.7605	1.00712	24.96	0.99462	0.99381	0.99554
24.7644	1.00796	24.965	0.9936	0.99306	0.99589
24.7684	1.00739	24.97	0.99299	0.99392	0.99676
24.7723	1.00621	24.975	0.99332	0.99273	0.99735
24.7763	1.00454	24.98	0.99167	0.9928	0.99741
24.7802	1.00235	24.985	0.9905	0.99228	0.99872
24.7843	1.00075	24.99	0.9918	0.99145	0.99996
24.7883	0.99998	24.995	0.99082	0.99017	1.00095
24.7923	0.99892	25	0.9909	0.99018	1.00192
24.7964	0.99892
24.8004	0.99815
24.8045	0.99722
24.8086	0.9966
24.8128	0.99599
24.8169	0.99596
24.8211	0.99675
24.8253	0.99768
24.8295	0.999
24.8337	0.99961
24.838	1.00007
24.8422	1.00003
24.8465	1.00013
24.8508	0.9999
24.8551	0.99968
24.8595	0.99977
24.8639	0.99973
24.8682	0.99989
24.8726	1.00001
24.8771	1.00045
24.8815	1.00045
24.886	1.00053
24.8904	1.00069
24.8949	1.00096
24.8994	1.00059
24.904	1.00055
24.9085	1.00105
24.9131	1.00161
24.9177	1.00223
24.9223	1.00293
24.9269	1.00358
24.9316	1.00355
24.9362	1.0032
24.9409	1.00278
24.9456	1.0024
24.9504	1.00197
24.9551	1.00189
24.9598	1.002
24.9646	1.00252
24.9694	1.00289
24.9743	1.00319
24.9791	1.00298
24.984	1.00321
24.9888	1.00285
24.9937	1.00259
24.9986	1.00219
25.0036	1.00216
25.0085	1.0021
25.0135	1.00245
25.0185	1.00226
25.0235	1.00256
25.0285	1.00252
25.0336	1.00241
25.0386	1.00179
25.0437	1.00152
25.0488	1.00133
25.0539	1.00097
25.0591	1.00092
25.0643	1.00115
25.0694	1.00123
25.0746	1.00168
25.0798	1.00227
25.0851	1.0031
25.0903	1.0037
25.0956	1.00413
25.1009	1.00447
25.1062	1.00476
25.1116	1.00481
25.1169	1.00474
25.1223	1.00464
25.1277	1.00426
25.1331	1.00395
25.1385	1.00342
25.144	1.00275
25.1494	1.00227
25.1549	1.00153
25.1604	1.00113
25.1659	1.00067
25.1715	1.00038
25.177	0.99969
25.1826	0.99978
25.1882	0.99974
25.1938	0.99971
25.1995	1.00017
25.2051	1.00072
25.2108	1.00104
25.2165	1.00147
25.2222	1.00162
25.2279	1.00163
25.2337	1.00149
25.2395	1.00121
25.2453	1.00081
25.2511	1.00024
25.2569	0.99989
25.2628	0.99952
25.2686	0.99905
25.2745	0.99843
25.2804	0.99785
25.2863	0.99749
25.2923	0.99702
25.2982	0.99664
25.3042	0.99649
25.3102	0.99644
25.3162	0.99642
25.3223	0.99645
25.3283	0.99626
25.3344	0.99638
25.3405	0.99637
25.3466	0.99628
25.3528	0.99575
25.3589	0.99543
25.3651	0.9951
25.3713	0.99456
25.3775	0.99389
25.3837	0.99328
25.3899	0.99272
25.3962	0.99202
25.4025	0.99137
25.4088	0.99066
25.4151	0.99023
25.4215	0.98963
25.4278	0.98924
25.4342	0.98916
25.4406	0.98885
25.447	0.98849
25.4535	0.98837
25.4599	0.9881
25.4644	0.98769

## Sheet: fig2b
R (?)	|c(R)| (?)-3
	5SAC	8SAC		Pd-O-Pd		Pd foil
0	0.07507	0.05388	0	0.06542	0	0.05781
0.03068	0.07374	0.05391	0.03068	0.06308	0.03068	0.05554
0.06136	0.07009	0.05386	0.06136	0.05649	0.06136	0.04892
0.09204	0.06508	0.05355	0.09204	0.04704	0.09204	0.03839
0.12272	0.06047	0.05297	0.12272	0.03785	0.12272	0.02471
0.1534	0.05863	0.05258	0.1534	0.03469	0.1534	0.00885
0.18408	0.06135	0.05332	0.18408	0.04152	0.18408	0.00805
0.21476	0.06844	0.0562	0.21476	0.05442	0.21476	0.02467
0.24544	0.07787	0.06147	0.24544	0.0682	0.24544	0.03975
0.27612	0.08714	0.0683	0.27612	0.07977	0.27612	0.05207
0.3068	0.09415	0.07515	0.3068	0.08739	0.3068	0.06056
0.33748	0.09743	0.08038	0.33748	0.0901	0.33748	0.0644
0.36816	0.09636	0.08279	0.36816	0.08773	0.36816	0.06309
0.39884	0.09136	0.08194	0.39884	0.08099	0.39884	0.0565
0.42951	0.08443	0.07863	0.42951	0.07191	0.42951	0.04492
0.46019	0.0797	0.07538	0.46019	0.06451	0.46019	0.02907
0.49087	0.08241	0.07625	0.49087	0.06447	0.49087	0.01027
0.52155	0.0949	0.08464	0.52155	0.07484	0.52155	0.01166
0.55223	0.11434	0.10016	0.55223	0.09286	0.55223	0.03255
0.58291	0.1358	0.11932	0.58291	0.11396	0.58291	0.05216
0.61359	0.15497	0.13806	0.61359	0.13482	0.61359	0.06857
0.64427	0.16867	0.15304	0.64427	0.15349	0.64427	0.08024
0.67495	0.17519	0.16211	0.67495	0.16923	0.67495	0.08593
0.70563	0.17476	0.16481	0.70563	0.18244	0.70563	0.08486
0.73631	0.17058	0.16324	0.73631	0.19463	0.73631	0.07675
0.76699	0.16996	0.16312	0.76699	0.20816	0.76699	0.06195
0.79767	0.18308	0.17332	0.79767	0.22561	0.79767	0.04135
0.82835	0.21655	0.20106	0.82835	0.24875	0.82835	0.01651
0.85903	0.26844	0.24644	0.85903	0.27779	0.85903	0.01117
0.88971	0.33176	0.30379	0.88971	0.31135	0.88971	0.03844
0.92039	0.39888	0.36583	0.92039	0.34692	0.92039	0.06353
0.95107	0.46296	0.42568	0.95107	0.38161	0.95107	0.08393
0.98175	0.51822	0.47728	0.98175	0.41271	0.98175	0.09752
1.01243	0.56011	0.5157	1.01243	0.4382	1.01243	0.1026
1.04311	0.58576	0.53755	1.04311	0.45722	1.04311	0.09814
1.07379	0.59461	0.54162	1.07379	0.4705	1.07379	0.08388
1.10447	0.58924	0.52989	1.10447	0.48082	1.10447	0.06041
1.13515	0.57641	0.50886	1.13515	0.49313	1.13515	0.0292
1.16583	0.56773	0.49106	1.16583	0.51404	1.16583	0.00761
1.19651	0.57813	0.49425	1.19651	0.55007	1.19651	0.04677
1.22718	0.6203	0.53447	1.22718	0.60525	1.22718	0.08506
1.25786	0.69767	0.61562	1.25786	0.67968	1.25786	0.11874
1.28854	0.80341	0.72851	1.28854	0.76975	1.28854	0.14422
1.31922	0.92542	0.8587	1.31922	0.86966	1.31922	0.15823
1.3499	1.05095	0.99228	1.3499	0.97274	1.3499	0.15824
1.38058	1.16862	1.11746	1.38058	1.07232	1.38058	0.14266
1.41126	1.26898	1.22459	1.41126	1.16216	1.41126	0.11118
1.44194	1.34456	1.30613	1.44194	1.23677	1.44194	0.06533
1.47262	1.38997	1.35658	1.47262	1.29155	1.47262	0.02046
1.5033	1.40192	1.37252	1.5033	1.32296	1.5033	0.07129
1.53398	1.37918	1.35265	1.53398	1.32866	1.53398	0.14482
1.56466	1.32257	1.29772	1.56466	1.30752	1.56466	0.21899
1.59534	1.23478	1.21041	1.59534	1.25972	1.59534	0.2871
1.62602	1.12011	1.09507	1.62602	1.18665	1.62602	0.34306
1.6567	0.9842	0.95743	1.6567	1.09089	1.6567	0.38139
1.68738	0.83362	0.80423	1.68738	0.97603	1.68738	0.39777
1.71806	0.67544	0.64277	1.71806	0.84651	1.71806	0.3898
1.74874	0.51686	0.4805	1.74874	0.70739	1.74874	0.35822
1.77942	0.36477	0.32469	1.77942	0.56413	1.77942	0.30958
1.8101	0.22553	0.18239	1.8101	0.4224	1.8101	0.26269
1.84078	0.10539	0.0644	1.84078	0.28789	1.84078	0.25638
1.87146	0.02969	0.06415	1.87146	0.16684	1.87146	0.32113
1.90214	0.08273	0.13692	1.90214	0.07155	1.90214	0.43898
1.93282	0.13309	0.18936	1.93282	0.06442	1.93282	0.57975
1.9635	0.16079	0.21732	1.9635	0.11849	1.9635	0.72308
1.99418	0.16672	0.22186	1.99418	0.15968	1.99418	0.85481
2.02485	0.15416	0.20567	2.02485	0.17948	2.02485	0.96408
2.05553	0.12859	0.17276	2.05553	0.17751	2.05553	1.04274
2.08621	0.09983	0.12866	2.08621	0.15575	2.08621	1.08582
2.11689	0.08717	0.08315	2.11689	0.11863	2.11689	1.09243
2.14757	0.1078	0.06365	2.14757	0.0781	2.14757	1.06728
2.17825	0.14952	0.09533	2.17825	0.07458	2.17825	1.0227
2.20893	0.19562	0.14518	2.20893	0.12831	2.20893	0.98073
2.23961	0.23756	0.19348	2.23961	0.2015	2.23961	0.97203
2.27029	0.2707	0.23378	2.27029	0.27775	2.27029	1.02549
2.30097	0.29223	0.26297	2.30097	0.35035	2.30097	1.15108
2.33165	0.30048	0.27939	2.33165	0.41499	2.33165	1.33513
2.36233	0.29472	0.28243	2.36233	0.46865	2.36233	1.55233
2.39301	0.27514	0.27253	2.39301	0.50943	2.39301	1.77714
2.42369	0.24289	0.25131	2.42369	0.53673	2.42369	1.98787
2.45437	0.20047	0.22204	2.45437	0.55146	2.45437	2.1671
2.48505	0.15319	0.1908	2.48505	0.55631	2.48505	2.30148
2.51573	0.11434	0.16827	2.51573	0.55598	2.51573	2.38151
2.54641	0.11236	0.16838	2.54641	0.55708	2.54641	2.40149
2.57709	0.15647	0.19667	2.57709	0.56738	2.57709	2.35948
2.60777	0.2221	0.24468	2.60777	0.59383	2.60777	2.25713
2.63845	0.29315	0.30114	2.63845	0.64024	2.63845	2.09941
2.66913	0.36234	0.35806	2.66913	0.706	2.66913	1.89424
2.69981	0.4254	0.41018	2.69981	0.78691	2.69981	1.6519
2.73049	0.47929	0.45382	2.73049	0.87697	2.73049	1.38451
2.76117	0.52179	0.48644	2.76117	0.96986	2.76117	1.10536
2.79185	0.55139	0.50637	2.79185	1.05972	2.79185	0.82857
2.82252	0.56728	0.51281	2.82252	1.14149	2.82252	0.56961
2.8532	0.56933	0.50571	2.8532	1.21097	2.8532	0.34947
2.88388	0.55808	0.48578	2.88388	1.26487	2.88388	0.21534
2.91456	0.53468	0.45439	2.91456	1.30082	2.91456	0.23199
2.94524	0.50078	0.41342	2.94524	1.31738	2.94524	0.3174
2.97592	0.45842	0.36519	2.97592	1.31396	2.97592	0.38875
3.0066	0.4099	0.31223	3.0066	1.29085	3.0066	0.4261
3.03728	0.3576	0.25717	3.03728	1.24911	3.03728	0.42727
3.06796	0.30387	0.20256	3.06796	1.19049	3.06796	0.39571
3.09864	0.25083	0.1508	3.09864	1.11737	3.09864	0.33754
3.12932	0.2003	0.10415	3.12932	1.03257	3.12932	0.26035
3.16	0.15373	0.06524	3.16	0.93929	3.16	0.17256
3.19068	0.11219	0.03953	3.19068	0.84092	3.19068	0.08407
3.22136	0.07656	0.03684	3.22136	0.74094	3.22136	0.03601
3.25204	0.04825	0.0496	3.25204	0.64282	3.25204	0.09649
3.28272	0.03157	0.06342	3.28272	0.54982	3.28272	0.15841
3.3134	0.03303	0.07437	3.3134	0.46498	3.3134	0.2052
3.34408	0.04519	0.08207	3.34408	0.39087	3.34408	0.23515
3.37476	0.0587	0.08694	3.37476	0.32937	3.37476	0.24948
3.40544	0.07076	0.08943	3.40544	0.28124	3.40544	0.25161
3.43612	0.08059	0.0899	3.43612	0.24565	3.43612	0.24676
3.4668	0.08794	0.08852	3.4668	0.21999	3.4668	0.24116
3.49748	0.09271	0.08544	3.49748	0.20053	3.49748	0.24047
3.52816	0.09495	0.08079	3.52816	0.18352	3.52816	0.24743
3.55884	0.09485	0.07483	3.55884	0.16612	3.55884	0.26079
3.58952	0.09278	0.06796	3.58952	0.14675	3.58952	0.27652
3.62019	0.0892	0.06074	3.62019	0.12512	3.62019	0.29013
3.65087	0.08469	0.05382	3.65087	0.10225	3.65087	0.2981
3.68155	0.07976	0.04791	3.68155	0.08098	3.68155	0.29844
3.71223	0.07486	0.04369	3.71223	0.0673	3.71223	0.29059
3.74291	0.07026	0.04164	3.74291	0.06894	3.74291	0.27517
3.77359	0.06605	0.04195	3.77359	0.08577	3.77359	0.25364
3.80427	0.06219	0.04447	3.80427	0.11042	3.80427	0.22786
3.83495	0.05865	0.04877	3.83495	0.13732	3.83495	0.19975
3.86563	0.05545	0.05424	3.86563	0.16356	3.86563	0.17103
3.89631	0.05277	0.06015	3.89631	0.1875	3.89631	0.1432
3.92699	0.05084	0.06566	3.92699	0.2081	3.92699	0.11812
3.95767	0.04986	0.06987	3.95767	0.22469	3.95767	0.09927
3.98835	0.04981	0.07189	3.98835	0.23682	3.98835	0.09275
4.01903	0.05046	0.07093	4.01903	0.24426	4.01903	0.10327
4.04971	0.0514	0.06639	4.04971	0.24697	4.04971	0.12788
4.08039	0.05229	0.05793	4.08039	0.24507	4.08039	0.1597
4.11107	0.05297	0.04552	4.11107	0.2388	4.11107	0.19282
4.14175	0.05362	0.02951	4.14175	0.22857	4.14175	0.22268
4.17243	0.0547	0.01119	4.17243	0.2149	4.17243	0.24557
4.20311	0.05686	0.01326	4.20311	0.19838	4.20311	0.25849
4.23379	0.06065	0.03516	4.23379	0.17969	4.23379	0.25929
4.26447	0.06622	0.05758	4.26447	0.15957	4.26447	0.247
4.29515	0.07326	0.07868	4.29515	0.1388	4.29515	0.22239
4.32583	0.08111	0.09714	4.32583	0.1182	4.32583	0.18924
4.35651	0.08896	0.11182	4.35651	0.09869	4.35651	0.1573
4.38719	0.09605	0.12182	4.38719	0.08128	4.38719	0.14642
4.41786	0.10172	0.12656	4.41786	0.0672	4.41786	0.1743
4.44854	0.10549	0.12582	4.44854	0.05773	4.44854	0.23261
4.47922	0.10707	0.11973	4.47922	0.05362	4.47922	0.30383
4.5099	0.10632	0.10883	4.5099	0.05428	4.5099	0.37617
4.54058	0.10331	0.094	4.54058	0.05796	4.54058	0.44205
4.57126	0.09821	0.07647	4.57126	0.06289	4.57126	0.49596
4.60194	0.09133	0.05778	4.60194	0.06799	4.60194	0.53379
4.63262	0.08305	0.04007	4.63262	0.07281	4.63262	0.55263
4.6633	0.0738	0.02689	4.6633	0.07737	4.6633	0.55081
4.69398	0.06405	0.02359	4.69398	0.08194	4.69398	0.52787
4.72466	0.05432	0.02876	4.72466	0.08694	4.72466	0.48456
4.75534	0.04531	0.03473	4.75534	0.09277	4.75534	0.42279
4.78602	0.03795	0.03768	4.78602	0.0997	4.78602	0.34546
4.8167	0.03354	0.03638	4.8167	0.10783	4.8167	0.25644
4.84738	0.03319	0.03065	4.84738	0.11702	4.84738	0.16068
4.87806	0.03671	0.02092	4.87806	0.127	4.87806	0.06793
4.90874	0.04267	0.00893	4.90874	0.13738	4.90874	0.0615
4.93942	0.04959	0.01141	4.93942	0.14774	4.93942	0.14628
4.9701	0.05642	0.02782	4.9701	0.15768	4.9701	0.2293
5.00078	0.06243	0.04533	5.00078	0.16683	5.00078	0.30099
5.03146	0.06711	0.06206	5.03146	0.17491	5.03146	0.35802
5.06214	0.07007	0.07682	5.06214	0.18169	5.06214	0.3986
5.09282	0.07107	0.08864	5.09282	0.18701	5.09282	0.42197
5.1235	0.06994	0.09679	5.1235	0.19078	5.1235	0.42831
5.15418	0.06668	0.1008	5.15418	0.19294	5.15418	0.41866
5.18486	0.06137	0.10048	5.18486	0.19349	5.18486	0.39478
5.21553	0.05424	0.09593	5.21553	0.19244	5.21553	0.35899
5.24621	0.04563	0.0875	5.24621	0.18979	5.24621	0.31401
5.27689	0.03607	0.07581	5.27689	0.18555	5.27689	0.2628
5.30757	0.02633	0.06168	5.30757	0.17974	5.30757	0.20841
5.33825	0.01805	0.04619	5.33825	0.17235	5.33825	0.15384
5.36893	0.01491	0.0308	5.36893	0.16339	5.36893	0.10217
5.39961	0.01907	0.01856	5.39961	0.15287	5.39961	0.05753
5.43029	0.02635	0.01697	5.43029	0.14085	5.43029	0.03241
5.46097	0.03365	0.0253	5.46097	0.12742	5.46097	0.04517
5.49165	0.03986	0.03466	5.49165	0.11272	5.49165	0.06814
5.52233	0.0445	0.04199	5.52233	0.09696	5.52233	0.08655
5.55301	0.0474	0.04647	5.55301	0.08044	5.55301	0.09824
5.58369	0.04858	0.04793	5.58369	0.06352	5.58369	0.10331
5.61437	0.0482	0.04663	5.61437	0.04671	5.61437	0.10264
5.64505	0.04663	0.04319	5.64505	0.0308	5.64505	0.09755
5.67573	0.04438	0.03868	5.67573	0.01777	5.67573	0.08974
5.70641	0.04214	0.03467	5.70641	0.01441	5.70641	0.08126
5.73709	0.04065	0.03309	5.73709	0.02238	5.73709	0.07438
5.76777	0.04049	0.03505	5.76777	0.03226	5.76777	0.0711
5.79845	0.04187	0.03989	5.79845	0.04077	5.79845	0.07225
5.82913	0.04446	0.04594	5.82913	0.04705	5.82913	0.07696
5.85981	0.04763	0.05172	5.85981	0.05079	5.85981	0.0834
5.89049	0.05067	0.05628	5.89049	0.05193	5.89049	0.08978
5.92117	0.05301	0.05914	5.92117	0.05062	5.92117	0.09483
5.95185	0.05419	0.0602	5.95185	0.04724	5.95185	0.09775
5.98253	0.05392	0.05972	5.98253	0.04247	5.98253	0.0982
6.0132	0.05207	0.05827	6.0132	0.03746	6.0132	0.09612
6.04388	0.04864	0.05665	6.04388	0.03398	6.04388	0.09172
6.07456	0.04373	0.0557	6.07456	0.03399	6.07456	0.08543
6.10524	0.03756	0.05601	6.10524	0.03817	6.10524	0.07782
6.13592	0.03044	0.05763	6.13592	0.04535	6.13592	0.0696
6.1666	0.02275	0.06001	6.1666	0.05381	6.1666	0.06153
6.19728	0.01495	0.06227	6.19728	0.06218	6.19728	0.05435
6.22796	0.00775	0.06348	6.22796	0.06957	6.22796	0.0486
6.25864	0.0041	0.06287	6.25864	0.07539	6.25864	0.04452
6.28932	0.00788	0.05996	6.28932	0.07928	6.28932	0.04188
6.32	0.01229	0.05455	6.32	0.08109	6.32	0.0402
6.35068	0.01543	0.04685	6.35068	0.08085	6.35068	0.03907
6.38136	0.01693	0.03762	6.38136	0.07875	6.38136	0.03837
6.41204	0.01673	0.02891	6.41204	0.07512	6.41204	0.03846
6.44272	0.01496	0.02543	6.44272	0.07046	6.44272	0.03997
6.4734	0.01212	0.03141	6.4734	0.06537	6.4734	0.04346
6.50408	0.00965	0.04369	6.50408	0.0605	6.50408	0.049
6.53476	0.01056	0.05804	6.53476	0.0565	6.53476	0.05619
6.56544	0.01559	0.07227	6.56544	0.05385	6.56544	0.06433
6.59612	0.02259	0.08517	6.59612	0.05269	6.59612	0.07275
6.6268	0.03012	0.09599	6.6268	0.05283	6.6268	0.08086
6.65748	0.03741	0.10421	6.65748	0.05382	6.65748	0.08829
6.68816	0.04389	0.10953	6.68816	0.05517	6.68816	0.09484
6.71884	0.04911	0.11184	6.71884	0.0565	6.71884	0.10052
6.74952	0.05271	0.11123	6.74952	0.05763	6.74952	0.10551
6.7802	0.05441	0.10793	6.7802	0.05855	6.7802	0.11011
6.81087	0.05407	0.10231	6.81087	0.05938	6.81087	0.11462
6.84155	0.05165	0.09486	6.84155	0.06031	6.84155	0.11927
6.87223	0.04724	0.08615	6.87223	0.06155	6.87223	0.12413
6.90291	0.04106	0.07679	6.90291	0.06319	6.90291	0.12902
6.93359	0.03347	0.0674	6.93359	0.06521	6.93359	0.1336
6.96427	0.02509	0.05858	6.96427	0.0675	6.96427	0.13735
6.99495	0.01704	0.05082	6.99495	0.06982	6.99495	0.13973
7.02563	0.01222	0.04449	7.02563	0.07194	7.02563	0.14024
7.05631	0.01459	0.03967	7.05631	0.07362	7.05631	0.13851
7.08699	0.0211	0.0362	7.08699	0.0747	7.08699	0.13434
7.11767	0.02788	0.03373	7.11767	0.07507	7.11767	0.12779
7.14835	0.03348	0.03189	7.14835	0.0747	7.14835	0.11919
7.17903	0.03725	0.0305	7.17903	0.07365	7.17903	0.10923
7.20971	0.03884	0.02964	7.20971	0.07202	7.20971	0.09897
7.24039	0.03811	0.02958	7.24039	0.06996	7.24039	0.08984
7.27107	0.03505	0.03069	7.27107	0.06766	7.27107	0.0835
7.30175	0.02986	0.03312	7.30175	0.06528	7.30175	0.08126
7.33243	0.02298	0.03671	7.33243	0.06297	7.33243	0.08332
7.36311	0.01542	0.04105	7.36311	0.06082	7.36311	0.08855
7.39379	0.0107	0.04563	7.39379	0.05887	7.39379	0.09515
7.42447	0.01498	0.04996	7.42447	0.05712	7.42447	0.10136
7.45515	0.02431	0.05363	7.45515	0.0555	7.45515	0.10585
7.48583	0.03446	0.0563	7.48583	0.05394	7.48583	0.10767
7.51651	0.04408	0.05774	7.51651	0.05235	7.51651	0.10628
7.54719	0.05246	0.05782	7.54719	0.05065	7.54719	0.10142
7.57787	0.05913	0.05649	7.57787	0.04881	7.57787	0.09312
7.60854	0.06378	0.05382	7.60854	0.0468	7.60854	0.08163
7.63922	0.06625	0.04996	7.63922	0.04463	7.63922	0.06738
7.6699	0.06653	0.04513	7.6699	0.04234	7.6699	0.05096
7.70058	0.06478	0.03962	7.70058	0.03997	7.70058	0.03314
7.73126	0.06133	0.03372	7.73126	0.0376	7.73126	0.01517
7.76194	0.05669	0.02774	7.76194	0.03528	7.76194	0.00875
7.79262	0.0516	0.02197	7.79262	0.03307	7.79262	0.02466
7.8233	0.04696	0.01671	7.8233	0.03103	7.8233	0.04115
7.85398	0.04375	0.01242	7.85398	0.02918	7.85398	0.05593
7.88466	0.04266	0.0101	7.88466	0.02754	7.88466	0.06833
7.91534	0.04373	0.01106	7.91534	0.0261	7.91534	0.07798
7.94602	0.04627	0.01498	7.94602	0.02483	7.94602	0.08466
7.9767	0.0493	0.02064	7.9767	0.02371	7.9767	0.08831
8.00738	0.05192	0.02736	8.00738	0.02271	8.00738	0.08904
8.03806	0.05348	0.03478	8.03806	0.02183	8.03806	0.08715
8.06874	0.0536	0.04257	8.06874	0.02109	8.06874	0.08307
8.09942	0.05212	0.05041	8.09942	0.02053	8.09942	0.07742
8.1301	0.04906	0.05793	8.1301	0.02022	8.1301	0.071
8.16078	0.04466	0.06477	8.16078	0.02024	8.16078	0.06479
8.19146	0.03931	0.07058	8.19146	0.02064	8.19146	0.05989
8.22214	0.03357	0.07508	8.22214	0.02145	8.22214	0.05727
8.25282	0.02825	0.07807	8.25282	0.02265	8.25282	0.0574
8.2835	0.02431	0.07944	8.2835	0.02419	8.2835	0.05997
8.31418	0.02256	0.07921	8.31418	0.02599	8.31418	0.06407
8.34486	0.02293	0.07751	8.34486	0.02796	8.34486	0.06868
8.37554	0.02441	0.07461	8.37554	0.03001	8.37554	0.07292
8.40621	0.02579	0.07091	8.40621	0.03207	8.40621	0.07619
8.43689	0.02619	0.0669	8.43689	0.03405	8.43689	0.07809
8.46757	0.02516	0.06315	8.46757	0.0359	8.46757	0.07841
8.49825	0.02256	0.06021	8.49825	0.03754	8.49825	0.07711
8.52893	0.01858	0.05854	8.52893	0.03891	8.52893	0.07423
8.55961	0.01412	0.05833	8.55961	0.03997	8.55961	0.06994
8.59029	0.01178	0.05948	8.59029	0.04066	8.59029	0.06444
8.62097	0.01505	0.06167	8.62097	0.04095	8.62097	0.05799
8.65165	0.02247	0.06449	8.65165	0.0408	8.65165	0.05088
8.68233	0.03133	0.06755	8.68233	0.0402	8.68233	0.04339
8.71301	0.04034	0.07055	8.71301	0.03916	8.71301	0.03579
8.74369	0.04873	0.07327	8.74369	0.03769	8.74369	0.02833
8.77437	0.05595	0.07555	8.77437	0.03585	8.77437	0.02119
8.80505	0.06159	0.0773	8.80505	0.0337	8.80505	0.01456
8.83573	0.06533	0.07842	8.83573	0.03133	8.83573	0.0086
8.86641	0.067	0.07881	8.86641	0.02884	8.86641	0.00396
8.89709	0.06652	0.07837	8.89709	0.02635	8.89709	0.00426
8.92777	0.06396	0.07701	8.92777	0.02396	8.92777	0.00814
8.95845	0.05949	0.07466	8.95845	0.02178	8.95845	0.01221
8.98913	0.05337	0.07125	8.98913	0.01987	8.98913	0.01614
9.01981	0.04595	0.0668	9.01981	0.01825	9.01981	0.01995
9.05049	0.03766	0.06135	9.05049	0.01689	9.05049	0.02368
9.08117	0.02894	0.05502	9.08117	0.01571	9.08117	0.02737
9.11185	0.02029	0.04798	9.11185	0.01459	9.11185	0.03102
9.14253	0.01228	0.04045	9.14253	0.01344	9.14253	0.0346
9.17321	0.006	0.03268	9.17321	0.01218	9.17321	0.03804
9.20388	0.00528	0.02496	9.20388	0.01078	9.20388	0.04123
9.23456	0.00882	0.01762	9.23456	0.00926	9.23456	0.04407
9.26524	0.0118	0.01114	9.26524	0.00772	9.26524	0.0464
9.29592	0.01334	0.00662	9.29592	0.00636	9.29592	0.04807
9.3266	0.01331	0.00645	9.3266	0.00548	9.3266	0.04892
9.35728	0.01184	0.00933	9.35728	0.00535	9.35728	0.0488
9.38796	0.00931	0.01233	9.38796	0.00595	9.38796	0.04761
9.41864	0.00679	0.01465	9.41864	0.00691	9.41864	0.04525
9.44932	0.00707	0.01615	9.44932	0.00787	9.44932	0.0417
9.48	0.01112	0.01688	9.48	0.00863	9.48	0.03697
9.51068	0.01669	0.01694	9.51068	0.00904	9.51068	0.03116
9.54136	0.02259	0.01649	9.54136	0.00903	9.54136	0.02445
9.57204	0.02823	0.0157	9.57204	0.00858	9.57204	0.01718
9.60272	0.03323	0.01472	9.60272	0.00769	9.60272	0.01012
9.6334	0.03728	0.01372	9.6334	0.00639	9.6334	0.00676
9.66408	0.04018	0.01285	9.66408	0.00474	9.66408	0.01146
9.69476	0.04177	0.01226	9.69476	0.00282	9.69476	0.01853
9.72544	0.042	0.01208	9.72544	0.000877663	9.72544	0.02541
9.75612	0.04089	0.01245	9.75612	0.00177	9.75612	0.03141
9.7868	0.03857	0.01346	9.7868	0.00397	9.7868	0.03616
9.81748	0.0352	0.01512	9.81748	0.00614	9.81748	0.03944
9.84816	0.03107	0.01738	9.84816	0.00817	9.84816	0.04108
9.87884	0.02654	0.02012	9.87884	0.00999	9.87884	0.04106
9.90952	0.02208	0.0232	9.90952	0.01154	9.90952	0.03946
9.9402	0.01833	0.02645	9.9402	0.01278	9.9402	0.03652
9.97088	0.01609	0.02971	9.97088	0.0137	9.97088	0.03275
			--	--
			--	--
			--	--
			--	--
			--	--
			--	--
			--	--
			--	--
			--	--
			--	--
			--	--
			--	--
			--	--
			--	--
			--	--
			--	--
			--	--
			--	--
			--	--
			--	--
			--	--
			--	--
			--	--
			--	--
			--	--
			--	--
			--	--
			--	--
			--	--
			--	--
			--	--
			--	--
			--	--
			--	--
			--	--
			--	--
			--	--
			--	--
			--	--
			--	--
			--	--
			--	--
			--	--
			--	--
			--	--
			--	--
			--	--
			--	--
			--	--
			--	--
			--	--
			--	--
			--	--
			--	--
			--	--
			--	--
			--	--
			--	--
			--	--
			--	--
			--	--
			--	--
			--	--
			--	--
			--	--
			--	--
			--	--
			--	--
			--	--
			--	--
			--	--
			--	--
			--	--
			--	--
			--	--
			--	--
			--	--
			--	--
			--	--
			--	--
			--	--
			--	--
			--	--
			--	--
			--	--
			--	--
			--	--
			--	--
			--	--
			--	--
			--	--
			--	--
			--	--
			--	--
			--	--
			--	--
			--	--
			--	--
			--	--
			--	--
			--	--
			--	--
				--
				--
				--
				--
				--
				--
				--
				--
				--
				--
				--
				--
				--
				--
				--
				--
				--
				--
				--
				--
				--
				--
				--
				--
				--
				--
				--
				--
				--
				--
				--
				--
				--
				--
				--
				--
				--
				--
				--
				--
				--
				--
				--
				--
				--
				--
				--
				--
				--
				--
				--
				--
				--
				--
				--
				--
				--
				--
				--
				--
				--
				--
				--
				--
				--
				--
				--
				--
				--
				--
				--
				--
				--
				--
				--
				--
				--
				--
				--
				--
				--
				--
				--
				--
				--
				--
				--
				--
				--
				--
				--
				--
				--
				--
				--
				--
				--
				--
				--
				--
				--
				--
				--
				--
				--
				--
				--
				--
				--
				--
				--
				--
				--
				--
				--
				--
				--
				--
				--
				--
				--
				--
				--
				--
				--
				--

## Sheet: fig 3
Wavenumber	Absorbance
cm-1	arb. units
	CO+O2 1 min	5	10	20
1931.39	0.00814	0.01227	0.01501	0.01951
1931.87	0.00811	0.01226	0.01502	0.01953
1932.36	0.00809	0.01226	0.01504	0.01956
1932.84	0.00807	0.01225	0.01507	0.01959
1933.32	0.00805	0.01224	0.01508	0.01962
1933.8	0.00802	0.01223	0.0151	0.01963
1934.28	0.00798	0.01221	0.0151	0.01965
1934.77	0.00795	0.01219	0.01511	0.01966
1935.25	0.00792	0.01217	0.01513	0.01969
1935.73	0.00791	0.01217	0.01515	0.01973
1936.21	0.00789	0.01218	0.01519	0.01978
1936.69	0.00788	0.01219	0.01523	0.01985
1937.18	0.00787	0.0122	0.01528	0.01991
1937.66	0.00785	0.01221	0.01532	0.01998
1938.14	0.00782	0.01221	0.01535	0.02004
1938.62	0.00779	0.01221	0.01539	0.0201
1939.11	0.00776	0.01221	0.01542	0.02017
1939.59	0.00774	0.01222	0.01546	0.02024
1940.07	0.00773	0.01224	0.0155	0.02031
1940.55	0.00772	0.01225	0.01555	0.02039
1941.03	0.0077	0.01226	0.01559	0.02047
1941.52	0.00768	0.01226	0.01563	0.02056
1942	0.00765	0.01226	0.01567	0.02065
1942.48	0.00762	0.01226	0.01572	0.02074
1942.96	0.0076	0.01228	0.01579	0.02086
1943.44	0.00759	0.01231	0.01588	0.02098
1943.93	0.00759	0.01236	0.01597	0.02111
1944.41	0.00758	0.0124	0.01607	0.02125
1944.89	0.00758	0.01245	0.01616	0.02139
1945.37	0.00757	0.01249	0.01625	0.02153
1945.86	0.00756	0.01252	0.01634	0.02168
1946.34	0.00755	0.01254	0.01644	0.02183
1946.82	0.00755	0.01258	0.01655	0.022
1947.3	0.00756	0.01262	0.01666	0.02218
1947.78	0.00757	0.01267	0.01678	0.02236
1948.27	0.00757	0.01272	0.0169	0.02254
1948.75	0.00757	0.01276	0.01701	0.02271
1949.23	0.00755	0.0128	0.01711	0.02288
1949.71	0.00753	0.01283	0.0172	0.02305
1950.19	0.00751	0.01286	0.0173	0.02323
1950.68	0.0075	0.0129	0.01741	0.02342
1951.16	0.0075	0.01294	0.01754	0.02363
1951.64	0.00752	0.01299	0.01768	0.02386
1952.12	0.00753	0.01305	0.01783	0.02409
1952.61	0.00754	0.01309	0.01797	0.02433
1953.09	0.00754	0.01314	0.01811	0.02456
1953.57	0.00753	0.01319	0.01825	0.0248
1954.05	0.00753	0.01324	0.01839	0.02504
1954.53	0.00753	0.0133	0.01854	0.02529
1955.02	0.00754	0.01337	0.0187	0.02555
1955.5	0.00755	0.01344	0.01885	0.02582
1955.98	0.00756	0.01351	0.01901	0.02608
1956.46	0.00756	0.01357	0.01915	0.02635
1956.94	0.00755	0.01362	0.0193	0.02661
1957.43	0.00753	0.01366	0.01943	0.02686
1957.91	0.00751	0.01371	0.01958	0.02713
1958.39	0.00749	0.01376	0.01974	0.0274
1958.87	0.00749	0.01383	0.01991	0.02769
1959.36	0.00749	0.0139	0.02009	0.02798
1959.84	0.0075	0.01397	0.02026	0.02828
1960.32	0.0075	0.01402	0.02043	0.02857
1960.8	0.00749	0.01407	0.0206	0.02885
1961.28	0.00749	0.01412	0.02075	0.02914
1961.77	0.00749	0.01416	0.02091	0.02944
1962.25	0.00749	0.01421	0.02108	0.02975
1962.73	0.00751	0.01427	0.02125	0.03007
1963.21	0.00753	0.01433	0.02143	0.03038
1963.69	0.00754	0.01438	0.02159	0.03069
1964.18	0.00753	0.01442	0.02173	0.03099
1964.66	0.00751	0.01444	0.02186	0.03128
1965.14	0.00749	0.01445	0.02197	0.03155
1965.62	0.00746	0.01445	0.02208	0.03184
1966.1	0.00744	0.01445	0.02219	0.03213
1966.59	0.00744	0.01445	0.02231	0.03244
1967.07	0.00744	0.01446	0.02243	0.03275
1967.55	0.00745	0.01446	0.02254	0.03305
1968.03	0.00745	0.01445	0.02263	0.03332
1968.52	0.00743	0.01442	0.0227	0.03356
1969	0.00741	0.01437	0.02274	0.03377
1969.48	0.00738	0.01433	0.02277	0.03396
1969.96	0.00735	0.01429	0.02279	0.03412
1970.44	0.00734	0.01425	0.0228	0.03427
1970.93	0.00733	0.01422	0.02279	0.0344
1971.41	0.00732	0.01417	0.02277	0.03449
1971.89	0.0073	0.01411	0.02271	0.03455
1972.37	0.00727	0.01402	0.02262	0.03456
1972.85	0.00723	0.01393	0.02249	0.03452
1973.34	0.0072	0.01382	0.02235	0.03445
1973.82	0.00718	0.01372	0.02218	0.03436
1974.3	0.00717	0.01362	0.02201	0.03423
1974.78	0.00716	0.01353	0.02182	0.03407
1975.27	0.00716	0.01342	0.02161	0.03387
1975.75	0.00715	0.01331	0.02137	0.03361
1976.23	0.00713	0.01317	0.02111	0.03329
1976.71	0.00711	0.01303	0.02083	0.03292
1977.19	0.0071	0.01288	0.02053	0.0325
1977.67	0.00709	0.01275	0.02023	0.03205
1978.16	0.00711	0.01262	0.01992	0.03157
1978.64	0.00712	0.01249	0.01961	0.03106
1979.12	0.00714	0.01237	0.01928	0.0305
1979.6	0.00715	0.01223	0.01893	0.02989
1980.09	0.00714	0.01208	0.01855	0.02924
1980.57	0.00712	0.01193	0.01817	0.02855
1981.05	0.0071	0.01178	0.01778	0.02784
1981.53	0.00709	0.01164	0.0174	0.02713
1982.01	0.00709	0.01151	0.01703	0.02641
1982.5	0.00709	0.01139	0.01668	0.0257
1982.98	0.0071	0.01128	0.01632	0.02498
1983.46	0.0071	0.01115	0.01597	0.02425
1983.94	0.00709	0.01101	0.0156	0.02353
1984.42	0.00707	0.01087	0.01524	0.02281
1984.91	0.00705	0.01073	0.01488	0.02212
1985.39	0.00704	0.01061	0.01455	0.02145
1985.87	0.00704	0.01051	0.01425	0.02082
1986.35	0.00705	0.01042	0.01397	0.02022
1986.84	0.00707	0.01034	0.01371	0.01965
1987.32	0.00709	0.01025	0.01345	0.01909
1987.8	0.0071	0.01017	0.0132	0.01855
1988.28	0.0071	0.01008	0.01296	0.01803
1988.76	0.00711	0.01	0.01273	0.01754
1989.25	0.00712	0.00994	0.01253	0.0171
1989.73	0.00714	0.00989	0.01235	0.01668
1990.21	0.00717	0.00986	0.01219	0.0163
1990.69	0.0072	0.00982	0.01203	0.01593
1991.17	0.00722	0.00978	0.01187	0.01556
1991.66	0.00723	0.00972	0.0117	0.01519
1992.14	0.00723	0.00966	0.01152	0.01484
1992.62	0.00724	0.0096	0.01136	0.0145
1993.1	0.00727	0.00956	0.01122	0.01421
1993.59	0.0073	0.00954	0.01111	0.01395
1994.07	0.00735	0.00954	0.01101	0.01373
1994.55	0.00739	0.00954	0.01093	0.01352
1995.03	0.00742	0.00953	0.01084	0.01332
1995.51	0.00744	0.00952	0.01076	0.01312
1996	0.00745	0.0095	0.01068	0.01292
1996.48	0.00748	0.00949	0.0106	0.01274
1996.96	0.00751	0.00948	0.01054	0.01257
1997.44	0.00756	0.00949	0.0105	0.01243
1997.92	0.00761	0.00951	0.01046	0.0123
1998.41	0.00766	0.00952	0.01042	0.01217
1998.89	0.0077	0.00953	0.01036	0.01205
1999.37	0.00773	0.00952	0.01029	0.01191
1999.85	0.00775	0.0095	0.01022	0.01178
2000.34	0.00777	0.00949	0.01015	0.01166
2000.82	0.00781	0.0095	0.01011	0.01156
2001.3	0.00786	0.00953	0.01009	0.01149
2001.78	0.00792	0.00958	0.01009	0.01144
2002.26	0.00798	0.00963	0.0101	0.01139
2002.75	0.00804	0.00967	0.01011	0.01134
2003.23	0.00808	0.00971	0.01011	0.01129
2003.71	0.00812	0.00974	0.01011	0.01123
2004.19	0.00815	0.00976	0.01011	0.01118
2004.67	0.00819	0.00979	0.01011	0.01114
2005.16	0.00824	0.00983	0.01013	0.01111
2005.64	0.0083	0.00988	0.01016	0.0111
2006.12	0.00835	0.00992	0.01018	0.01108
2006.6	0.0084	0.00995	0.01019	0.01105
2007.09	0.00844	0.00998	0.01019	0.01101
2007.57	0.00847	0.00999	0.01018	0.01096
2008.05	0.0085	0.01	0.01017	0.01092
2008.53	0.00854	0.01003	0.01017	0.0109
2009.01	0.00859	0.01006	0.01018	0.01089
2009.5	0.00864	0.0101	0.0102	0.01088
2009.98	0.00869	0.01014	0.01021	0.01088
2010.46	0.00873	0.01018	0.01022	0.01087
2010.94	0.00876	0.0102	0.01023	0.01086
2011.42	0.00879	0.01023	0.01023	0.01085
2011.91	0.00883	0.01026	0.01025	0.01085
2012.39	0.00888	0.01031	0.01029	0.01086
2012.87	0.00894	0.01037	0.01034	0.01089
2013.35	0.00901	0.01043	0.0104	0.01092
2013.84	0.00907	0.01049	0.01045	0.01095
2014.32	0.00911	0.01053	0.01049	0.01096
2014.8	0.00914	0.01055	0.01051	0.01096
2015.28	0.00916	0.01057	0.01053	0.01095
2015.76	0.00918	0.01059	0.01055	0.01096
2016.24	0.00922	0.01063	0.01059	0.01097
2016.73	0.00928	0.01069	0.01065	0.01101
2017.21	0.00935	0.01076	0.01072	0.01106
2017.69	0.00942	0.01083	0.01078	0.01111
2018.17	0.00948	0.01089	0.01083	0.01114
2018.66	0.00953	0.01094	0.01086	0.01116
2019.14	0.00957	0.01098	0.01088	0.01118
2019.62	0.00963	0.01103	0.01091	0.0112
2020.1	0.0097	0.0111	0.01097	0.01125
2020.58	0.00978	0.01118	0.01104	0.01132
2021.07	0.00988	0.01128	0.01112	0.0114
2021.55	0.00998	0.01138	0.01121	0.01149
2022.03	0.01006	0.01147	0.01128	0.01157
2022.51	0.01012	0.01154	0.01134	0.01164
2022.99	0.01018	0.01161	0.01139	0.01169
2023.48	0.01023	0.01167	0.01144	0.01174
2023.96	0.0103	0.01174	0.01151	0.0118
2024.44	0.01038	0.01183	0.0116	0.01188
2024.92	0.01047	0.01193	0.0117	0.01196
2025.41	0.01056	0.01203	0.0118	0.01205
2025.89	0.01064	0.01212	0.01188	0.01213
2026.37	0.01072	0.0122	0.01195	0.01219
2026.85	0.01078	0.01227	0.01201	0.01225
2027.33	0.01084	0.01234	0.01207	0.01231
2027.82	0.01091	0.01242	0.01213	0.01237
2028.3	0.01099	0.0125	0.01221	0.01245
2028.78	0.01108	0.0126	0.01229	0.01252
2029.26	0.01116	0.01269	0.01238	0.0126
2029.74	0.01124	0.01278	0.01246	0.01267
2030.23	0.01131	0.01286	0.01253	0.01273
2030.71	0.01139	0.01294	0.01261	0.0128
2031.19	0.01147	0.01302	0.01269	0.01287
2031.67	0.01157	0.01312	0.01279	0.01296
2032.15	0.01169	0.01323	0.01289	0.01306
2032.64	0.01181	0.01333	0.013	0.01316
2033.12	0.01192	0.01343	0.0131	0.01326
2033.6	0.01203	0.01351	0.01319	0.01335
2034.08	0.01213	0.01359	0.01328	0.01343
2034.57	0.01224	0.01368	0.01337	0.01352
2035.05	0.01237	0.0138	0.01349	0.01364
2035.53	0.01253	0.01396	0.01364	0.01378
2036.01	0.0127	0.01414	0.01381	0.01394
2036.49	0.01287	0.01433	0.01398	0.0141
2036.98	0.01303	0.0145	0.01413	0.01424
2037.46	0.01317	0.01465	0.01426	0.01436
2037.94	0.01329	0.01478	0.01437	0.01446
2038.42	0.0134	0.0149	0.01449	0.01456
2038.9	0.01354	0.01505	0.01462	0.01469
2039.39	0.01371	0.01523	0.01479	0.01486
2039.87	0.01393	0.01545	0.01501	0.01508
2040.35	0.01416	0.01568	0.01525	0.01531
2040.83	0.01439	0.01592	0.01548	0.01554
2041.32	0.0146	0.01612	0.01568	0.01572
2041.8	0.01479	0.01629	0.01584	0.01587
2042.28	0.01495	0.01643	0.01597	0.01599
2042.76	0.01512	0.01659	0.01611	0.01611
2043.24	0.01533	0.01677	0.01628	0.01627
2043.73	0.01559	0.01701	0.01649	0.01647
2044.21	0.01588	0.01728	0.01675	0.01671
2044.69	0.01619	0.01758	0.01703	0.01697
2045.17	0.0165	0.01787	0.0173	0.01723
2045.65	0.01677	0.01813	0.01755	0.01746
2046.14	0.01702	0.01836	0.01776	0.01766
2046.62	0.01725	0.01858	0.01796	0.01784
2047.1	0.01748	0.0188	0.01816	0.01802
2047.58	0.01773	0.01905	0.01838	0.01823
2048.07	0.01801	0.01933	0.01865	0.01848
2048.55	0.01831	0.01965	0.01894	0.01877
2049.03	0.01862	0.01997	0.01925	0.01908
2049.51	0.01891	0.02028	0.01956	0.01938
2049.99	0.01918	0.02057	0.01984	0.01966
2050.48	0.0194	0.02082	0.0201	0.01992
2050.96	0.01959	0.02104	0.02033	0.02014
2051.44	0.01974	0.02124	0.02054	0.02035
2051.92	0.01988	0.02143	0.02075	0.02055
2052.41	0.02001	0.02163	0.02096	0.02076
2052.89	0.02015	0.02183	0.0212	0.021
2053.37	0.02028	0.02205	0.02144	0.02125
2053.85	0.02042	0.02228	0.0217	0.02153
2054.33	0.02055	0.02249	0.02195	0.0218
2054.82	0.02065	0.02267	0.02217	0.02205
2055.3	0.0207	0.02281	0.02234	0.02226
2055.78	0.02071	0.02289	0.02246	0.02242
2056.26	0.02067	0.02293	0.02253	0.02253
2056.74	0.0206	0.02295	0.02259	0.02263
2057.23	0.02055	0.02298	0.02266	0.02274
2057.71	0.02053	0.02306	0.02278	0.0229
2058.19	0.02055	0.02319	0.02295	0.02312
2058.67	0.02059	0.02335	0.02316	0.02337
2059.16	0.02063	0.0235	0.02336	0.02361
2059.64	0.02063	0.0236	0.0235	0.02381
2060.12	0.02056	0.02363	0.02357	0.02392
2060.6	0.02044	0.02359	0.02356	0.02396
2061.08	0.02029	0.02351	0.02353	0.02397
2061.57	0.02018	0.02347	0.02352	0.02401
2062.05	0.02014	0.0235	0.02359	0.02412
2062.53	0.02019	0.02362	0.02375	0.02432
2063.01	0.0203	0.02381	0.02397	0.02458
2063.49	0.02041	0.02399	0.02419	0.02483
2063.98	0.02046	0.0241	0.02434	0.02501
2064.46	0.02041	0.02411	0.02437	0.02507
2064.94	0.02027	0.02403	0.02431	0.02502
2065.42	0.02011	0.02391	0.02421	0.02493
2065.9	0.01999	0.02383	0.02415	0.02489
2066.39	0.01997	0.02387	0.0242	0.02497
2066.87	0.02007	0.02403	0.02437	0.02516
2067.35	0.02025	0.02428	0.02463	0.02545
2067.83	0.02042	0.02453	0.02489	0.02573
2068.32	0.02053	0.0247	0.02508	0.02594
2068.8	0.02052	0.02476	0.02514	0.02602
2069.28	0.02041	0.02471	0.02509	0.02599
2069.76	0.02028	0.02463	0.025	0.02593
2070.24	0.0202	0.0246	0.02497	0.02592
2070.72	0.02024	0.02469	0.02507	0.02603
2071.21	0.02042	0.02492	0.02531	0.02629
2071.69	0.0207	0.02525	0.02565	0.02665
2072.17	0.021	0.0256	0.02602	0.02702
2072.65	0.02123	0.02588	0.02631	0.02732
2073.14	0.02135	0.02604	0.02648	0.02748
2073.62	0.02137	0.02609	0.02653	0.02753
2074.1	0.02135	0.0261	0.02654	0.02753
2074.58	0.02139	0.02616	0.02661	0.02758
2075.06	0.02156	0.02636	0.0268	0.02775
2075.55	0.02188	0.02671	0.02715	0.02808
2076.03	0.02232	0.02718	0.02763	0.02854
2076.51	0.0228	0.02769	0.02814	0.02902
2076.99	0.02322	0.02813	0.02858	0.02943
2077.47	0.02352	0.02844	0.02888	0.02971
2077.96	0.02369	0.02861	0.02904	0.02983
2078.44	0.02378	0.02869	0.0291	0.02986
2078.92	0.02388	0.02877	0.02916	0.02989
2079.4	0.02406	0.02894	0.0293	0.03
2079.89	0.02436	0.02925	0.02959	0.03025
2080.37	0.02477	0.02967	0.02998	0.03061
2080.85	0.02521	0.03012	0.0304	0.03099
2081.33	0.02557	0.03048	0.03073	0.03128
2081.81	0.02576	0.03068	0.03088	0.03139
2082.3	0.02578	0.03067	0.03082	0.03129
2082.78	0.02566	0.03053	0.03061	0.03104
2083.26	0.02551	0.03034	0.03035	0.03074
2083.74	0.02544	0.03024	0.03017	0.03052
2084.22	0.02553	0.0303	0.03015	0.03044
2084.71	0.02575	0.0305	0.03026	0.0305
2085.19	0.02603	0.03077	0.03044	0.03061
2085.67	0.02625	0.03096	0.03052	0.03062
2086.15	0.0263	0.03096	0.03042	0.03043
2086.64	0.02615	0.03073	0.03007	0.02998
2087.12	0.02586	0.03034	0.02955	0.02936
2087.6	0.02555	0.02992	0.029	0.02869
2088.08	0.02538	0.02963	0.02856	0.02813
2088.56	0.02542	0.02956	0.02834	0.02779
2089.05	0.02568	0.0297	0.02833	0.02765
2089.53	0.02602	0.02992	0.0284	0.02759
2090.01	0.02629	0.03006	0.02839	0.02744
2090.49	0.02635	0.02997	0.02815	0.02706
2090.97	0.02615	0.02963	0.02765	0.02642
2091.46	0.02579	0.0291	0.02699	0.02561
2091.94	0.02543	0.02859	0.02635	0.02484
2092.42	0.02523	0.02827	0.0259	0.02428
2092.9	0.02528	0.02823	0.02576	0.02402
2093.39	0.02554	0.02842	0.02586	0.02403
2093.87	0.02586	0.02868	0.02604	0.02412
2094.35	0.02604	0.0288	0.02608	0.02409
2094.83	0.02593	0.02863	0.02585	0.02378
2095.31	0.02553	0.02816	0.02533	0.02319
2095.8	0.02497	0.02752	0.02465	0.02245
2096.28	0.02445	0.02694	0.02404	0.02179
2096.76	0.02416	0.02661	0.02369	0.0214
2097.24	0.02416	0.02659	0.02367	0.02135
2097.72	0.02436	0.02678	0.02387	0.02154
2098.21	0.02457	0.02699	0.0241	0.02176
2098.69	0.02456	0.02697	0.02411	0.02177
2099.17	0.02423	0.02661	0.02379	0.02146
2099.65	0.02362	0.02595	0.02318	0.02087
2100.14	0.02291	0.0252	0.02248	0.02019
2100.62	0.02235	0.0246	0.02194	0.01967
2101.1	0.0221	0.02431	0.02172	0.01948
2101.58	0.02215	0.02435	0.02184	0.01963
2102.06	0.02237	0.02457	0.02214	0.01996
2102.55	0.02252	0.02471	0.02236	0.02022
2103.03	0.0224	0.02457	0.0223	0.02019
2103.51	0.02196	0.02409	0.0219	0.01983
2103.99	0.02132	0.0234	0.02128	0.01924
2104.47	0.0207	0.02274	0.02069	0.01867
2104.96	0.02032	0.02234	0.02036	0.01837
2105.44	0.0203	0.02233	0.02041	0.01844
2105.92	0.02057	0.02264	0.02077	0.01884
2106.4	0.02094	0.02305	0.02124	0.01933
2106.89	0.02117	0.02331	0.02156	0.01967
2107.37	0.02111	0.02327	0.02156	0.0197
2107.85	0.02077	0.02293	0.02127	0.01942
2108.33	0.02034	0.02248	0.02087	0.01903
2108.81	0.02004	0.02217	0.0206	0.01877
2109.3	0.02007	0.02218	0.02064	0.01882
2109.78	0.02045	0.02254	0.02104	0.01922
2110.26	0.02104	0.02311	0.02164	0.01982
2110.74	0.02162	0.02364	0.02221	0.02038
2111.22	0.02196	0.02393	0.02251	0.02068
2111.71	0.02201	0.02389	0.02247	0.02064
2112.19	0.02184	0.02361	0.0222	0.02036
2112.67	0.02167	0.02332	0.0219	0.02006
2113.15	0.0217	0.02324	0.02181	0.01997
2113.64	0.02204	0.02348	0.02204	0.02019
2114.12	0.02263	0.02399	0.02254	0.02067
2114.6	0.02328	0.02456	0.0231	0.02122
2115.08	0.02378	0.02497	0.0235	0.0216
2115.56	0.02398	0.02508	0.02359	0.02167
2116.05	0.02391	0.0249	0.02339	0.02146
2116.53	0.02371	0.02459	0.02306	0.02111
2117.01	0.02361	0.02439	0.02283	0.02087
2117.49	0.02376	0.02447	0.02287	0.02089
2117.97	0.02421	0.02485	0.02322	0.02122
2118.46	0.02485	0.02543	0.02376	0.02174
2118.94	0.0255	0.02601	0.0243	0.02226
2119.42	0.02601	0.02644	0.02468	0.02261
2119.9	0.02633	0.02665	0.02485	0.02274
2120.38	0.02654	0.02674	0.02491	0.02274
2120.87	0.02684	0.0269	0.02503	0.02281
2121.35	0.02738	0.02731	0.02541	0.02312
2121.83	0.02823	0.02805	0.02611	0.02374
2122.31	0.02934	0.02905	0.02707	0.02462
2122.8	0.03053	0.03014	0.02813	0.02559
2123.28	0.03162	0.03114	0.0291	0.02647
2123.76	0.03248	0.03192	0.02985	0.02714
2124.24	0.03312	0.03249	0.03039	0.0276
2124.72	0.03363	0.03296	0.03084	0.02798
2125.21	0.03416	0.03348	0.03135	0.02843
2125.69	0.03481	0.03416	0.03202	0.02905
2126.17	0.03558	0.035	0.03287	0.02985
2126.65	0.03639	0.0359	0.03378	0.03071
2127.13	0.03709	0.03671	0.03461	0.0315
2127.62	0.03758	0.03732	0.03524	0.03209
2128.1	0.03784	0.03772	0.03567	0.03246
2128.58	0.03797	0.03799	0.03596	0.0327
2129.06	0.03811	0.03826	0.03625	0.03295
2129.55	0.03836	0.03868	0.03668	0.03332
2130.03	0.03879	0.03927	0.03728	0.03387
2130.51	0.03934	0.03999	0.03801	0.03454
2130.99	0.03992	0.04072	0.03875	0.03522
2131.47	0.0404	0.04135	0.03938	0.0358
2131.95	0.04074	0.04181	0.03983	0.03621
2132.44	0.04093	0.04213	0.04014	0.03648
2132.92	0.04105	0.04236	0.04038	0.03668
2133.4	0.04119	0.04261	0.04063	0.0369
2133.88	0.04136	0.04292	0.04093	0.03718
2134.37	0.04154	0.04324	0.04127	0.0375
2134.85	0.04163	0.04348	0.04154	0.03778
2135.33	0.04153	0.04354	0.04164	0.03789
2135.81	0.04117	0.04333	0.04148	0.03776
2136.29	0.04053	0.04283	0.04105	0.03739
2136.78	0.03967	0.04211	0.04041	0.03682
2137.26	0.03867	0.04125	0.03963	0.03613
2137.74	0.03761	0.04032	0.0388	0.0354
2138.22	0.03653	0.03936	0.03795	0.03467
2138.7	0.03542	0.03837	0.03706	0.03391
2139.19	0.03426	0.0373	0.03609	0.03309
2139.67	0.033	0.03612	0.03502	0.03217
2140.15	0.03164	0.03483	0.03382	0.03113
2140.63	0.03021	0.03345	0.03254	0.02999
2141.12	0.02878	0.03205	0.03121	0.02881
2141.6	0.02739	0.03067	0.02991	0.02766
2142.08	0.0261	0.02939	0.02871	0.02657
2142.56	0.02495	0.02823	0.02762	0.0256
2143.04	0.02393	0.02721	0.02667	0.02476
2143.53	0.02306	0.02633	0.02586	0.02404
2144.01	0.0223	0.02558	0.02516	0.02344
2144.49	0.02164	0.02491	0.02454	0.02291
2144.97	0.02102	0.02429	0.02396	0.02243
2145.45	0.02041	0.02368	0.02338	0.02195
2145.94	0.01978	0.02304	0.02277	0.02143
2146.42	0.01912	0.02235	0.0221	0.02086
2146.9	0.01842	0.02161	0.02139	0.02025
2147.38	0.01773	0.02087	0.02068	0.01963
2147.86	0.01708	0.02017	0.02	0.01903
2148.35	0.01651	0.01952	0.01938	0.0185
2148.83	0.016	0.01896	0.01884	0.01803
2149.31	0.01556	0.01844	0.01834	0.0176
2149.79	0.01513	0.01795	0.01786	0.01719
2150.28	0.0147	0.01745	0.01737	0.01676
2150.76	0.01425	0.01693	0.01685	0.0163
2151.24	0.01381	0.01641	0.01633	0.01584
2151.72	0.01341	0.01592	0.01584	0.0154
2152.2	0.01308	0.01551	0.01542	0.01503
2152.69	0.01284	0.01519	0.01508	0.01474
2153.17	0.01266	0.01494	0.01482	0.01451
2153.65	0.01252	0.01472	0.01459	0.01432
2154.13	0.01237	0.01451	0.01436	0.01412
2154.61	0.01221	0.01428	0.01412	0.0139
2155.1	0.01203	0.01404	0.01386	0.01366
2155.58	0.01188	0.01383	0.01363	0.01345
2156.06	0.01178	0.01368	0.01346	0.01329
2156.54	0.01175	0.01361	0.01338	0.01321
2157.03	0.01178	0.01361	0.01336	0.0132
2157.51	0.01184	0.01364	0.01338	0.01321
2157.99	0.01189	0.01365	0.01339	0.01322
2158.47	0.01191	0.01364	0.01337	0.0132
2158.95	0.01189	0.01359	0.01333	0.01316
2159.44	0.01187	0.01354	0.01329	0.01312
2159.92	0.01188	0.01353	0.01328	0.01312
2160.4	0.01194	0.01358	0.01334	0.01318
2160.88	0.01206	0.01368	0.01344	0.01329
2161.36	0.01219	0.0138	0.01357	0.01342
2161.85	0.0123	0.01391	0.01367	0.01353
2162.33	0.01238	0.01398	0.01373	0.01361
2162.81	0.01242	0.01401	0.01375	0.01364
2163.29	0.01244	0.01403	0.01375	0.01366
2163.78	0.01249	0.01406	0.01378	0.01369
2164.26	0.01257	0.01414	0.01385	0.01377
2164.74	0.01269	0.01426	0.01398	0.01389
2165.22	0.01283	0.0144	0.01412	0.01403
2165.7	0.01295	0.01451	0.01424	0.01414
2166.19	0.01301	0.01457	0.01432	0.01421
2166.67	0.01303	0.01459	0.01434	0.01422
2167.15	0.01302	0.01458	0.01433	0.01422
2167.63	0.01302	0.01458	0.01433	0.01423
2168.11	0.01305	0.01462	0.01436	0.01428
2168.6	0.01312	0.0147	0.01444	0.01437
2169.08	0.0132	0.01479	0.01453	0.01447
2169.56	0.01328	0.01487	0.01462	0.01457
2170.04	0.01331	0.01491	0.01466	0.01462
2170.53	0.0133	0.0149	0.01467	0.01462
2171.01	0.01327	0.01487	0.01465	0.0146
2171.49	0.01324	0.01484	0.01464	0.01458
2171.97	0.01325	0.01485	0.01466	0.01459
2172.45	0.01329	0.0149	0.01471	0.01464
2172.94	0.01336	0.01497	0.01478	0.01472
2173.42	0.01341	0.01503	0.01484	0.01478
2173.9	0.01343	0.01506	0.01486	0.01481
2174.38	0.01341	0.01504	0.01483	0.01479
2174.86	0.01336	0.01499	0.01478	0.01475
2175.35	0.01332	0.01495	0.01473	0.01471
2175.83	0.01331	0.01494	0.01471	0.0147
2176.31	0.01332	0.01495	0.01473	0.01473
2176.79	0.01336	0.01499	0.01477	0.01476
2177.28	0.01337	0.01501	0.0148	0.01479
2177.76	0.01336	0.015	0.01479	0.01478
2178.24	0.01329	0.01495	0.01474	0.01473
2178.72	0.0132	0.01486	0.01467	0.01465
2179.2	0.01311	0.01477	0.01459	0.01457
2179.69	0.01305	0.01471	0.01453	0.01451
2180.17	0.01301	0.01467	0.0145	0.01448
2180.65	0.013	0.01466	0.01449	0.01447
2181.13	0.01298	0.01464	0.01447	0.01446
2181.61	0.01293	0.01458	0.01441	0.01441
2182.1	0.01284	0.0145	0.01433	0.01433
2182.58	0.01274	0.01439	0.01422	0.01423
2183.06	0.01263	0.01428	0.01412	0.01414
2183.54	0.01254	0.0142	0.01404	0.01407
2184.03	0.01248	0.01415	0.01399	0.01403
2184.51	0.01244	0.01412	0.01397	0.01401
2184.99	0.01239	0.01409	0.01394	0.01399
2185.47	0.01232	0.01403	0.01388	0.01394
2185.95	0.01222	0.01394	0.01379	0.01386
2186.43	0.0121	0.01382	0.01367	0.01374
2186.92	0.01198	0.0137	0.01354	0.01362
2187.4	0.01188	0.0136	0.01344	0.01352
2187.88	0.01181	0.01353	0.01336	0.01343
2188.36	0.01175	0.01347	0.0133	0.01337
2188.85	0.01168	0.01341	0.01323	0.0133
2189.33	0.0116	0.01331	0.01314	0.0132
2189.81	0.01147	0.01318	0.01301	0.01307
2190.29	0.01133	0.01303	0.01286	0.01292
2190.77	0.01118	0.01288	0.01271	0.01278
2191.26	0.01105	0.01274	0.01258	0.01265
2191.74	0.01096	0.01264	0.01248	0.01256
2192.22	0.01088	0.01255	0.01241	0.01249
2192.7	0.0108	0.01247	0.01234	0.01241
2193.18	0.01071	0.01237	0.01224	0.01232
2193.67	0.01058	0.01224	0.01212	0.0122
2194.15	0.01043	0.01209	0.01198	0.01206
2194.63	0.01028	0.01194	0.01183	0.01191
2195.11	0.01014	0.0118	0.0117	0.01178
2195.6	0.01003	0.01169	0.01159	0.01168
2196.08	0.00993	0.0116	0.0115	0.01159
2196.56	0.00984	0.01151	0.01141	0.0115
2197.04	0.00973	0.0114	0.0113	0.01139
2197.52	0.00959	0.01126	0.01116	0.01125
2198.01	0.00944	0.0111	0.011	0.0111
2198.49	0.00929	0.01094	0.01084	0.01094
2198.97	0.00916	0.0108	0.0107	0.01081
2199.45	0.00905	0.01068	0.01058	0.0107
2199.93	0.00896	0.01059	0.01048	0.01061
2200.42	0.00886	0.01049	0.01038	0.01052
2200.9	0.00876	0.01039	0.01027	0.01042
2201.38	0.00863	0.01026	0.01014	0.01031
2201.86	0.00849	0.01012	0.01	0.01017
2202.34	0.00836	0.00999	0.00987	0.01004
2202.83	0.00825	0.00989	0.00976	0.00993
2203.31	0.00816	0.00981	0.00967	0.00985
2203.79	0.0081	0.00975	0.00961	0.00978
2204.27	0.00804	0.00969	0.00955	0.00971
2204.76	0.00797	0.00961	0.00947	0.00963
2205.24	0.00787	0.00951	0.00938	0.00953
2205.72	0.00777	0.00939	0.00926	0.00942
2206.2	0.00766	0.00927	0.00915	0.00931
2206.68	0.00757	0.00917	0.00905	0.00921
2207.17	0.0075	0.00909	0.00898	0.00913
2207.65	0.00744	0.00903	0.00892	0.00907
2208.13	0.00738	0.00897	0.00885	0.009
2208.61	0.00731	0.00889	0.00877	0.00892
2209.09	0.00722	0.00879	0.00867	0.00882
2209.58	0.00712	0.00867	0.00856	0.0087
2210.06	0.00701	0.00855	0.00844	0.00859
2210.54	0.00693	0.00845	0.00835	0.00849
2211.02	0.00686	0.00838	0.00828	0.00842
2211.51	0.00681	0.00832	0.00822	0.00836
2211.99	0.00676	0.00826	0.00817	0.00831
2212.47	0.00669	0.00819	0.0081	0.00824
2212.95	0.0066	0.0081	0.00801	0.00814
2213.43	0.0065	0.00799	0.00791	0.00804
2213.92	0.00639	0.00789	0.0078	0.00793
2214.4	0.0063	0.00781	0.00771	0.00785
2214.88	0.00623	0.00774	0.00765	0.00778
2215.36	0.00618	0.0077	0.0076	0.00774
2215.84	0.00614	0.00765	0.00756	0.00771
2216.33	0.00609	0.0076	0.0075	0.00766
2216.81	0.00603	0.00753	0.00743	0.0076
2217.29	0.00595	0.00745	0.00734	0.00754
2217.77	0.00588	0.00736	0.00726	0.00747
2218.26	0.00581	0.0073	0.00719	0.00741
2218.74	0.00577	0.00725	0.00714	0.00737
2219.22	0.00574	0.00722	0.00711	0.00735
2219.7	0.00572	0.0072	0.00708	0.00732
2220.18	0.00569	0.00717	0.00705	0.00728
2220.67	0.00565	0.00712	0.00701	0.00723
2221.15	0.0056	0.00707	0.00697	0.00717
2221.63	0.00555	0.00702	0.00693	0.00712
2222.11	0.00553	0.00699	0.00691	0.00708
2222.59	0.00552	0.00697	0.00691	0.00707
2223.08	0.00552	0.00698	0.00692	0.00707
2223.56	0.00552	0.00699	0.00694	0.00708
2224.04	0.00551	0.00699	0.00694	0.00707
2224.52	0.00549	0.00697	0.00692	0.00705
2225.01	0.00545	0.00693	0.00688	0.00701
2225.49	0.00541	0.0069	0.00684	0.00698
2225.97	0.00539	0.00689	0.00681	0.00696
2226.45	0.00539	0.00689	0.0068	0.00696
2226.93	0.00541	0.0069	0.00681	0.00697

## Sheet: fig 4a
2 Theta	Intensity		Intensity
degrees	a.u.		a.u.
	pd-ceo2-AT		pd-ceo2-AT-s
10	-158.628	20	203
10.02	-170.628	20.02	172
10.04	-161.628	20.04	190
10.06	-174.628	20.06	206
10.08	-169.628	20.08	200
10.1	-179.628	20.1	191
10.12	-178.628	20.12	207
10.14	-186.628	20.14	205
10.16	-190.628	20.16	191
10.18	-198.628	20.18	211
10.2	-157.628	20.2	187
10.22	-166.628	20.22	210
10.24	-176.628	20.24	202
10.26	-174.628	20.26	208
10.28	-152.628	20.28	205
10.3	-179.628	20.3	206
10.32	-156.628	20.32	200
10.34	-174.628	20.34	236
10.36	-172.628	20.36	200
10.38	-161.628	20.38	196
10.4	-170.628	20.4	216
10.42	-178.628	20.42	220
10.44	-192.628	20.44	198
10.46	-176.628	20.46	198
10.48	-186.628	20.48	191
10.5	-178.628	20.5	217
10.52	-179.628	20.52	204
10.54	-176.628	20.54	207
10.56	-182.628	20.56	188
10.58	-184.628	20.58	188
10.6	-176.628	20.6	206
10.62	-201.628	20.62	229
10.64	-179.628	20.64	198
10.66	-170.628	20.66	195
10.68	-181.628	20.68	198
10.7	-201.628	20.7	210
10.72	-188.628	20.72	225
10.74	-172.628	20.74	186
10.76	-193.628	20.76	213
10.78	-193.628	20.78	207
10.8	-204.628	20.8	196
10.82	-194.628	20.82	192
10.84	-177.628	20.84	206
10.86	-157.628	20.86	198
10.88	-191.628	20.88	215
10.9	-183.628	20.9	221
10.92	-193.628	20.92	191
10.94	-193.628	20.94	202
10.96	-171.628	20.96	201
10.98	-205.628	20.98	206
11	-173.628	21	201
11.02	-194.628	21.02	199
11.04	-164.628	21.04	210
11.06	-184.628	21.06	204
11.08	-201.628	21.08	207
11.1	-186.628	21.1	177
11.12	-187.628	21.12	186
11.14	-167.628	21.14	211
11.16	-181.628	21.16	189
11.18	-174.628	21.18	193
11.2	-195.628	21.2	202
11.22	-206.628	21.22	216
11.24	-169.628	21.24	193
11.26	-192.628	21.26	211
11.28	-177.628	21.28	189
11.3	-164.628	21.3	203
11.32	-183.628	21.32	204
11.34	-190.628	21.34	198
11.36	-187.628	21.36	204
11.38	-181.628	21.38	205
11.4	-197.628	21.4	208
11.42	-168.628	21.42	195
11.44	-195.628	21.44	202
11.46	-199.628	21.46	194
11.48	-205.628	21.48	198
11.5	-194.628	21.5	210
11.52	-189.628	21.52	181
11.54	-191.628	21.54	199
11.56	-176.628	21.56	186
11.58	-186.628	21.58	217
11.6	-223.628	21.6	195
11.62	-185.628	21.62	193
11.64	-197.628	21.64	195
11.66	-183.628	21.66	207
11.68	-193.628	21.68	192
11.7	-176.628	21.7	202
11.72	-203.628	21.72	211
11.74	-185.628	21.74	195
11.76	-189.628	21.76	203
11.78	-177.628	21.78	216
11.8	-191.628	21.8	190
11.82	-180.628	21.82	178
11.84	-176.628	21.84	199
11.86	-186.628	21.86	222
11.88	-199.628	21.88	190
11.9	-179.628	21.9	199
11.92	-197.628	21.92	219
11.94	-197.628	21.94	205
11.96	-195.628	21.96	213
11.98	-194.628	21.98	220
12	-177.628	22	220
12.02	-185.628	22.02	207
12.04	-193.628	22.04	195
12.06	-178.628	22.06	212
12.08	-216.628	22.08	222
12.1	-207.628	22.1	209
12.12	-196.628	22.12	221
12.14	-190.628	22.14	218
12.16	-197.628	22.16	196
12.18	-201.628	22.18	195
12.2	-196.628	22.2	196
12.22	-186.628	22.22	207
12.24	-184.628	22.24	207
12.26	-174.628	22.26	217
12.28	-186.628	22.28	186
12.3	-175.628	22.3	225
12.32	-191.628	22.32	225
12.34	-191.628	22.34	215
12.36	-207.628	22.36	206
12.38	-182.628	22.38	180
12.4	-214.628	22.4	198
12.42	-205.628	22.42	197
12.44	-199.628	22.44	215
12.46	-196.628	22.46	215
12.48	-189.628	22.48	202
12.5	-205.628	22.5	205
12.52	-207.628	22.52	199
12.54	-214.628	22.54	205
12.56	-186.628	22.56	213
12.58	-198.628	22.58	208
12.6	-184.628	22.6	219
12.62	-181.628	22.62	203
12.64	-204.628	22.64	192
12.66	-191.628	22.66	213
12.68	-198.628	22.68	202
12.7	-217.628	22.7	209
12.72	-182.628	22.72	215
12.74	-210.628	22.74	207
12.76	-202.628	22.76	207
12.78	-201.628	22.78	216
12.8	-183.628	22.8	210
12.82	-200.628	22.82	195
12.84	-210.628	22.84	201
12.86	-203.628	22.86	211
12.88	-179.628	22.88	190
12.9	-189.628	22.9	212
12.92	-187.628	22.92	206
12.94	-189.628	22.94	217
12.96	-205.628	22.96	212
12.98	-200.628	22.98	206
13	-200.628	23	204
13.02	-194.628	23.02	236
13.04	-201.628	23.04	194
13.06	-205.628	23.06	225
13.08	-220.628	23.08	214
13.1	-196.628	23.1	227
13.12	-217.628	23.12	215
13.14	-207.628	23.14	214
13.16	-192.628	23.16	209
13.18	-194.628	23.18	233
13.2	-190.628	23.2	227
13.22	-215.628	23.22	182
13.24	-213.628	23.24	201
13.26	-209.628	23.26	191
13.28	-198.628	23.28	201
13.3	-219.628	23.3	193
13.32	-208.628	23.32	203
13.34	-202.628	23.34	223
13.36	-179.628	23.36	218
13.38	-186.628	23.38	197
13.4	-211.628	23.4	201
13.42	-192.628	23.42	191
13.44	-214.628	23.44	194
13.46	-208.628	23.46	209
13.48	-207.628	23.48	208
13.5	-218.628	23.5	215
13.52	-179.628	23.52	220
13.54	-219.628	23.54	207
13.56	-191.628	23.56	235
13.58	-193.628	23.58	201
13.6	-196.628	23.6	219
13.62	-205.628	23.62	215
13.64	-219.628	23.64	194
13.66	-212.628	23.66	193
13.68	-218.628	23.68	219
13.7	-218.628	23.7	235
13.72	-196.628	23.72	199
13.74	-209.628	23.74	188
13.76	-225.628	23.76	179
13.78	-224.628	23.78	209
13.8	-187.628	23.8	202
13.82	-219.628	23.82	213
13.84	-225.628	23.84	207
13.86	-211.628	23.86	203
13.88	-200.628	23.88	198
13.9	-188.628	23.9	199
13.92	-204.628	23.92	198
13.94	-184.628	23.94	211
13.96	-216.628	23.96	189
13.98	-223.628	23.98	230
14	-204.628	24	196
14.02	-201.628	24.02	189
14.04	-209.628	24.04	193
14.06	-202.628	24.06	212
14.08	-192.628	24.08	193
14.1	-212.628	24.1	238
14.12	-195.628	24.12	211
14.14	-206.628	24.14	192
14.16	-202.628	24.16	213
14.18	-217.628	24.18	189
14.2	-224.628	24.2	196
14.22	-221.628	24.22	213
14.24	-211.628	24.24	203
14.26	-208.628	24.26	193
14.28	-218.628	24.28	215
14.3	-203.628	24.3	198
14.32	-203.628	24.32	196
14.34	-230.628	24.34	205
14.36	-236.628	24.36	215
14.38	-213.628	24.38	217
14.4	-201.628	24.4	213
14.42	-226.628	24.42	213
14.44	-206.628	24.44	208
14.46	-210.628	24.46	224
14.48	-210.628	24.48	206
14.5	-223.628	24.5	211
14.52	-214.628	24.52	195
14.54	-235.628	24.54	191
14.56	-225.628	24.56	200
14.58	-198.628	24.58	209
14.6	-236.628	24.6	202
14.62	-228.628	24.62	189
14.64	-217.628	24.64	205
14.66	-234.628	24.66	181
14.68	-233.628	24.68	212
14.7	-214.628	24.7	191
14.72	-207.628	24.72	213
14.74	-210.628	24.74	193
14.76	-227.628	24.76	194
14.78	-212.628	24.78	217
14.8	-235.628	24.8	234
14.82	-231.628	24.82	200
14.84	-239.628	24.84	193
14.86	-230.628	24.86	215
14.88	-221.628	24.88	201
14.9	-225.628	24.9	206
14.92	-213.628	24.92	209
14.94	-223.628	24.94	200
14.96	-220.628	24.96	231
14.98	-221.628	24.98	218
15	-216.628	25	207
15.02	-208.628	25.02	198
15.04	-223.628	25.04	204
15.06	-209.628	25.06	226
15.08	-228.628	25.08	220
15.1	-232.628	25.1	197
15.12	-246.628	25.12	212
15.14	-244.628	25.14	213
15.16	-214.628	25.16	199
15.18	-218.628	25.18	203
15.2	-240.628	25.2	232
15.22	-209.628	25.22	215
15.24	-211.628	25.24	200
15.26	-228.628	25.26	212
15.28	-251.628	25.28	178
15.3	-232.628	25.3	192
15.32	-228.628	25.32	211
15.34	-221.628	25.34	198
15.36	-222.628	25.36	191
15.38	-228.628	25.38	189
15.4	-217.628	25.4	192
15.42	-212.628	25.42	201
15.44	-221.628	25.44	199
15.46	-224.628	25.46	199
15.48	-219.628	25.48	219
15.5	-214.628	25.5	196
15.52	-226.628	25.52	216
15.54	-219.628	25.54	192
15.56	-219.628	25.56	201
15.58	-227.628	25.58	210
15.6	-217.628	25.6	215
15.62	-220.628	25.62	184
15.64	-232.628	25.64	215
15.66	-236.628	25.66	234
15.68	-230.628	25.68	216
15.7	-218.628	25.7	205
15.72	-228.628	25.72	227
15.74	-219.628	25.74	196
15.76	-220.628	25.76	208
15.78	-236.628	25.78	234
15.8	-234.628	25.8	199
15.82	-224.628	25.82	179
15.84	-248.628	25.84	195
15.86	-232.628	25.86	239
15.88	-214.628	25.88	203
15.9	-238.628	25.9	186
15.92	-236.628	25.92	205
15.94	-253.628	25.94	204
15.96	-234.628	25.96	184
15.98	-228.628	25.98	219
16	-237.628	26	206
16.02	-239.628	26.02	217
16.04	-242.628	26.04	194
16.06	-225.628	26.06	191
16.08	-233.628	26.08	212
16.1	-232.628	26.1	195
16.12	-224.628	26.12	211
16.14	-222.628	26.14	202
16.16	-220.628	26.16	215
16.18	-240.628	26.18	217
16.2	-213.628	26.2	220
16.22	-223.628	26.22	196
16.24	-232.628	26.24	193
16.26	-238.628	26.26	216
16.28	-224.628	26.28	219
16.3	-238.628	26.3	222
16.32	-223.628	26.32	199
16.34	-241.628	26.34	214
16.36	-234.628	26.36	193
16.38	-253.628	26.38	201
16.4	-246.628	26.4	214
16.42	-247.628	26.42	188
16.44	-215.628	26.44	200
16.46	-242.628	26.46	187
16.48	-239.628	26.48	190
16.5	-239.628	26.5	223
16.52	-240.628	26.52	205
16.54	-238.628	26.54	220
16.56	-225.628	26.56	172
16.58	-237.628	26.58	208
16.6	-234.628	26.6	203
16.62	-251.628	26.62	171
16.64	-229.628	26.64	207
16.66	-232.628	26.66	197
16.68	-218.628	26.68	188
16.7	-243.628	26.7	215
16.72	-254.628	26.72	199
16.74	-242.628	26.74	216
16.76	-227.628	26.76	220
16.78	-233.628	26.78	199
16.8	-228.628	26.8	223
16.82	-241.628	26.82	185
16.84	-242.628	26.84	240
16.86	-235.628	26.86	181
16.88	-236.628	26.88	186
16.9	-236.628	26.9	202
16.92	-243.628	26.92	217
16.94	-237.628	26.94	211
16.96	-259.628	26.96	225
16.98	-255.628	26.98	192
17	-237.628	27	199
17.02	-239.628	27.02	221
17.04	-231.628	27.04	206
17.06	-256.628	27.06	209
17.08	-220.628	27.08	216
17.1	-247.628	27.1	200
17.12	-238.628	27.12	236
17.14	-260.628	27.14	197
17.16	-244.628	27.16	216
17.18	-233.628	27.18	237
17.2	-221.628	27.2	200
17.22	-234.628	27.22	201
17.24	-233.628	27.24	208
17.26	-250.628	27.26	226
17.28	-241.628	27.28	211
17.3	-232.628	27.3	245
17.32	-243.628	27.32	216
17.34	-237.628	27.34	230
17.36	-234.628	27.36	240
17.38	-259.628	27.38	238
17.4	-245.628	27.4	252
17.42	-232.628	27.42	236
17.44	-236.628	27.44	252
17.46	-251.628	27.46	277
17.48	-238.628	27.48	239
17.5	-229.628	27.5	248
17.52	-251.628	27.52	246
17.54	-233.628	27.54	218
17.56	-233.628	27.56	259
17.58	-252.628	27.58	261
17.6	-251.628	27.6	265
17.62	-233.628	27.62	264
17.64	-240.628	27.64	263
17.66	-232.628	27.66	293
17.68	-226.628	27.68	270
17.7	-250.628	27.7	292
17.72	-250.628	27.72	315
17.74	-242.628	27.74	283
17.76	-232.628	27.76	270
17.78	-242.628	27.78	309
17.8	-245.628	27.8	305
17.82	-252.628	27.82	321
17.84	-222.628	27.84	323
17.86	-244.628	27.86	341
17.88	-232.628	27.88	354
17.9	-229.628	27.9	315
17.92	-235.628	27.92	350
17.94	-247.628	27.94	352
17.96	-248.628	27.96	347
17.98	-259.628	27.98	382
18	-256.628	28	360
18.02	-249.628	28.02	396
18.04	-250.628	28.04	399
18.06	-242.628	28.06	436
18.08	-252.628	28.08	428
18.1	-231.628	28.1	488
18.12	-240.628	28.12	481
18.14	-248.628	28.14	534
18.16	-252.628	28.16	600
18.18	-223.628	28.18	612
18.2	-235.628	28.2	686
18.22	-256.628	28.22	728
18.24	-262.628	28.24	851
18.26	-248.628	28.26	876
18.28	-256.628	28.28	1072
18.3	-246.628	28.3	1266
18.32	-258.628	28.32	1409
18.34	-233.628	28.34	1546
18.36	-244.628	28.36	1855
18.38	-265.628	28.38	2113
18.4	-255.628	28.4	2393
18.42	-262.628	28.42	2765
18.44	-256.628	28.44	3064
18.46	-242.628	28.46	3376
18.48	-233.628	28.48	3717
18.5	-251.628	28.5	3949
18.52	-260.628	28.52	4108
18.54	-263.628	28.54	4217
18.56	-227.628	28.56	4425
18.58	-252.628	28.58	4263
18.6	-257.628	28.6	4064
18.62	-257.628	28.62	3849
18.64	-246.628	28.64	3507
18.66	-266.628	28.66	3244
18.68	-247.628	28.68	2828
18.7	-255.628	28.7	2515
18.72	-242.628	28.72	2269
18.74	-260.628	28.74	1917
18.76	-249.628	28.76	1691
18.78	-254.628	28.78	1374
18.8	-240.628	28.8	1217
18.82	-256.628	28.82	1076
18.84	-258.628	28.84	926
18.86	-248.628	28.86	859
18.88	-260.628	28.88	788
18.9	-239.628	28.9	653
18.92	-240.628	28.92	615
18.94	-249.628	28.94	530
18.96	-244.628	28.96	508
18.98	-247.628	28.98	431
19	-257.628	29	429
19.02	-243.628	29.02	407
19.04	-240.628	29.04	406
19.06	-258.628	29.06	412
19.08	-261.628	29.08	366
19.1	-260.628	29.1	368
19.12	-243.628	29.12	355
19.14	-257.628	29.14	351
19.16	-262.628	29.16	321
19.18	-258.628	29.18	320
19.2	-262.628	29.2	324
19.22	-249.628	29.22	317
19.24	-260.628	29.24	268
19.26	-260.628	29.26	264
19.28	-242.628	29.28	276
19.3	-253.628	29.3	280
19.32	-266.628	29.32	255
19.34	-241.628	29.34	258
19.36	-250.628	29.36	276
19.38	-243.628	29.38	282
19.4	-259.628	29.4	245
19.42	-269.628	29.42	249
19.44	-264.628	29.44	235
19.46	-236.628	29.46	248
19.48	-239.628	29.48	254
19.5	-259.628	29.5	220
19.52	-252.628	29.52	206
19.54	-268.628	29.54	233
19.56	-259.628	29.56	229
19.58	-242.628	29.58	213
19.6	-248.628	29.6	238
19.62	-256.628	29.62	220
19.64	-254.628	29.64	227
19.66	-239.628	29.66	259
19.68	-268.628	29.68	226
19.7	-250.628	29.7	212
19.72	-253.628	29.72	238
19.74	-243.628	29.74	211
19.76	-253.628	29.76	252
19.78	-256.628	29.78	196
19.8	-243.628	29.8	202
19.82	-254.628	29.82	212
19.84	-250.628	29.84	187
19.86	-237.628	29.86	199
19.88	-248.628	29.88	209
19.9	-246.628	29.9	204
19.92	-265.628	29.92	212
19.94	-273.628	29.94	177
19.96	-234.628	29.96	197
19.98	-273.628	29.98	191
20	-259.628	30	204
20.02	-270.628	30.02	208
20.04	-263.628	30.04	215
20.06	-261.628	30.06	199
20.08	-261.628	30.08	211
20.1	-260.628	30.1	206
20.12	-265.628	30.12	189
20.14	-272.628	30.14	162
20.16	-256.628	30.16	189
20.18	-246.628	30.18	182
20.2	-244.628	30.2	183
20.22	-273.628	30.22	172
20.24	-257.628	30.24	193
20.26	-250.628	30.26	198
20.28	-255.628	30.28	174
20.3	-275.628	30.3	203
20.32	-259.628	30.32	202
20.34	-253.628	30.34	211
20.36	-258.628	30.36	182
20.38	-272.628	30.38	182
20.4	-246.628	30.4	178
20.42	-251.628	30.42	200
20.44	-259.628	30.44	193
20.46	-262.628	30.46	204
20.48	-261.628	30.48	186
20.5	-274.628	30.5	198
20.52	-261.628	30.52	176
20.54	-274.628	30.54	173
20.56	-266.628	30.56	180
20.58	-260.628	30.58	199
20.6	-262.628	30.6	212
20.62	-274.628	30.62	178
20.64	-272.628	30.64	183
20.66	-256.628	30.66	176
20.68	-257.628	30.68	166
20.7	-256.628	30.7	173
20.72	-265.628	30.72	182
20.74	-256.628	30.74	164
20.76	-268.628	30.76	179
20.78	-271.628	30.78	185
20.8	-240.628	30.8	180
20.82	-249.628	30.82	173
20.84	-249.628	30.84	202
20.86	-263.628	30.86	176
20.88	-277.628	30.88	167
20.9	-255.628	30.9	175
20.92	-270.628	30.92	190
20.94	-264.628	30.94	168
20.96	-262.628	30.96	164
20.98	-272.628	30.98	157
21	-255.628	31	177
21.02	-259.628	31.02	185
21.04	-273.628	31.04	166
21.06	-255.628	31.06	178
21.08	-264.628	31.08	165
21.1	-260.628	31.1	184
21.12	-246.628	31.12	162
21.14	-260.628	31.14	145
21.16	-272.628	31.16	158
21.18	-264.628	31.18	205
21.2	-248.628	31.2	153
21.22	-264.628	31.22	162
21.24	-253.628	31.24	174
21.26	-266.628	31.26	173
21.28	-285.628	31.28	176
21.3	-263.628	31.3	194
21.32	-255.628	31.32	158
21.34	-257.628	31.34	177
21.36	-280.628	31.36	165
21.38	-261.628	31.38	153
21.4	-278.628	31.4	163
21.42	-278.628	31.42	143
21.44	-258.628	31.44	159
21.46	-262.628	31.46	175
21.48	-259.628	31.48	161
21.5	-262.628	31.5	152
21.52	-275.628	31.52	172
21.54	-256.628	31.54	172
21.56	-272.628	31.56	165
21.58	-257.628	31.58	162
21.6	-248.628	31.6	158
21.62	-267.628	31.62	165
21.64	-273.628	31.64	162
21.66	-268.628	31.66	164
21.68	-252.628	31.68	155
21.7	-244.628	31.7	174
21.72	-267.628	31.72	171
21.74	-256.628	31.74	162
21.76	-264.628	31.76	171
21.78	-261.628	31.78	150
21.8	-265.628	31.8	185
21.82	-265.628	31.82	183
21.84	-272.628	31.84	162
21.86	-252.628	31.86	156
21.88	-252.628	31.88	187
21.9	-259.628	31.9	195
21.92	-257.628	31.92	172
21.94	-269.628	31.94	164
21.96	-268.628	31.96	152
21.98	-268.628	31.98	182
22	-281.628	32	161
22.02	-259.628	32.02	164
22.04	-260.628	32.04	148
22.06	-263.628	32.06	176
22.08	-257.628	32.08	148
22.1	-262.628	32.1	175
22.12	-262.628	32.12	182
22.14	-270.628	32.14	190
22.16	-252.628	32.16	171
22.18	-257.628	32.18	178
22.2	-255.628	32.2	180
22.22	-262.628	32.22	193
22.24	-274.628	32.24	172
22.26	-260.628	32.26	163
22.28	-262.628	32.28	183
22.3	-260.628	32.3	204
22.32	-260.628	32.32	181
22.34	-268.628	32.34	197
22.36	-275.628	32.36	195
22.38	-283.628	32.38	195
22.4	-270.628	32.4	179
22.42	-277.628	32.42	192
22.44	-268.628	32.44	172
22.46	-259.628	32.46	197
22.48	-248.628	32.48	190
22.5	-257.628	32.5	210
22.52	-263.628	32.52	233
22.54	-273.628	32.54	205
22.56	-276.628	32.56	215
22.58	-267.628	32.58	196
22.6	-254.628	32.6	237
22.62	-264.628	32.62	217
22.64	-248.628	32.64	223
22.66	-282.628	32.66	219
22.68	-261.628	32.68	253
22.7	-272.628	32.7	245
22.72	-261.628	32.72	251
22.74	-258.628	32.74	296
22.76	-280.628	32.76	284
22.78	-268.628	32.78	316
22.8	-273.628	32.8	349
22.82	-267.628	32.82	402
22.84	-261.628	32.84	401
22.86	-278.628	32.86	476
22.88	-279.628	32.88	539
22.9	-283.628	32.9	591
22.92	-266.628	32.92	633
22.94	-283.628	32.94	746
22.96	-267.628	32.96	839
22.98	-273.628	32.98	942
23	-267.628	33	1014
23.02	-277.628	33.02	1091
23.04	-269.628	33.04	1173
23.06	-262.628	33.06	1179
23.08	-272.628	33.08	1200
23.1	-260.628	33.1	1298
23.12	-258.628	33.12	1214
23.14	-269.628	33.14	1201
23.16	-267.628	33.16	1119
23.18	-269.628	33.18	1023
23.2	-264.628	33.2	939
23.22	-264.628	33.22	846
23.24	-269.628	33.24	847
23.26	-272.628	33.26	699
23.28	-291.628	33.28	605
23.3	-272.628	33.3	557
23.32	-268.628	33.32	502
23.34	-276.628	33.34	437
23.36	-276.628	33.36	379
23.38	-269.628	33.38	390
23.4	-273.628	33.4	297
23.42	-268.628	33.42	294
23.44	-262.628	33.44	282
23.46	-274.628	33.46	290
23.48	-281.628	33.48	217
23.5	-267.628	33.5	237
23.52	-259.628	33.52	224
23.54	-268.628	33.54	191
23.56	-275.628	33.56	204
23.58	-265.628	33.58	216
23.6	-276.628	33.6	220
23.62	-275.628	33.62	180
23.64	-279.628	33.64	196
23.66	-282.628	33.66	180
23.68	-267.628	33.68	182
23.7	-266.628	33.7	175
23.72	-263.628	33.72	181
23.74	-286.628	33.74	166
23.76	-287.628	33.76	176
23.78	-269.628	33.78	181
23.8	-270.628	33.8	183
23.82	-278.628	33.82	180
23.84	-264.628	33.84	142
23.86	-277.628	33.86	158
23.88	-264.628	33.88	166
23.9	-269.628	33.9	166
23.92	-274.628	33.92	140
23.94	-265.628	33.94	130
23.96	-269.628	33.96	133
23.98	-275.628	33.98	151
24	-283.628	34	151
24.02	-266.628	34.02	164
24.04	-271.628	34.04	152
24.06	-268.628	34.06	125
24.08	-272.628	34.08	154
24.1	-270.628	34.1	154
24.12	-265.628	34.12	156
24.14	-273.628	34.14	164
24.16	-268.628	34.16	151
24.18	-260.628	34.18	150
24.2	-268.628	34.2	149
24.22	-287.628	34.22	145
24.24	-269.628	34.24	141
24.26	-263.628	34.26	126
24.28	-277.628	34.28	139
24.3	-275.628	34.3	124
24.32	-281.628	34.32	149
24.34	-285.628	34.34	143
24.36	-271.628	34.36	139
24.38	-279.628	34.38	133
24.4	-270.628	34.4	147
24.42	-271.628	34.42	151
24.44	-267.628	34.44	150
24.46	-257.628	34.46	136
24.48	-275.628	34.48	115
24.5	-270.628	34.5	119
24.52	-290.628	34.52	123
24.54	-256.628	34.54	134
24.56	-268.628	34.56	125
24.58	-283.628	34.58	148
24.6	-265.628	34.6	147
24.62	-266.628	34.62	152
24.64	-271.628	34.64	129
24.66	-270.628	34.66	126
24.68	-276.628	34.68	138
24.7	-260.628	34.7	128
24.72	-280.628	34.72	130
24.74	-264.628	34.74	122
24.76	-275.628	34.76	134
24.78	-264.628	34.78	114
24.8	-260.628	34.8	138
24.82	-262.628	34.82	129
24.84	-259.628	34.84	134
24.86	-269.628	34.86	136
24.88	-278.628	34.88	130
24.9	-267.628	34.9	125
24.92	-259.628	34.92	138
24.94	-269.628	34.94	108
24.96	-257.628	34.96	115
24.98	-275.628	34.98	130
25	-267.628	35	131
25.02	-275.628	35.02	121
25.04	-269.628	35.04	110
25.06	-266.628	35.06	96
25.08	-275.628	35.08	139
25.1	-256.628	35.1	116
25.12	-267.628	35.12	120
25.14	-262.628	35.14	135
25.16	-255.628	35.16	120
25.18	-268.628	35.18	128
25.2	-277.628	35.2	115
25.22	-277.628	35.22	124
25.24	-272.628	35.24	124
25.26	-266.628	35.26	120
25.28	-267.628	35.28	119
25.3	-261.628	35.3	122
25.32	-262.628	35.32	131
25.34	-280.628	35.34	134
25.36	-274.628	35.36	134
25.38	-274.628	35.38	122
25.4	-272.628	35.4	119
25.42	-268.628	35.42	146
25.44	-268.628	35.44	123
25.46	-265.628	35.46	113
25.48	-265.628	35.48	121
25.5	-269.628	35.5	122
25.52	-270.628	35.52	123
25.54	-268.628	35.54	109
25.56	-267.628	35.56	127
25.58	-275.628	35.58	129
25.6	-268.628	35.6	109
25.62	-275.628	35.62	110
25.64	-273.628	35.64	119
25.66	-257.628	35.66	125
25.68	-264.628	35.68	113
25.7	-271.628	35.7	97
25.72	-269.628	35.72	121
25.74	-268.628	35.74	113
25.76	-279.628	35.76	131
25.78	-248.628	35.78	92
25.8	-266.628	35.8	103
25.82	-270.628	35.82	112
25.84	-247.628	35.84	129
25.86	-258.628	35.86	120
25.88	-270.628	35.88	108
25.9	-265.628	35.9	129
25.92	-254.628	35.92	104
25.94	-269.628	35.94	109
25.96	-278.628	35.96	114
25.98	-264.628	35.98	109
26	-262.628	36	101
26.02	-255.628	36.02	91
26.04	-256.628	36.04	109
26.06	-252.628	36.06	102
26.08	-258.628	36.08	129
26.1	-270.628	36.1	123
26.12	-253.628	36.12	123
26.14	-263.628	36.14	95
26.16	-256.628	36.16	116
26.18	-277.628	36.18	111
26.2	-267.628	36.2	105
26.22	-265.628	36.22	108
26.24	-272.628	36.24	106
26.26	-259.628	36.26	123
26.28	-275.628	36.28	108
26.3	-268.628	36.3	108
26.32	-251.628	36.32	110
26.34	-259.628	36.34	105
26.36	-264.628	36.36	102
26.38	-265.628	36.38	95
26.4	-258.628	36.4	115
26.42	-259.628	36.42	103
26.44	-247.628	36.44	122
26.46	-265.628	36.46	88
26.48	-265.628	36.48	94
26.5	-257.628	36.5	112
26.52	-263.628	36.52	112
26.54	-264.628	36.54	120
26.56	-267.628	36.56	99
26.58	-283.628	36.58	133
26.6	-266.628	36.6	115
26.62	-265.628	36.62	93
26.64	-236.628	36.64	93
26.66	-271.628	36.66	99
26.68	-267.628	36.68	103
26.7	-257.628	36.7	113
26.72	-260.628	36.72	112
26.74	-264.628	36.74	101
26.76	-250.628	36.76	105
26.78	-275.628	36.78	104
26.8	-261.628	36.8	111
26.82	-265.628	36.82	113
26.84	-246.628	36.84	113
26.86	-256.628	36.86	103
26.88	-259.628	36.88	103
26.9	-254.628	36.9	108
26.92	-257.628	36.92	109
26.94	-275.628	36.94	110
26.96	-243.628	36.96	125
26.98	-264.628	36.98	114
27	-258.628	37	116
27.02	-240.628	37.02	110
27.04	-238.628	37.04	114
27.06	-252.628	37.06	112
27.08	-261.628	37.08	94
27.1	-250.628	37.1	105
27.12	-229.628	37.12	118
27.14	-234.628	37.14	106
27.16	-239.628	37.16	96
27.18	-242.628	37.18	99
27.2	-223.628	37.2	83
27.22	-237.628	37.22	86
27.24	-223.628	37.24	98
27.26	-256.628	37.26	100
27.28	-232.628	37.28	108
27.3	-236.628	37.3	110
27.32	-220.628	37.32	105
27.34	-225.628	37.34	104
27.36	-222.628	37.36	107
27.38	-233.628	37.38	99
27.4	-218.628	37.4	92
27.42	-235.628	37.42	113
27.44	-224.628	37.44	90
27.46	-211.628	37.46	103
27.48	-181.628	37.48	94
27.5	-212.628	37.5	118
27.52	-184.628	37.52	82
27.54	-195.628	37.54	94
27.56	-182.628	37.56	99
27.58	-180.628	37.58	108
27.6	-155.628	37.6	93
27.62	-180.628	37.62	99
27.64	-172.628	37.64	88
27.66	-173.628	37.66	96
27.68	-157.628	37.68	82
27.7	-139.628	37.7	90
27.72	-122.628	37.72	86
27.74	-109.628	37.74	105
27.76	-112.628	37.76	88
27.78	-86.6277	37.78	94
27.8	-99.6277	37.8	97
27.82	-106.628	37.82	106
27.84	-85.6277	37.84	94
27.86	-74.6277	37.86	105
27.88	-83.6277	37.88	113
27.9	-78.6277	37.9	95
27.92	-59.6277	37.92	99
27.94	-59.6277	37.94	93
27.96	-43.6277	37.96	100
27.98	-3.62774	37.98	91
28	-7.62774	38	106
28.02	2.37226	38.02	97
28.04	20.3723	38.04	84
28.06	37.3723	38.06	103
28.08	73.3723	38.08	93
28.1	95.3723	38.1	90
28.12	127.372	38.12	113
28.14	182.372	38.14	96
28.16	196.372	38.16	118
28.18	234.372	38.18	110
28.2	320.372	38.2	100
28.22	377.372	38.22	106
28.24	437.372	38.24	111
28.26	607.372	38.26	82
28.28	692.372	38.28	91
28.3	791.372	38.3	101
28.32	948.372	38.32	109
28.34	1162.37	38.34	107
28.36	1395.37	38.36	107
28.38	1626.37	38.38	89
28.4	1887.37	38.4	108
28.42	2308.37	38.42	94
28.44	2658.37	38.44	105
28.46	2960.37	38.46	75
28.48	3443.37	38.48	104
28.5	3994.37	38.5	86
28.52	4374.37	38.52	80
28.54	4809.37	38.54	80
28.56	5026.37	38.56	80
28.58	5477.37	38.58	96
28.6	5568.37	38.6	92
28.62	5609.37	38.62	87
28.64	5629.37	38.64	92
28.66	5540.37	38.66	106
28.68	5426.37	38.68	80
28.7	5086.37	38.7	96
28.72	4905.37	38.72	107
28.74	4245.37	38.74	93
28.76	3943.37	38.76	95
28.78	3377.37	38.78	77
28.8	3001.37	38.8	91
28.82	2635.37	38.82	102
28.84	2309.37	38.84	98
28.86	1905.37	38.86	86
28.88	1508.37	38.88	111
28.9	1308.37	38.9	84
28.92	1080.37	38.92	93
28.94	869.372	38.94	81
28.96	688.372	38.96	97
28.98	599.372	38.98	109
29	503.372	39	92
29.02	394.372	39.02	81
29.04	334.372	39.04	88
29.06	230.372	39.06	100
29.08	208.372	39.08	94
29.1	175.372	39.1	96
29.12	131.372	39.12	106
29.14	70.3723	39.14	101
29.16	84.3723	39.16	101
29.18	66.3723	39.18	90
29.2	28.3723	39.2	103
29.22	16.3723	39.22	98
29.24	-17.6277	39.24	105
29.26	-40.6277	39.26	95
29.28	-57.6277	39.28	90
29.3	-49.6277	39.3	95
29.32	-91.6277	39.32	77
29.34	-79.6277	39.34	96
29.36	-95.6277	39.36	105
29.38	-113.628	39.38	94
29.4	-100.628	39.4	99
29.42	-114.628	39.42	91
29.44	-124.628	39.44	92
29.46	-121.628	39.46	102
29.48	-122.628	39.48	96
29.5	-144.628	39.5	100
29.52	-137.628	39.52	81
29.54	-162.628	39.54	97
29.56	-160.628	39.56	90
29.58	-149.628	39.58	111
29.6	-154.628	39.6	99
29.62	-161.628	39.62	116
29.64	-171.628	39.64	93
29.66	-159.628	39.66	98
29.68	-163.628	39.68	94
29.7	-169.628	39.7	92
29.72	-184.628	39.72	98
29.74	-193.628	39.74	102
29.76	-192.628	39.76	103
29.78	-187.628	39.78	82
29.8	-196.628	39.8	105
29.82	-178.628	39.82	102
29.84	-206.628	39.84	97
29.86	-192.628	39.86	113
29.88	-196.628	39.88	98
29.9	-209.628	39.9	111
29.92	-215.628	39.92	122
29.94	-218.628	39.94	117
29.96	-205.628	39.96	103
29.98	-204.628	39.98	104
30	-210.628	40	118
30.02	-195.628	40.02	112
30.04	-217.628	40.04	107
30.06	-211.628	40.06	128
30.08	-227.628	40.08	108
30.1	-228.628	40.1	113
30.12	-231.628	40.12	117
30.14	-229.628	40.14	114
30.16	-234.628	40.16	125
30.18	-224.628	40.18	98
30.2	-237.628	40.2	96
30.22	-231.628	40.22	97
30.24	-227.628	40.24	97
30.26	-232.628	40.26	102
30.28	-231.628	40.28	97
30.3	-247.628	40.3	95
30.32	-246.628	40.32	102
30.34	-242.628	40.34	105
30.36	-216.628	40.36	114
30.38	-242.628	40.38	109
30.4	-252.628	40.4	98
30.42	-255.628	40.42	86
30.44	-254.628	40.44	111
30.46	-244.628	40.46	120
30.48	-230.628	40.48	101
30.5	-250.628	40.5	92
30.52	-257.628	40.52	98
30.54	-257.628	40.54	107
30.56	-247.628	40.56	80
30.58	-242.628	40.58	85
30.6	-254.628	40.6	80
30.62	-263.628	40.62	86
30.64	-255.628	40.64	101
30.66	-230.628	40.66	85
30.68	-256.628	40.68	91
30.7	-261.628	40.7	95
30.72	-250.628	40.72	82
30.74	-264.628	40.74	96
30.76	-257.628	40.76	93
30.78	-267.628	40.78	96
30.8	-263.628	40.8	77
30.82	-263.628	40.82	92
30.84	-250.628	40.84	93
30.86	-256.628	40.86	81
30.88	-272.628	40.88	89
30.9	-253.628	40.9	90
30.92	-270.628	40.92	84
30.94	-250.628	40.94	85
30.96	-268.628	40.96	103
30.98	-256.628	40.98	98
31	-241.628	41	82
31.02	-252.628	41.02	101
31.04	-251.628	41.04	99
31.06	-273.628	41.06	89
31.08	-267.628	41.08	94
31.1	-272.628	41.1	94
31.12	-270.628	41.12	101
31.14	-272.628	41.14	77
31.16	-271.628	41.16	104
31.18	-254.628	41.18	93
31.2	-261.628	41.2	79
31.22	-268.628	41.22	105
31.24	-268.628	41.24	97
31.26	-272.628	41.26	93
31.28	-260.628	41.28	85
31.3	-266.628	41.3	102
31.32	-261.628	41.32	84
31.34	-269.628	41.34	104
31.36	-252.628	41.36	96
31.38	-274.628	41.38	88
31.4	-267.628	41.4	98
31.42	-271.628	41.42	90
31.44	-261.628	41.44	86
31.46	-252.628	41.46	86
31.48	-260.628	41.48	92
31.5	-257.628	41.5	92
31.52	-269.628	41.52	100
31.54	-266.628	41.54	90
31.56	-277.628	41.56	85
31.58	-276.628	41.58	82
31.6	-267.628	41.6	105
31.62	-269.628	41.62	90
31.64	-277.628	41.64	97
31.66	-267.628	41.66	82
31.68	-275.628	41.68	77
31.7	-264.628	41.7	69
31.72	-273.628	41.72	94
31.74	-278.628	41.74	69
31.76	-268.628	41.76	103
31.78	-274.628	41.78	109
31.8	-258.628	41.8	112
31.82	-270.628	41.82	85
31.84	-265.628	41.84	103
31.86	-263.628	41.86	75
31.88	-249.628	41.88	91
31.9	-275.628	41.9	99
31.92	-251.628	41.92	86
31.94	-262.628	41.94	103
31.96	-259.628	41.96	100
31.98	-261.628	41.98	87
32	-233.628	42	90
32.02	-264.628	42.02	99
32.04	-260.628	42.04	92
32.06	-250.628	42.06	84
32.08	-259.628	42.08	82
32.1	-260.628	42.1	96
32.12	-236.628	42.12	78
32.14	-251.628	42.14	62
32.16	-248.628	42.16	108
32.18	-239.628	42.18	97
32.2	-260.628	42.2	72
32.22	-247.628	42.22	96
32.24	-249.628	42.24	83
32.26	-226.628	42.26	109
32.28	-221.628	42.28	81
32.3	-244.628	42.3	74
32.32	-239.628	42.32	85
32.34	-238.628	42.34	97
32.36	-240.628	42.36	91
32.38	-229.628	42.38	68
32.4	-235.628	42.4	82
32.42	-217.628	42.42	94
32.44	-234.628	42.44	91
32.46	-246.628	42.46	94
32.48	-217.628	42.48	100
32.5	-231.628	42.5	96
32.52	-195.628	42.52	82
32.54	-227.628	42.54	93
32.56	-207.628	42.56	104
32.58	-205.628	42.58	78
32.6	-201.628	42.6	84
32.62	-206.628	42.62	82
32.64	-172.628	42.64	86
32.66	-160.628	42.66	83
32.68	-147.628	42.68	85
32.7	-161.628	42.7	95
32.72	-134.628	42.72	99
32.74	-106.628	42.74	97
32.76	-89.6277	42.76	102
32.78	-47.6277	42.78	110
32.8	-29.6277	42.8	86
32.82	-3.62774	42.82	83
32.84	55.3723	42.84	95
32.86	68.3723	42.86	87
32.88	130.372	42.88	91
32.9	142.372	42.9	93
32.92	223.372	42.92	74
32.94	290.372	42.94	82
32.96	371.372	42.96	99
32.98	482.372	42.98	86
33	643.372	43	96
33.02	718.372	43.02	95
33.04	894.372	43.04	106
33.06	1005.37	43.06	72
33.08	1073.37	43.08	74
33.1	1104.37	43.1	95
33.12	1192.37	43.12	93
33.14	1277.37	43.14	83
33.16	1324.37	43.16	91
33.18	1323.37	43.18	86
33.2	1234.37	43.2	77
33.22	1221.37	43.22	97
33.24	1240.37	43.24	89
33.26	1027.37	43.26	89
33.28	980.372	43.28	85
33.3	797.372	43.3	87
33.32	743.372	43.32	100
33.34	506.372	43.34	97
33.36	476.372	43.36	90
33.38	365.372	43.38	109
33.4	289.372	43.4	74
33.42	238.372	43.42	95
33.44	133.372	43.44	84
33.46	63.3723	43.46	83
33.48	26.3723	43.48	99
33.5	-19.6277	43.5	95
33.52	-51.6277	43.52	87
33.54	-89.6277	43.54	96
33.56	-96.6277	43.56	95
33.58	-118.628	43.58	90
33.6	-161.628	43.6	87
33.62	-146.628	43.62	113
33.64	-136.628	43.64	89
33.66	-176.628	43.66	89
33.68	-179.628	43.68	81
33.7	-201.628	43.7	82
33.72	-209.628	43.72	92
33.74	-198.628	43.74	107
33.76	-214.628	43.76	93
33.78	-219.628	43.78	79
33.8	-227.628	43.8	96
33.82	-233.628	43.82	104
33.84	-240.628	43.84	83
33.86	-229.628	43.86	90
33.88	-223.628	43.88	81
33.9	-253.628	43.9	86
33.92	-247.628	43.92	95
33.94	-243.628	43.94	87
33.96	-260.628	43.96	99
33.98	-257.628	43.98	93
34	-256.628	44	84
34.02	-260.628	44.02	87
34.04	-251.628	44.04	107
34.06	-265.628	44.06	90
34.08	-252.628	44.08	76
34.1	-262.628	44.1	83
34.12	-255.628	44.12	85
34.14	-269.628	44.14	93
34.16	-249.628	44.16	100
34.18	-264.628	44.18	84
34.2	-262.628	44.2	97
34.22	-260.628	44.22	111
34.24	-265.628	44.24	96
34.26	-276.628	44.26	103
34.28	-274.628	44.28	102
34.3	-279.628	44.3	93
34.32	-268.628	44.32	80
34.34	-275.628	44.34	99
34.36	-259.628	44.36	86
34.38	-280.628	44.38	88
34.4	-255.628	44.4	87
34.42	-270.628	44.42	100
34.44	-254.628	44.44	94
34.46	-274.628	44.46	88
34.48	-271.628	44.48	87
34.5	-285.628	44.5	81
34.52	-279.628	44.52	92
34.54	-284.628	44.54	92
34.56	-274.628	44.56	94
34.58	-289.628	44.58	93
34.6	-277.628	44.6	104
34.62	-283.628	44.62	80
34.64	-280.628	44.64	99
34.66	-263.628	44.66	96
34.68	-287.628	44.68	101
34.7	-276.628	44.7	80
34.72	-265.628	44.72	95
34.74	-276.628	44.74	84
34.76	-273.628	44.76	96
34.78	-286.628	44.78	82
34.8	-283.628	44.8	90
34.82	-298.628	44.82	92
34.84	-279.628	44.84	94
34.86	-297.628	44.86	104
34.88	-287.628	44.88	100
34.9	-288.628	44.9	91
34.92	-280.628	44.92	98
34.94	-293.628	44.94	95
34.96	-296.628	44.96	79
34.98	-294.628	44.98	104
35	-276.628	45	86
35.02	-276.628	45.02	82
35.04	-282.628	45.04	78
35.06	-283.628	45.06	96
35.08	-291.628	45.08	89
35.1	-295.628	45.1	84
35.12	-290.628	45.12	99
35.14	-282.628	45.14	82
35.16	-292.628	45.16	75
35.18	-282.628	45.18	99
35.2	-298.628	45.2	98
35.22	-289.628	45.22	90
35.24	-283.628	45.24	76
35.26	-286.628	45.26	83
35.28	-302.628	45.28	70
35.3	-286.628	45.3	84
35.32	-295.628	45.32	76
35.34	-291.628	45.34	88
35.36	-288.628	45.36	97
35.38	-277.628	45.38	77
35.4	-285.628	45.4	93
35.42	-294.628	45.42	82
35.44	-304.628	45.44	89
35.46	-296.628	45.46	90
35.48	-295.628	45.48	79
35.5	-294.628	45.5	80
35.52	-284.628	45.52	87
35.54	-289.628	45.54	82
35.56	-298.628	45.56	79
35.58	-289.628	45.58	84
35.6	-285.628	45.6	89
35.62	-288.628	45.62	80
35.64	-294.628	45.64	94
35.66	-310.628	45.66	95
35.68	-291.628	45.68	94
35.7	-299.628	45.7	101
35.72	-295.628	45.72	98
35.74	-296.628	45.74	78
35.76	-291.628	45.76	107
35.78	-299.628	45.78	104
35.8	-299.628	45.8	128
35.82	-301.628	45.82	90
35.84	-299.628	45.84	106
35.86	-300.628	45.86	87
35.88	-305.628	45.88	102
35.9	-298.628	45.9	97
35.92	-299.628	45.92	106
35.94	-297.628	45.94	94
35.96	-288.628	45.96	96
35.98	-293.628	45.98	107
36	-294.628	46	115
36.02	-290.628	46.02	110
36.04	-291.628	46.04	99
36.06	-297.628	46.06	97
36.08	-301.628	46.08	101
36.1	-299.628	46.1	109
36.12	-303.628	46.12	115
36.14	-300.628	46.14	117
36.16	-301.628	46.16	114
36.18	-301.628	46.18	113
36.2	-305.628	46.2	102
36.22	-296.628	46.22	105
36.24	-306.628	46.24	105
36.26	-291.628	46.26	124
36.28	-276.628	46.28	114
36.3	-305.628	46.3	120
36.32	-302.628	46.32	112
36.34	-298.628	46.34	124
36.36	-309.628	46.36	123
36.38	-289.628	46.38	137
36.4	-281.628	46.4	122
36.42	-298.628	46.42	126
36.44	-297.628	46.44	122
36.46	-295.628	46.46	138
36.48	-306.628	46.48	128
36.5	-301.628	46.5	139
36.52	-305.628	46.52	135
36.54	-292.628	46.54	132
36.56	-307.628	46.56	135
36.58	-301.628	46.58	145
36.6	-294.628	46.6	137
36.62	-304.628	46.62	163
36.64	-304.628	46.64	160
36.66	-286.628	46.66	142
36.68	-302.628	46.68	136
36.7	-310.628	46.7	162
36.72	-293.628	46.72	150
36.74	-302.628	46.74	144
36.76	-299.628	46.76	166
36.78	-295.628	46.78	177
36.8	-303.628	46.8	170
36.82	-299.628	46.82	170
36.84	-302.628	46.84	173
36.86	-312.628	46.86	161
36.88	-302.628	46.88	189
36.9	-293.628	46.9	183
36.92	-295.628	46.92	170
36.94	-298.628	46.94	208
36.96	-297.628	46.96	212
36.98	-301.628	46.98	239
37	-301.628	47	226
37.02	-290.628	47.02	250
37.04	-303.628	47.04	251
37.06	-298.628	47.06	215
37.08	-305.628	47.08	279
37.1	-308.628	47.1	299
37.12	-301.628	47.12	328
37.14	-293.628	47.14	346
37.16	-308.628	47.16	420
37.18	-292.628	47.18	428
37.2	-299.628	47.2	446
37.22	-301.628	47.22	549
37.24	-305.628	47.24	649
37.26	-295.628	47.26	716
37.28	-315.628	47.28	762
37.3	-312.628	47.3	879
37.32	-300.628	47.32	989
37.34	-298.628	47.34	1172
37.36	-310.628	47.36	1329
37.38	-306.628	47.38	1437
37.4	-304.628	47.4	1511
37.42	-304.628	47.42	1690
37.44	-306.628	47.44	1853
37.46	-308.628	47.46	1876
37.48	-309.628	47.48	1977
37.5	-323.628	47.5	1979
37.52	-314.628	47.52	2014
37.54	-295.628	47.54	2006
37.56	-307.628	47.56	1905
37.58	-300.628	47.58	1826
37.6	-305.628	47.6	1688
37.62	-304.628	47.62	1643
37.64	-312.628	47.64	1475
37.66	-304.628	47.66	1358
37.68	-300.628	47.68	1271
37.7	-310.628	47.7	1118
37.72	-306.628	47.72	946
37.74	-310.628	47.74	870
37.76	-323.628	47.76	744
37.78	-307.628	47.78	710
37.8	-304.628	47.8	625
37.82	-300.628	47.82	543
37.84	-297.628	47.84	472
37.86	-304.628	47.86	438
37.88	-297.628	47.88	392
37.9	-309.628	47.9	325
37.92	-308.628	47.92	300
37.94	-300.628	47.94	298
37.96	-305.628	47.96	247
37.98	-302.628	47.98	271
38	-306.628	48	229
38.02	-296.628	48.02	211
38.04	-298.628	48.04	197
38.06	-308.628	48.06	189
38.08	-305.628	48.08	162
38.1	-308.628	48.1	195
38.12	-304.628	48.12	170
38.14	-306.628	48.14	184
38.16	-297.628	48.16	185
38.18	-296.628	48.18	163
38.2	-308.628	48.2	152
38.22	-299.628	48.22	147
38.24	-301.628	48.24	142
38.26	-290.628	48.26	162
38.28	-303.628	48.28	141
38.3	-314.628	48.3	137
38.32	-315.628	48.32	130
38.34	-314.628	48.34	142
38.36	-312.628	48.36	124
38.38	-308.628	48.38	119
38.4	-311.628	48.4	126
38.42	-300.628	48.42	118
38.44	-302.628	48.44	118
38.46	-297.628	48.46	104
38.48	-304.628	48.48	119
38.5	-313.628	48.5	110
38.52	-301.628	48.52	115
38.54	-300.628	48.54	127
38.56	-302.628	48.56	113
38.58	-321.628	48.58	124
38.6	-309.628	48.6	110
38.62	-307.628	48.62	99
38.64	-304.628	48.64	95
38.66	-298.628	48.66	107
38.68	-299.628	48.68	106
38.7	-307.628	48.7	89
38.72	-313.628	48.72	100
38.74	-314.628	48.74	101
38.76	-308.628	48.76	120
38.78	-303.628	48.78	97
38.8	-307.628	48.8	80
38.82	-310.628	48.82	99
38.84	-312.628	48.84	98
38.86	-303.628	48.86	83
38.88	-308.628	48.88	112
38.9	-319.628	48.9	101
38.92	-304.628	48.92	85
38.94	-315.628	48.94	93
38.96	-314.628	48.96	104
38.98	-301.628	48.98	115
39	-303.628	49	110
39.02	-300.628	49.02	90
39.04	-313.628	49.04	98
39.06	-301.628	49.06	91
39.08	-302.628	49.08	87
39.1	-310.628	49.1	110
39.12	-305.628	49.12	90
39.14	-308.628	49.14	77
39.16	-309.628	49.16	87
39.18	-306.628	49.18	75
39.2	-308.628	49.2	66
39.22	-308.628	49.22	91
39.24	-301.628	49.24	85
39.26	-292.628	49.26	81
39.28	-317.628	49.28	84
39.3	-303.628	49.3	103
39.32	-300.628	49.32	93
39.34	-313.628	49.34	85
39.36	-317.628	49.36	89
39.38	-308.628	49.38	85
39.4	-309.628	49.4	95
39.42	-310.628	49.42	96
39.44	-299.628	49.44	87
39.46	-308.628	49.46	89
39.48	-300.628	49.48	77
39.5	-312.628	49.5	76
39.52	-314.628	49.52	90
39.54	-312.628	49.54	87
39.56	-309.628	49.56	91
39.58	-303.628	49.58	72
39.6	-314.628	49.6	74
39.62	-300.628	49.62	82
39.64	-315.628	49.64	96
39.66	-319.628	49.66	86
39.68	-309.628	49.68	80
39.7	-316.628	49.7	88
39.72	-310.628	49.72	84
39.74	-307.628	49.74	78
39.76	-310.628	49.76	73
39.78	-312.628	49.78	87
39.8	-315.628	49.8	81
39.82	-296.628	49.82	105
39.84	-309.628	49.84	92
39.86	-309.628	49.86	93
39.88	-312.628	49.88	98
39.9	-311.628	49.9	86
39.92	-309.628	49.92	94
39.94	-308.628	49.94	87
39.96	-310.628	49.96	92
39.98	-306.628	49.98	81
40	-293.628	50	70
40.02	-302.628	50.02	81
40.04	-302.628	50.04	71
40.06	-302.628	50.06	93
40.08	-300.628	50.08	69
40.1	-304.628	50.1	95
40.12	-309.628	50.12	69
40.14	-309.628	50.14	92
40.16	-310.628	50.16	70
40.18	-310.628	50.18	82
40.2	-307.628	50.2	72
40.22	-309.628	50.22	74
40.24	-297.628	50.24	82
40.26	-312.628	50.26	92
40.28	-303.628	50.28	84
40.3	-306.628	50.3	82
40.32	-317.628	50.32	65
40.34	-311.628	50.34	85
40.36	-304.628	50.36	72
40.38	-314.628	50.38	82
40.4	-299.628	50.4	86
40.42	-304.628	50.42	83
40.44	-312.628	50.44	85
40.46	-299.628	50.46	93
40.48	-317.628	50.48	83
40.5	-316.628	50.5	79
40.52	-322.628	50.52	97
40.54	-316.628	50.54	73
40.56	-303.628	50.56	89
40.58	-313.628	50.58	79
40.6	-305.628	50.6	83
40.62	-303.628	50.62	83
40.64	-305.628	50.64	77
40.66	-318.628	50.66	81
40.68	-312.628	50.68	85
40.7	-315.628	50.7	80
40.72	-303.628	50.72	79
40.74	-299.628	50.74	73
40.76	-315.628	50.76	75
40.78	-309.628	50.78	86
40.8	-309.628	50.8	79
40.82	-303.628	50.82	82
40.84	-317.628	50.84	90
40.86	-310.628	50.86	92
40.88	-309.628	50.88	84
40.9	-312.628	50.9	85
40.92	-298.628	50.92	82
40.94	-308.628	50.94	73
40.96	-302.628	50.96	84
40.98	-316.628	50.98	77
41	-317.628	51	80
41.02	-317.628	51.02	89
41.04	-301.628	51.04	83
41.06	-315.628	51.06	76
41.08	-307.628	51.08	90
41.1	-312.628	51.1	85
41.12	-302.628	51.12	97
41.14	-312.628	51.14	84
41.16	-314.628	51.16	88
41.18	-314.628	51.18	70
41.2	-315.628	51.2	74
41.22	-321.628	51.22	89
41.24	-308.628	51.24	87
41.26	-306.628	51.26	90
41.28	-302.628	51.28	85
41.3	-309.628	51.3	79
41.32	-308.628	51.32	83
41.34	-305.628	51.34	78
41.36	-304.628	51.36	82
41.38	-311.628	51.38	76
41.4	-313.628	51.4	82
41.42	-306.628	51.42	86
41.44	-320.628	51.44	73
41.46	-304.628	51.46	84
41.48	-312.628	51.48	78
41.5	-298.628	51.5	62
41.52	-312.628	51.52	99
41.54	-308.628	51.54	65
41.56	-309.628	51.56	76
41.58	-316.628	51.58	65
41.6	-305.628	51.6	68
41.62	-305.628	51.62	70
41.64	-299.628	51.64	75
41.66	-307.628	51.66	71
41.68	-311.628	51.68	79
41.7	-309.628	51.7	83
41.72	-302.628	51.72	77
41.74	-314.628	51.74	78
41.76	-316.628	51.76	88
41.78	-309.628	51.78	70
41.8	-312.628	51.8	75
41.82	-313.628	51.82	68
41.84	-303.628	51.84	84
41.86	-303.628	51.86	92
41.88	-306.628	51.88	85
41.9	-300.628	51.9	58
41.92	-294.628	51.92	89
41.94	-309.628	51.94	67
41.96	-307.628	51.96	84
41.98	-306.628	51.98	81
42	-315.628	52	92
42.02	-311.628	52.02	63
42.04	-311.628	52.04	84
42.06	-304.628	52.06	73
42.08	-312.628	52.08	85
42.1	-305.628	52.1	86
42.12	-312.628	52.12	75
42.14	-310.628	52.14	79
42.16	-302.628	52.16	79
42.18	-306.628	52.18	81
42.2	-313.628	52.2	74
42.22	-307.628	52.22	81
42.24	-314.628	52.24	75
42.26	-305.628	52.26	80
42.28	-311.628	52.28	77
42.3	-297.628	52.3	71
42.32	-304.628	52.32	79
42.34	-307.628	52.34	82
42.36	-312.628	52.36	83
42.38	-302.628	52.38	69
42.4	-312.628	52.4	76
42.42	-301.628	52.42	70
42.44	-312.628	52.44	64
42.46	-301.628	52.46	87
42.48	-305.628	52.48	71
42.5	-311.628	52.5	70
42.52	-314.628	52.52	71
42.54	-304.628	52.54	81
42.56	-306.628	52.56	70
42.58	-309.628	52.58	81
42.6	-299.628	52.6	77
42.62	-314.628	52.62	90
42.64	-307.628	52.64	70
42.66	-318.628	52.66	75
42.68	-320.628	52.68	73
42.7	-315.628	52.7	86
42.72	-302.628	52.72	70
42.74	-292.628	52.74	77
42.76	-305.628	52.76	74
42.78	-317.628	52.78	70
42.8	-310.628	52.8	75
42.82	-286.628	52.82	85
42.84	-311.628	52.84	60
42.86	-312.628	52.86	78
42.88	-308.628	52.88	83
42.9	-305.628	52.9	73
42.92	-314.628	52.92	82
42.94	-305.628	52.94	75
42.96	-305.628	52.96	67
42.98	-307.628	52.98	58
43	-306.628	53	83
43.02	-305.628	53.02	70
43.04	-308.628	53.04	72
43.06	-304.628	53.06	78
43.08	-312.628	53.08	63
43.1	-322.628	53.1	71
43.12	-315.628	53.12	95
43.14	-307.628	53.14	78
43.16	-317.628	53.16	77
43.18	-306.628	53.18	77
43.2	-314.628	53.2	54
43.22	-306.628	53.22	69
43.24	-315.628	53.24	76
43.26	-306.628	53.26	74
43.28	-302.628	53.28	80
43.3	-304.628	53.3	73
43.32	-307.628	53.32	79
43.34	-325.628	53.34	76
43.36	-310.628	53.36	76
43.38	-313.628	53.38	78
43.4	-305.628	53.4	70
43.42	-316.628	53.42	68
43.44	-295.628	53.44	74
43.46	-304.628	53.46	69
43.48	-307.628	53.48	72
43.5	-315.628	53.5	78
43.52	-309.628	53.52	90
43.54	-300.628	53.54	88
43.56	-312.628	53.56	92
43.58	-308.628	53.58	69
43.6	-305.628	53.6	81
43.62	-307.628	53.62	69
43.64	-310.628	53.64	68
43.66	-308.628	53.66	81
43.68	-304.628	53.68	72
43.7	-301.628	53.7	64
43.72	-303.628	53.72	92
43.74	-299.628	53.74	83
43.76	-310.628	53.76	97
43.78	-311.628	53.78	82
43.8	-314.628	53.8	68
43.82	-313.628	53.82	75
43.84	-308.628	53.84	67
43.86	-311.628	53.86	78
43.88	-311.628	53.88	76
43.9	-308.628	53.9	76
43.92	-310.628	53.92	80
43.94	-298.628	53.94	67
43.96	-318.628	53.96	76
43.98	-321.628	53.98	81
44	-312.628	54	81
44.02	-307.628	54.02	84
44.04	-314.628	54.04	78
44.06	-311.628	54.06	76
44.08	-299.628	54.08	63
44.1	-303.628	54.1	68
44.12	-305.628	54.12	68
44.14	-309.628	54.14	76
44.16	-311.628	54.16	82
44.18	-318.628	54.18	64
44.2	-309.628	54.2	91
44.22	-309.628	54.22	87
44.24	-311.628	54.24	107
44.26	-309.628	54.26	75
44.28	-309.628	54.28	73
44.3	-302.628	54.3	90
44.32	-312.628	54.32	80
44.34	-296.628	54.34	98
44.36	-299.628	54.36	78
44.38	-303.628	54.38	74
44.4	-305.628	54.4	88
44.42	-314.628	54.42	96
44.44	-292.628	54.44	91
44.46	-313.628	54.46	73
44.48	-303.628	54.48	83
44.5	-304.628	54.5	108
44.52	-306.628	54.52	80
44.54	-300.628	54.54	82
44.56	-310.628	54.56	78
44.58	-313.628	54.58	90
44.6	-304.628	54.6	76
44.62	-313.628	54.62	70
44.64	-303.628	54.64	93
44.66	-308.628	54.66	82
44.68	-317.628	54.68	102
44.7	-305.628	54.7	88
44.72	-310.628	54.72	79
44.74	-308.628	54.74	79
44.76	-312.628	54.76	106
44.78	-305.628	54.78	79
44.8	-299.628	54.8	95
44.82	-317.628	54.82	88
44.84	-309.628	54.84	82
44.86	-313.628	54.86	80
44.88	-295.628	54.88	89
44.9	-316.628	54.9	85
44.92	-310.628	54.92	81
44.94	-295.628	54.94	99
44.96	-313.628	54.96	100
44.98	-304.628	54.98	86
45	-302.628	55	104
45.02	-301.628	55.02	93
45.04	-308.628	55.04	87
45.06	-302.628	55.06	100
45.08	-308.628	55.08	93
45.1	-309.628	55.1	95
45.12	-307.628	55.12	96
45.14	-301.628	55.14	97
45.16	-288.628	55.16	94
45.18	-312.628	55.18	93
45.2	-300.628	55.2	99
45.22	-312.628	55.22	110
45.24	-306.628	55.24	92
45.26	-307.628	55.26	82
45.28	-302.628	55.28	94
45.3	-299.628	55.3	100
45.32	-303.628	55.32	96
45.34	-294.628	55.34	95
45.36	-296.628	55.36	97
45.38	-293.628	55.38	108
45.4	-310.628	55.4	129
45.42	-293.628	55.42	118
45.44	-301.628	55.44	109
45.46	-307.628	55.46	133
45.48	-297.628	55.48	101
45.5	-305.628	55.5	106
45.52	-310.628	55.52	115
45.54	-311.628	55.54	131
45.56	-288.628	55.56	117
45.58	-293.628	55.58	124
45.6	-307.628	55.6	132
45.62	-294.628	55.62	130
45.64	-292.628	55.64	135
45.66	-288.628	55.66	141
45.68	-292.628	55.68	121
45.7	-279.628	55.7	137
45.72	-292.628	55.72	144
45.74	-294.628	55.74	173
45.76	-293.628	55.76	174
45.78	-300.628	55.78	155
45.8	-290.628	55.8	199
45.82	-283.628	55.82	193
45.84	-278.628	55.84	188
45.86	-284.628	55.86	189
45.88	-285.628	55.88	218
45.9	-281.628	55.9	201
45.92	-281.628	55.92	222
45.94	-278.628	55.94	243
45.96	-263.628	55.96	260
45.98	-266.628	55.98	275
46	-268.628	56	309
46.02	-287.628	56.02	314
46.04	-274.628	56.04	334
46.06	-287.628	56.06	390
46.08	-259.628	56.08	442
46.1	-281.628	56.1	478
46.12	-270.628	56.12	544
46.14	-280.628	56.14	665
46.16	-261.628	56.16	724
46.18	-264.628	56.18	820
46.2	-267.628	56.2	881
46.22	-272.628	56.22	966
46.24	-265.628	56.24	1050
46.26	-258.628	56.26	1177
46.28	-266.628	56.28	1285
46.3	-263.628	56.3	1335
46.32	-278.628	56.32	1366
46.34	-252.628	56.34	1448
46.36	-244.628	56.36	1474
46.38	-259.628	56.38	1406
46.4	-257.628	56.4	1448
46.42	-255.628	56.42	1364
46.44	-266.628	56.44	1322
46.46	-255.628	56.46	1286
46.48	-233.628	56.48	1221
46.5	-247.628	56.5	1118
46.52	-247.628	56.52	1089
46.54	-239.628	56.54	985
46.56	-257.628	56.56	928
46.58	-241.628	56.58	802
46.6	-234.628	56.6	772
46.62	-234.628	56.62	645
46.64	-234.628	56.64	661
46.66	-241.628	56.66	525
46.68	-235.628	56.68	464
46.7	-232.628	56.7	403
46.72	-225.628	56.72	377
46.74	-220.628	56.74	337
46.76	-238.628	56.76	291
46.78	-210.628	56.78	286
46.8	-193.628	56.8	265
46.82	-191.628	56.82	260
46.84	-202.628	56.84	242
46.86	-161.628	56.86	194
46.88	-188.628	56.88	221
46.9	-173.628	56.9	212
46.92	-163.628	56.92	169
46.94	-143.628	56.94	165
46.96	-148.628	56.96	155
46.98	-129.628	56.98	153
47	-143.628	57	151
47.02	-131.628	57.02	137
47.04	-98.6277	57.04	157
47.06	-82.6277	57.06	135
47.08	-57.6277	57.08	142
47.1	-27.6277	57.1	140
47.12	-12.6277	57.12	135
47.14	0.37226	57.14	105
47.16	44.3723	57.16	119
47.18	79.3723	57.18	110
47.2	186.372	57.2	127
47.22	232.372	57.22	100
47.24	281.372	57.24	100
47.26	415.372	57.26	133
47.28	427.372	57.28	121
47.3	619.372	57.3	134
47.32	714.372	57.32	114
47.34	844.372	57.34	114
47.36	1002.37	57.36	106
47.38	1161.37	57.38	96
47.4	1229.37	57.4	107
47.42	1474.37	57.42	78
47.44	1731.37	57.44	110
47.46	1861.37	57.46	105
47.48	2052.37	57.48	119
47.5	2212.37	57.5	93
47.52	2278.37	57.52	95
47.54	2388.37	57.54	95
47.56	2338.37	57.56	108
47.58	2328.37	57.58	99
47.6	2459.37	57.6	107
47.62	2304.37	57.62	94
47.64	2257.37	57.64	83
47.66	2177.37	57.66	99
47.68	1964.37	57.68	94
47.7	1879.37	57.7	92
47.72	1664.37	57.72	96
47.74	1419.37	57.74	103
47.76	1359.37	57.76	79
47.78	1149.37	57.78	98
47.8	1051.37	57.8	82
47.82	830.372	57.82	85
47.84	728.372	57.84	88
47.86	584.372	57.86	89
47.88	467.372	57.88	87
47.9	393.372	57.9	77
47.92	317.372	57.92	96
47.94	222.372	57.94	75
47.96	182.372	57.96	102
47.98	111.372	57.98	97
48	55.3723	58	85
48.02	17.3723	58.02	106
48.04	-5.62774	58.04	95
48.06	-65.6277	58.06	100
48.08	-41.6277	58.08	80
48.1	-68.6277	58.1	92
48.12	-92.6277	58.12	94
48.14	-115.628	58.14	79
48.16	-141.628	58.16	96
48.18	-134.628	58.18	76
48.2	-146.628	58.2	92
48.22	-155.628	58.22	85
48.24	-170.628	58.24	100
48.26	-173.628	58.26	72
48.28	-199.628	58.28	87
48.3	-188.628	58.3	78
48.32	-213.628	58.32	91
48.34	-203.628	58.34	83
48.36	-226.628	58.36	91
48.38	-242.628	58.38	91
48.4	-208.628	58.4	98
48.42	-230.628	58.42	90
48.44	-234.628	58.44	81
48.46	-244.628	58.46	89
48.48	-234.628	58.48	97
48.5	-221.628	58.5	97
48.52	-255.628	58.52	97
48.54	-243.628	58.54	76
48.56	-253.628	58.56	102
48.58	-254.628	58.58	123
48.6	-238.628	58.6	100
48.62	-247.628	58.62	82
48.64	-246.628	58.64	97
48.66	-258.628	58.66	115
48.68	-262.628	58.68	108
48.7	-261.628	58.7	108
48.72	-258.628	58.72	126
48.74	-251.628	58.74	113
48.76	-273.628	58.76	119
48.78	-296.628	58.78	141
48.8	-272.628	58.8	137
48.82	-274.628	58.82	173
48.84	-282.628	58.84	151
48.86	-271.628	58.86	166
48.88	-268.628	58.88	165
48.9	-268.628	58.9	196
48.92	-262.628	58.92	200
48.94	-285.628	58.94	226
48.96	-279.628	58.96	246
48.98	-280.628	58.98	245
49	-284.628	59	260
49.02	-276.628	59.02	298
49.04	-282.628	59.04	312
49.06	-274.628	59.06	320
49.08	-292.628	59.08	317
49.1	-292.628	59.1	326
49.12	-285.628	59.12	337
49.14	-292.628	59.14	352
49.16	-295.628	59.16	341
49.18	-277.628	59.18	304
49.2	-282.628	59.2	308
49.22	-289.628	59.22	268
49.24	-280.628	59.24	285
49.26	-292.628	59.26	278
49.28	-288.628	59.28	222
49.3	-282.628	59.3	207
49.32	-282.628	59.32	191
49.34	-297.628	59.34	211
49.36	-293.628	59.36	203
49.38	-284.628	59.38	203
49.4	-289.628	59.4	184
49.42	-283.628	59.42	151
49.44	-288.628	59.44	137
49.46	-294.628	59.46	115
49.48	-287.628	59.48	129
49.5	-303.628	59.5	133
49.52	-294.628	59.52	126
49.54	-287.628	59.54	107
49.56	-291.628	59.56	104
49.58	-292.628	59.58	94
49.6	-286.628	59.6	107
49.62	-298.628	59.62	95
49.64	-285.628	59.64	110
49.66	-291.628	59.66	111
49.68	-281.628	59.68	85
49.7	-282.628	59.7	74
49.72	-284.628	59.72	103
49.74	-302.628	59.74	100
49.76	-288.628	59.76	70
49.78	-285.628	59.78	78
49.8	-290.628	59.8	81
49.82	-304.628	59.82	73
49.84	-284.628	59.84	74
49.86	-299.628	59.86	72
49.88	-301.628	59.88	90
49.9	-296.628	59.9	79
49.92	-303.628	59.92	99
[truncated: 4,504 more rows]

## Sheet: fig4b
2 Theta	Intensity	Intensity
degrees	a.u.	a.u.
	pd-ceo2-I	pd-ceo2-I-s
20	240	328
20.02	244	352
20.04	253	335
20.06	239	318
20.08	233	317
20.1	252	312
20.12	265	344
20.14	255	336
20.16	251	327
20.18	293	355
20.2	271	323
20.22	237	329
20.24	273	341
20.26	232	346
20.28	241	322
20.3	273	379
20.32	257	343
20.34	266	310
20.36	284	308
20.38	248	338
20.4	260	349
20.42	228	301
20.44	229	305
20.46	249	325
20.48	253	342
20.5	219	348
20.52	237	344
20.54	247	372
20.56	233	330
20.58	243	347
20.6	268	314
20.62	260	328
20.64	233	337
20.66	241	330
20.68	251	342
20.7	281	345
20.72	271	328
20.74	253	336
20.76	252	343
20.78	254	382
20.8	243	347
20.82	240	312
20.84	235	342
20.86	243	347
20.88	228	372
20.9	244	359
20.92	265	372
20.94	255	330
20.96	261	328
20.98	273	370
21	236	325
21.02	239	349
21.04	242	328
21.06	256	362
21.08	255	333
21.1	250	332
21.12	280	348
21.14	248	367
21.16	263	335
21.18	273	333
21.2	252	359
21.22	258	332
21.24	238	319
21.26	269	337
21.28	277	329
21.3	248	339
21.32	243	343
21.34	247	346
21.36	247	340
21.38	259	361
21.4	254	343
21.42	261	333
21.44	264	331
21.46	236	356
21.48	234	356
21.5	262	350
21.52	254	370
21.54	263	335
21.56	271	351
21.58	251	352
21.6	237	363
21.62	246	365
21.64	234	340
21.66	261	346
21.68	231	336
21.7	263	335
21.72	259	360
21.74	249	354
21.76	224	346
21.78	240	349
21.8	253	333
21.82	310	347
21.84	237	336
21.86	232	360
21.88	242	350
21.9	265	349
21.92	266	311
21.94	227	356
21.96	253	331
21.98	239	331
22	252	351
22.02	266	342
22.04	243	375
22.06	228	364
22.08	275	376
22.1	263	341
22.12	265	314
22.14	261	360
22.16	273	351
22.18	250	337
22.2	266	341
22.22	258	389
22.24	239	335
22.26	228	346
22.28	245	352
22.3	242	330
22.32	271	339
22.34	260	331
22.36	273	331
22.38	255	350
22.4	252	333
22.42	227	337
22.44	252	332
22.46	245	290
22.48	259	332
22.5	219	360
22.52	219	384
22.54	256	323
22.56	264	373
22.58	274	346
22.6	273	345
22.62	232	338
22.64	266	338
22.66	265	351
22.68	236	331
22.7	252	354
22.72	251	383
22.74	218	333
22.76	243	366
22.78	243	372
22.8	235	352
22.82	240	309
22.84	246	339
22.86	271	327
22.88	233	366
22.9	243	353
22.92	269	360
22.94	256	341
22.96	236	346
22.98	274	315
23	259	349
23.02	256	359
23.04	259	328
23.06	257	337
23.08	284	332
23.1	237	320
23.12	272	342
23.14	251	325
23.16	263	342
23.18	264	353
23.2	252	340
23.22	240	346
23.24	246	341
23.26	256	381
23.28	260	359
23.3	250	338
23.32	264	347
23.34	258	322
23.36	266	322
23.38	252	347
23.4	245	355
23.42	236	354
23.44	255	336
23.46	236	342
23.48	235	351
23.5	249	322
23.52	273	313
23.54	260	349
23.56	249	329
23.58	245	336
23.6	250	330
23.62	275	344
23.64	238	308
23.66	259	325
23.68	229	319
23.7	218	341
23.72	230	344
23.74	252	330
23.76	230	362
23.78	225	320
23.8	265	333
23.82	246	371
23.84	235	327
23.86	268	325
23.88	236	328
23.9	258	331
23.92	252	367
23.94	268	311
23.96	271	343
23.98	233	372
24	267	334
24.02	220	337
24.04	259	325
24.06	268	305
24.08	255	343
24.1	257	327
24.12	246	323
24.14	256	318
24.16	256	304
24.18	256	314
24.2	223	313
24.22	219	321
24.24	250	336
24.26	264	323
24.28	245	335
24.3	249	334
24.32	288	360
24.34	254	340
24.36	234	353
24.38	230	321
24.4	240	374
24.42	228	322
24.44	241	333
24.46	256	300
24.48	237	311
24.5	247	290
24.52	249	345
24.54	282	314
24.56	248	330
24.58	256	307
24.6	251	343
24.62	223	328
24.64	254	308
24.66	253	337
24.68	237	327
24.7	238	305
24.72	266	374
24.74	239	325
24.76	237	342
24.78	237	311
24.8	238	320
24.82	250	332
24.84	255	327
24.86	235	289
24.88	243	336
24.9	234	318
24.92	262	299
24.94	218	311
24.96	245	280
24.98	286	340
25	266	311
25.02	266	353
25.04	257	320
25.06	224	307
25.08	256	329
25.1	246	308
25.12	249	300
25.14	250	344
25.16	282	331
25.18	247	327
25.2	237	313
25.22	228	315
25.24	259	282
25.26	217	327
25.28	240	333
25.3	264	307
25.32	226	341
25.34	254	356
25.36	255	309
25.38	266	336
25.4	268	348
25.42	241	307
25.44	215	312
25.46	242	346
25.48	246	317
25.5	231	313
25.52	238	318
25.54	234	324
25.56	276	341
25.58	234	325
25.6	228	316
25.62	214	346
25.64	259	313
25.66	251	303
25.68	260	289
25.7	230	318
25.72	275	315
25.74	242	328
25.76	252	311
25.78	288	303
25.8	252	324
25.82	252	324
25.84	242	329
25.86	237	329
25.88	257	310
25.9	249	315
25.92	230	325
25.94	242	333
25.96	247	321
25.98	266	283
26	211	314
26.02	253	322
26.04	249	310
26.06	245	296
26.08	252	292
26.1	263	317
26.12	241	289
26.14	243	337
26.16	231	296
26.18	265	314
26.2	241	320
26.22	229	324
26.24	227	306
26.26	256	300
26.28	247	317
26.3	255	309
26.32	242	309
26.34	232	325
26.36	261	272
26.38	260	308
26.4	247	314
26.42	273	299
26.44	251	303
26.46	267	306
26.48	276	309
26.5	227	310
26.52	266	333
26.54	275	338
26.56	251	331
26.58	249	296
26.6	266	311
26.62	245	318
26.64	277	274
26.66	256	311
26.68	275	313
26.7	245	324
26.72	252	282
26.74	257	314
26.76	276	296
26.78	265	338
26.8	253	270
26.82	252	293
26.84	276	328
26.86	265	324
26.88	271	312
26.9	260	291
26.92	308	286
26.94	276	349
26.96	242	327
26.98	296	320
27	272	313
27.02	273	331
27.04	293	311
27.06	271	311
27.08	283	288
27.1	277	317
27.12	291	320
27.14	279	299
27.16	306	328
27.18	294	345
27.2	312	341
27.22	306	342
27.24	321	315
27.26	299	299
27.28	307	290
27.3	303	310
27.32	297	336
27.34	323	324
27.36	309	320
27.38	321	290
27.4	313	333
27.42	331	329
27.44	315	331
27.46	334	311
27.48	330	298
27.5	337	332
27.52	326	309
27.54	354	321
27.56	399	304
27.58	357	341
27.6	377	345
27.62	410	343
27.64	399	352
27.66	402	339
27.68	421	355
27.7	397	360
27.72	403	372
27.74	469	357
27.76	445	328
27.78	452	350
27.8	462	352
27.82	458	402
27.84	484	339
27.86	541	361
27.88	519	383
27.9	565	407
27.92	518	424
27.94	548	457
27.96	564	414
27.98	574	429
28	580	453
28.02	617	486
28.04	645	465
28.06	689	484
28.08	720	471
28.1	742	544
28.12	734	569
28.14	733	593
28.16	760	612
28.18	800	641
28.2	819	721
28.22	859	777
28.24	905	810
28.26	960	882
28.28	979	972
28.3	1006	987
28.32	1029	1196
28.34	1109	1277
28.36	1172	1465
28.38	1142	1514
28.4	1154	1769
28.42	1153	1905
28.44	1300	2011
28.46	1258	2243
28.48	1342	2427
28.5	1310	2521
28.52	1334	2659
28.54	1317	2603
28.56	1317	2722
28.58	1302	2551
28.6	1380	2519
28.62	1364	2350
28.64	1335	2189
28.66	1319	2057
28.68	1333	1846
28.7	1346	1722
28.72	1345	1533
28.74	1254	1378
28.76	1335	1171
28.78	1287	1087
28.8	1172	1011
28.82	1228	909
28.84	1134	800
28.86	1120	799
28.88	1081	692
28.9	1058	667
28.92	1054	614
28.94	961	554
28.96	877	568
28.98	887	516
29	860	488
29.02	816	468
29.04	826	435
29.06	762	462
29.08	728	415
29.1	728	396
29.12	707	404
29.14	681	369
29.16	655	381
29.18	657	391
29.2	605	367
29.22	587	384
29.24	597	361
29.26	582	354
29.28	535	329
29.3	527	296
29.32	479	336
29.34	473	355
29.36	464	335
29.38	477	315
29.4	449	330
29.42	440	312
29.44	452	305
29.46	408	314
29.48	398	302
29.5	443	325
29.52	395	308
29.54	381	306
29.56	387	311
29.58	376	307
29.6	382	315
29.62	361	329
29.64	321	292
29.66	355	260
29.68	324	306
29.7	335	259
29.72	320	271
29.74	315	284
29.76	351	294
29.78	304	269
29.8	339	277
29.82	321	284
29.84	308	294
29.86	311	299
29.88	278	291
29.9	320	276
29.92	290	281
29.94	291	279
29.96	274	282
29.98	279	276
30	277	254
30.02	277	247
30.04	277	276
30.06	257	298
30.08	257	298
30.1	261	290
30.12	260	291
30.14	270	298
30.16	310	293
30.18	268	250
30.2	259	239
30.22	250	263
30.24	229	244
30.26	268	272
30.28	267	255
30.3	238	285
30.32	212	320
30.34	239	265
30.36	231	244
30.38	264	254
30.4	246	237
30.42	253	266
30.44	239	277
30.46	220	256
30.48	216	240
30.5	242	271
30.52	220	278
30.54	221	240
30.56	233	254
30.58	256	249
30.6	225	226
30.62	217	267
30.64	237	258
30.66	221	267
30.68	231	251
30.7	224	261
30.72	223	239
30.74	250	232
30.76	237	251
30.78	218	235
30.8	249	235
30.82	219	250
30.84	241	243
30.86	232	230
30.88	239	261
30.9	210	259
30.92	205	248
30.94	205	248
30.96	230	239
30.98	242	222
31	220	231
31.02	189	266
31.04	207	232
31.06	224	234
31.08	221	238
31.1	209	264
31.12	255	239
31.14	230	240
31.16	210	227
31.18	209	253
31.2	207	256
31.22	216	251
31.24	219	249
31.26	220	260
31.28	204	233
31.3	213	231
31.32	215	223
31.34	182	239
31.36	209	236
31.38	217	253
31.4	208	251
31.42	211	221
31.44	200	238
31.46	214	230
31.48	215	257
31.5	224	253
31.52	211	257
31.54	211	214
31.56	199	224
31.58	215	251
31.6	235	235
31.62	202	238
31.64	215	223
31.66	192	254
31.68	210	237
31.7	230	239
31.72	218	243
31.74	198	203
31.76	192	224
31.78	214	214
31.8	210	250
31.82	221	225
31.84	220	234
31.86	198	210
31.88	206	251
31.9	212	209
31.92	229	227
31.94	220	235
31.96	219	247
31.98	198	247
32	211	247
32.02	185	234
32.04	210	223
32.06	211	234
32.08	233	231
32.1	200	241
32.12	218	249
32.14	220	230
32.16	244	240
32.18	241	239
32.2	220	225
32.22	209	232
32.24	249	226
32.26	220	258
32.28	246	280
32.3	262	242
32.32	252	263
32.34	268	252
32.36	240	229
32.38	230	238
32.4	270	233
32.42	278	231
32.44	287	248
32.46	303	256
32.48	277	272
32.5	281	257
32.52	276	260
32.54	298	272
32.56	281	281
32.58	277	284
32.6	285	250
32.62	308	241
32.64	315	284
32.66	318	281
32.68	327	311
32.7	312	329
32.72	337	314
32.74	376	341
32.76	373	358
32.78	364	353
32.8	344	397
32.82	414	425
32.84	410	430
32.86	400	433
32.88	420	501
32.9	404	520
32.92	434	580
32.94	450	624
32.96	467	665
32.98	477	703
33	459	785
33.02	467	834
33.04	474	885
33.06	472	896
33.08	488	890
33.1	456	905
33.12	514	882
33.14	482	869
33.16	499	827
33.18	485	796
33.2	495	712
33.22	456	658
33.24	489	622
33.26	436	590
33.28	458	505
33.3	459	450
33.32	442	435
33.34	441	407
33.36	413	403
33.38	401	352
33.4	429	353
33.42	423	323
33.44	378	295
33.46	360	299
33.48	386	278
33.5	361	298
33.52	330	264
33.54	317	251
33.56	313	269
33.58	340	235
33.6	304	264
33.62	337	239
33.64	290	249
33.66	288	247
33.68	302	218
33.7	287	255
33.72	280	211
33.74	260	243
33.76	237	214
33.78	256	219
33.8	237	224
33.82	220	210
33.84	229	198
33.86	244	230
33.88	233	224
33.9	223	220
33.92	208	201
33.94	224	193
33.96	205	224
33.98	212	189
34	205	226
34.02	218	191
34.04	174	183
34.06	199	200
34.08	213	209
34.1	206	205
34.12	215	202
34.14	211	229
34.16	200	194
34.18	188	177
34.2	174	193
34.22	185	203
34.24	191	207
34.26	179	189
34.28	159	212
34.3	186	208
34.32	192	205
34.34	171	192
34.36	141	182
34.38	198	194
34.4	175	184
34.42	194	200
34.44	152	201
34.46	163	180
34.48	181	196
34.5	160	166
34.52	164	197
34.54	173	167
34.56	154	182
34.58	195	187
34.6	185	197
34.62	160	183
34.64	152	199
34.66	162	178
34.68	167	178
34.7	155	180
34.72	163	149
34.74	164	190
34.76	168	191
34.78	162	172
34.8	179	171
34.82	181	173
34.84	153	164
34.86	141	166
34.88	171	178
34.9	173	191
34.92	157	190
34.94	161	163
34.96	157	185
34.98	153	184
35	177	169
35.02	158	182
35.04	149	221
35.06	143	180
35.08	150	202
35.1	156	180
35.12	150	189
35.14	142	186
35.16	142	171
35.18	152	179
35.2	150	167
35.22	175	181
35.24	145	168
35.26	143	182
35.28	141	152
35.3	148	174
35.32	153	170
35.34	149	186
35.36	145	169
35.38	170	175
35.4	144	182
35.42	134	159
35.44	141	159
35.46	130	183
35.48	140	184
35.5	129	166
35.52	116	202
35.54	143	173
35.56	146	175
35.58	143	184
35.6	158	189
35.62	145	155
35.64	148	173
35.66	137	183
35.68	147	162
35.7	131	176
35.72	123	152
35.74	146	195
35.76	126	171
35.78	138	192
35.8	153	153
35.82	125	163
35.84	159	184
35.86	137	165
35.88	120	169
35.9	133	177
35.92	149	180
35.94	130	180
35.96	129	168
35.98	135	164
36	141	187
36.02	153	158
36.04	141	160
36.06	159	142
36.08	140	167
36.1	154	155
36.12	143	184
36.14	148	158
36.16	152	149
36.18	138	158
36.2	138	188
36.22	143	162
36.24	150	156
36.26	134	167
36.28	129	174
36.3	131	147
36.32	117	160
36.34	115	149
36.36	121	172
36.38	131	146
36.4	135	164
36.42	140	159
36.44	133	170
36.46	102	169
36.48	146	161
36.5	134	145
36.52	119	156
36.54	127	172
36.56	127	174
36.58	113	161
36.6	125	165
36.62	128	153
36.64	146	165
36.66	148	183
36.68	138	168
36.7	113	151
36.72	148	168
36.74	120	159
36.76	128	144
36.78	123	166
36.8	137	148
36.82	123	158
36.84	111	169
36.86	113	157
36.88	124	136
36.9	110	140
36.92	137	182
36.94	107	182
36.96	127	147
36.98	143	151
37	130	149
37.02	118	155
37.04	103	159
37.06	123	151
37.08	141	133
37.1	111	161
37.12	124	157
37.14	131	146
37.16	121	181
37.18	135	165
37.2	135	163
37.22	132	159
37.24	116	144
37.26	115	158
37.28	123	139
37.3	133	137
37.32	114	148
37.34	144	146
37.36	122	139
37.38	127	142
37.4	99	160
37.42	120	157
37.44	114	147
37.46	128	147
37.48	144	163
37.5	119	162
37.52	103	142
37.54	104	148
37.56	120	140
37.58	106	161
37.6	130	159
37.62	138	164
37.64	112	169
37.66	108	138
37.68	115	147
37.7	106	139
37.72	118	163
37.74	113	123
37.76	122	139
37.78	117	148
37.8	104	150
37.82	111	132
37.84	125	139
37.86	114	149
37.88	120	152
37.9	121	142
37.92	117	140
37.94	123	145
37.96	117	156
37.98	111	143
38	120	146
38.02	129	146
38.04	136	138
38.06	94	149
38.08	116	152
38.1	115	155
38.12	115	151
38.14	102	140
38.16	142	147
38.18	118	138
38.2	106	149
38.22	130	117
38.24	105	161
38.26	97	139
38.28	123	115
38.3	117	161
38.32	104	154
38.34	123	127
38.36	108	165
38.38	93	158
38.4	105	141
38.42	116	139
38.44	118	129
38.46	111	141
38.48	127	142
38.5	104	140
38.52	123	139
38.54	118	156
38.56	101	124
38.58	109	128
38.6	131	132
38.62	109	132
38.64	103	139
38.66	109	134
38.68	122	153
38.7	109	147
38.72	111	145
38.74	98	157
38.76	126	138
38.78	104	129
38.8	94	130
38.82	123	134
38.84	103	131
38.86	119	130
38.88	116	133
38.9	102	133
38.92	92	140
38.94	109	136
38.96	104	130
38.98	131	138
39	114	136
39.02	114	123
39.04	104	138
39.06	111	138
39.08	109	159
39.1	104	147
39.12	88	128
39.14	114	136
39.16	106	136
39.18	106	139
39.2	115	129
39.22	106	147
39.24	99	161
39.26	124	131
39.28	111	140
39.3	98	119
39.32	107	138
39.34	93	153
39.36	121	142
39.38	113	143
39.4	122	124
39.42	108	118
39.44	116	150
39.46	129	145
39.48	117	130
39.5	101	128
39.52	124	135
39.54	108	115
39.56	100	142
39.58	122	132
39.6	100	140
39.62	106	131
39.64	109	137
39.66	113	138
39.68	127	129
39.7	115	145
39.72	113	133
39.74	125	146
39.76	111	123
39.78	120	138
39.8	104	140
39.82	91	145
39.84	75	141
39.86	102	118
39.88	105	138
39.9	86	127
39.92	111	133
39.94	114	156
39.96	98	154
39.98	100	134
40	109	138
40.02	91	150
40.04	102	165
40.06	92	178
40.08	116	163
40.1	111	154
40.12	101	143
40.14	105	170
40.16	107	163
40.18	108	153
40.2	114	169
40.22	103	149
40.24	107	144
40.26	100	160
40.28	119	140
40.3	109	149
40.32	109	129
40.34	107	137
40.36	104	156
40.38	118	138
40.4	114	129
40.42	105	147
40.44	126	140
40.46	100	124
40.48	97	118
40.5	95	103
40.52	108	146
40.54	119	143
40.56	115	143
40.58	121	137
40.6	102	108
40.62	100	136
40.64	113	147
40.66	128	138
40.68	110	147
40.7	117	139
40.72	110	133
40.74	99	151
40.76	100	138
40.78	104	126
40.8	112	119
40.82	88	125
40.84	95	137
40.86	96	135
40.88	122	123
40.9	118	127
40.92	100	157
40.94	119	133
40.96	97	115
40.98	114	127
41	96	139
41.02	108	125
41.04	101	111
41.06	105	139
41.08	104	125
41.1	99	122
41.12	115	131
41.14	100	145
41.16	121	113
41.18	118	129
41.2	116	142
41.22	100	140
41.24	110	151
41.26	107	126
41.28	98	128
41.3	94	115
41.32	109	110
41.34	107	139
41.36	115	133
41.38	92	134
41.4	105	146
41.42	99	133
41.44	105	120
41.46	110	138
41.48	93	130
41.5	101	115
41.52	94	131
41.54	114	130
41.56	106	110
41.58	90	135
41.6	104	120
41.62	106	129
41.64	113	132
41.66	107	133
41.68	112	124
41.7	104	129
41.72	102	151
41.74	110	130
41.76	99	144
41.78	116	126
41.8	97	136
41.82	103	146
41.84	117	129
41.86	103	123
41.88	112	137
41.9	111	153
41.92	102	142
41.94	105	116
41.96	114	138
41.98	103	131
42	90	140
42.02	96	127
42.04	124	134
42.06	119	133
42.08	106	123
42.1	97	121
42.12	108	127
42.14	120	119
42.16	112	125
42.18	97	123
42.2	110	123
42.22	94	128
42.24	99	106
42.26	102	150
42.28	94	132
42.3	92	138
42.32	98	131
42.34	123	157
42.36	111	144
42.38	98	138
42.4	100	127
42.42	82	123
42.44	97	122
42.46	110	121
42.48	116	132
42.5	108	149
42.52	97	126
42.54	108	132
42.56	103	158
42.58	101	141
42.6	99	111
42.62	92	132
42.64	86	126
42.66	119	137
42.68	115	121
42.7	103	122
42.72	115	119
42.74	111	123
42.76	100	145
42.78	119	133
42.8	99	149
42.82	108	128
42.84	114	125
42.86	116	133
42.88	100	159
42.9	110	122
42.92	97	138
42.94	112	133
42.96	96	118
42.98	115	142
43	107	146
43.02	119	115
43.04	120	127
43.06	116	132
43.08	123	120
43.1	98	115
43.12	100	132
43.14	89	123
43.16	110	115
43.18	103	98
43.2	101	130
43.22	96	123
43.24	99	147
43.26	101	149
43.28	111	136
43.3	120	137
43.32	100	145
43.34	117	144
43.36	97	129
43.38	119	128
43.4	111	124
43.42	108	126
43.44	119	123
43.46	101	113
43.48	113	142
43.5	112	139
43.52	104	126
43.54	114	125
43.56	111	123
43.58	105	120
43.6	91	128
43.62	100	135
43.64	99	143
43.66	110	141
43.68	98	125
43.7	116	127
43.72	82	124
43.74	123	127
43.76	101	126
43.78	99	119
43.8	111	131
43.82	110	129
43.84	92	135
43.86	85	116
43.88	91	116
43.9	110	130
43.92	88	129
43.94	121	116
43.96	126	132
43.98	104	130
44	106	128
44.02	101	139
44.04	118	124
44.06	106	121
44.08	100	131
44.1	123	122
44.12	102	135
44.14	107	125
44.16	97	139
44.18	128	114
44.2	90	125
44.22	106	132
44.24	104	131
44.26	93	123
44.28	95	139
44.3	100	125
44.32	118	120
44.34	94	136
44.36	97	115
44.38	101	95
44.4	100	118
44.42	108	125
44.44	115	120
44.46	111	125
44.48	109	116
44.5	97	132
44.52	108	126
44.54	122	126
44.56	95	137
44.58	95	122
44.6	96	143
44.62	100	127
44.64	110	120
44.66	101	136
44.68	111	120
44.7	101	118
44.72	99	139
44.74	108	129
44.76	114	131
44.78	114	136
44.8	111	133
44.82	103	110
44.84	98	134
44.86	122	146
44.88	117	143
44.9	113	126
44.92	104	125
44.94	136	122
44.96	118	116
44.98	116	107
45	103	126
45.02	111	113
45.04	111	113
45.06	123	130
45.08	103	139
45.1	121	126
45.12	107	142
45.14	106	127
45.16	108	115
45.18	111	122
45.2	119	114
45.22	116	124
45.24	121	126
45.26	107	135
45.28	135	130
45.3	111	127
45.32	128	127
45.34	127	121
45.36	116	120
45.38	102	137
45.4	123	127
45.42	121	131
45.44	131	149
45.46	128	120
45.48	116	115
45.5	120	135
45.52	130	121
45.54	130	145
45.56	114	132
45.58	125	153
45.6	111	123
45.62	127	142
45.64	129	137
45.66	135	138
45.68	129	121
45.7	145	139
45.72	127	160
45.74	130	118
45.76	125	134
45.78	135	142
45.8	119	130
45.82	134	152
45.84	156	116
45.86	156	141
45.88	149	133
45.9	149	136
45.92	144	140
45.94	141	167
45.96	144	146
45.98	155	149
46	158	135
46.02	147	141
46.04	148	146
46.06	125	143
46.08	141	147
46.1	137	150
46.12	143	144
46.14	158	153
46.16	163	152
46.18	167	162
46.2	169	162
46.22	164	148
46.24	168	147
46.26	152	154
46.28	165	154
46.3	172	146
46.32	162	137
46.34	188	134
46.36	208	140
46.38	169	176
46.4	199	173
46.42	207	142
46.44	242	170
46.46	209	139
46.48	238	178
46.5	216	156
46.52	189	169
46.54	218	149
46.56	223	156
46.58	239	154
46.6	211	188
46.62	238	194
46.64	246	187
46.66	223	188
46.68	234	167
46.7	257	185
46.72	270	181
46.74	289	195
46.76	275	184
46.78	293	195
46.8	316	200
46.82	296	188
46.84	289	181
46.86	301	216
46.88	317	217
46.9	314	220
46.92	331	230
46.94	351	228
46.96	366	245
46.98	374	226
47	377	251
47.02	387	263
47.04	398	264
47.06	384	296
47.08	456	294
47.1	476	329
47.12	449	361
47.14	481	365
47.16	493	439
47.18	524	436
47.2	538	472
47.22	516	520
47.24	474	573
47.26	560	606
47.28	556	670
47.3	569	721
47.32	608	772
47.34	618	960
47.36	575	995
47.38	586	1030
47.4	600	1151
47.42	643	1207
47.44	643	1255
47.46	619	1323
47.48	629	1374
47.5	625	1392
47.52	648	1346
47.54	648	1338
47.56	620	1254
47.58	655	1239
47.6	633	1231
47.62	625	1092
47.64	639	1018
47.66	629	951
47.68	640	894
47.7	635	810
47.72	584	767
47.74	586	670
47.76	586	664
47.78	582	557
47.8	585	500
47.82	564	478
47.84	506	457
47.86	499	415
47.88	533	400
47.9	488	369
47.92	485	316
47.94	483	325
47.96	500	280
47.98	489	268
48	453	274
48.02	428	257
48.04	459	251
48.06	386	211
48.08	397	241
48.1	377	208
48.12	356	220
48.14	340	220
48.16	347	211
48.18	330	190
48.2	329	193
48.22	346	181
48.24	301	154
48.26	299	175
48.28	274	182
48.3	291	188
48.32	322	172
48.34	263	172
48.36	262	158
48.38	256	140
48.4	259	147
48.42	258	137
48.44	252	152
48.46	221	149
48.48	222	141
48.5	223	158
48.52	176	140
48.54	214	154
48.56	202	144
48.58	218	118
48.6	223	136
48.62	187	130
48.64	188	138
48.66	188	126
48.68	167	151
48.7	170	125
48.72	172	126
48.74	157	117
48.76	189	122
48.78	186	124
48.8	143	137
48.82	177	139
48.84	177	127
48.86	149	134
48.88	176	144
48.9	161	128
48.92	146	126
48.94	168	138
48.96	157	102
48.98	167	116
49	145	132
49.02	129	124
49.04	156	129
49.06	149	114
49.08	152	123
49.1	151	119
49.12	138	116
49.14	168	118
49.16	130	110
49.18	133	152
49.2	128	121
49.22	117	142
49.24	127	116
49.26	112	124
49.28	125	119
49.3	110	135
49.32	131	106
49.34	108	109
49.36	121	129
49.38	117	128
49.4	132	111
49.42	102	106
49.44	129	109
49.46	121	115
49.48	100	123
49.5	95	118
49.52	125	120
49.54	136	113
49.56	129	124
49.58	124	119
49.6	97	121
49.62	125	133
49.64	112	126
49.66	120	115
49.68	129	119
49.7	100	106
49.72	117	117
49.74	107	121
49.76	125	123
49.78	110	123
49.8	104	120
49.82	112	131
49.84	105	108
49.86	110	122
49.88	122	124
49.9	93	99
49.92	104	110
49.94	106	128
49.96	102	124
49.98	104	113
50	115	95
50.02	104	118
50.04	93	118
50.06	104	129
50.08	108	115
50.1	95	134
50.12	103	119
50.14	109	131
50.16	115	114
50.18	110	106
50.2	101	130
50.22	109	105
50.24	119	124
50.26	106	106
50.28	91	108
50.3	108	109
50.32	100	120
50.34	97	114
50.36	111	125
50.38	107	128
50.4	97	137
50.42	104	107
50.44	100	110
50.46	100	120
50.48	106	112
50.5	97	118
50.52	99	107
50.54	107	105
50.56	82	102
50.58	104	118
50.6	109	114
50.62	95	110
50.64	95	114
50.66	98	110
50.68	91	111
50.7	92	88
50.72	97	114
50.74	105	111
50.76	114	114
50.78	109	99
50.8	104	118
50.82	104	104
50.84	111	105
50.86	116	111
50.88	100	117
50.9	85	103
50.92	90	118
50.94	93	105
50.96	81	126
50.98	82	117
51	93	113
51.02	93	94
51.04	90	108
51.06	105	101
51.08	115	127
51.1	79	117
51.12	100	116
51.14	98	101
51.16	89	116
51.18	122	107
51.2	103	112
51.22	90	92
51.24	89	114
51.26	98	110
51.28	91	124
51.3	82	113
51.32	96	108
51.34	95	107
51.36	95	111
51.38	89	118
51.4	91	121
51.42	112	119
51.44	113	116
51.46	95	110
51.48	93	123
51.5	98	121
51.52	78	112
51.54	95	105
51.56	111	99
51.58	88	98
51.6	87	103
51.62	105	133
51.64	112	113
51.66	98	123
51.68	93	110
51.7	89	109
51.72	107	106
51.74	93	101
51.76	80	109
51.78	101	103
51.8	83	102
51.82	84	114
51.84	95	114
51.86	104	112
51.88	107	101
51.9	100	93
51.92	100	101
51.94	111	136
51.96	85	121
51.98	100	116
52	106	113
52.02	96	106
52.04	86	103
52.06	94	120
52.08	111	107
52.1	84	107
52.12	102	101
52.14	112	106
52.16	101	90
52.18	96	121
52.2	97	116
52.22	92	120
52.24	75	106
52.26	72	103
52.28	89	110
52.3	88	124
52.32	99	116
52.34	82	116
52.36	91	116
52.38	102	104
52.4	101	117
52.42	125	121
52.44	112	101
52.46	94	105
52.48	85	107
52.5	86	128
52.52	93	108
52.54	112	123
52.56	90	116
52.58	96	110
52.6	87	101
52.62	107	89
52.64	97	108
52.66	85	95
52.68	99	115
52.7	97	87
52.72	84	107
52.74	91	116
52.76	94	112
52.78	86	112
52.8	95	119
52.82	98	104
52.84	77	88
52.86	92	97
52.88	91	126
52.9	92	112
52.92	94	100
52.94	88	108
52.96	104	105
52.98	96	106
53	89	113
53.02	92	125
53.04	116	107
53.06	97	118
53.08	114	127
53.1	98	94
53.12	101	110
53.14	88	109
53.16	86	119
53.18	101	118
53.2	107	118
53.22	91	117
53.24	96	112
53.26	102	105
53.28	101	104
53.3	95	110
53.32	94	109
53.34	95	113
53.36	99	108
53.38	129	110
53.4	93	110
53.42	100	98
53.44	90	109
53.46	88	111
53.48	104	112
53.5	83	120
53.52	92	106
53.54	84	120
53.56	100	100
53.58	101	93
53.6	108	107
53.62	89	98
53.64	91	105
53.66	104	103
53.68	85	112
53.7	106	106
53.72	120	108
53.74	89	93
53.76	98	84
53.78	96	101
53.8	103	102
53.82	101	119
53.84	107	110
53.86	91	100
53.88	110	95
53.9	101	109
53.92	97	108
53.94	98	122
53.96	104	106
53.98	99	120
54	101	111
54.02	100	99
54.04	102	101
54.06	93	107
54.08	102	107
54.1	101	108
54.12	91	112
54.14	107	114
54.16	109	105
54.18	107	98
54.2	114	96
54.22	95	111
54.24	111	119
54.26	103	114
54.28	108	121
54.3	118	119
54.32	90	119
54.34	96	119
54.36	119	108
54.38	118	113
54.4	127	114
54.42	109	124
54.44	115	122
54.46	104	111
54.48	116	118
54.5	102	118
54.52	112	115
54.54	113	117
54.56	115	101
54.58	109	120
54.6	110	135
54.62	123	103
54.64	133	113
54.66	122	128
54.68	143	126
54.7	115	123
54.72	129	124
54.74	100	130
54.76	119	118
54.78	120	129
54.8	117	119
54.82	116	126
54.84	113	139
54.86	138	107
54.88	136	121
54.9	121	127
54.92	105	112
54.94	159	118
54.96	120	107
54.98	132	110
55	140	109
55.02	153	115
55.04	154	141
55.06	157	107
55.08	156	124
55.1	132	137
55.12	150	145
55.14	144	120
55.16	142	115
55.18	158	119
55.2	160	123
55.22	164	106
55.24	170	125
55.26	166	139
55.28	172	147
55.3	190	139
55.32	182	130
55.34	163	145
55.36	194	125
55.38	177	133
55.4	178	127
55.42	224	137
55.44	177	132
55.46	174	151
55.48	209	148
55.5	198	148
55.52	201	157
55.54	219	147
55.56	208	162
55.58	224	137
55.6	248	153
55.62	239	158
55.64	231	158
55.66	261	177
55.68	253	173
55.7	219	171
55.72	253	186
55.74	283	167
55.76	266	170
55.78	266	175
55.8	295	216
55.82	327	217
55.84	313	207
55.86	315	228
55.88	294	236
55.9	345	270
55.92	322	252
55.94	353	254
55.96	400	282
55.98	379	315
56	370	297
56.02	356	336
56.04	354	383
56.06	388	377
56.08	417	394
56.1	404	452
56.12	393	502
56.14	372	583
56.16	489	596
56.18	456	617
56.2	455	655
56.22	456	729
56.24	447	814
56.26	446	888
56.28	439	937
56.3	486	939
56.32	483	1007
56.34	483	1022
56.36	484	993
56.38	466	1085
56.4	463	954
56.42	473	964
56.44	535	931
56.46	449	946
56.48	491	867
56.5	484	803
56.52	468	818
56.54	485	714
56.56	478	703
56.58	454	619
56.6	460	596
56.62	413	537
56.64	471	490
56.66	466	427
56.68	442	451
56.7	436	368
56.72	447	330
56.74	393	384
56.76	404	320
56.78	363	279
56.8	367	249
56.82	399	277
56.84	362	239
56.86	346	244
56.88	359	248
56.9	353	199
56.92	303	210
56.94	357	181
56.96	334	176
56.98	326	192
57	288	178
57.02	294	159
57.04	279	165
57.06	273	162
57.08	282	191
57.1	267	147
57.12	273	162
57.14	253	153
57.16	249	153
57.18	255	162
57.2	257	142
57.22	228	129
57.24	198	140
57.26	229	129
57.28	219	123
57.3	223	123
57.32	173	143
57.34	192	148
57.36	213	123
57.38	197	143
57.4	210	120
57.42	175	131
57.44	177	117
57.46	166	139
57.48	166	113
57.5	190	123
57.52	193	113
57.54	169	139
57.56	179	133
57.58	162	118
57.6	181	121
57.62	139	135
57.64	140	120
57.66	150	115
57.68	154	100
57.7	174	110
57.72	155	128
57.74	143	112
57.76	152	136
57.78	139	124
57.8	146	117
57.82	149	107
57.84	149	104
57.86	134	139
57.88	175	128
57.9	133	110
57.92	151	116
57.94	136	128
57.96	137	110
57.98	151	121
58	150	93
58.02	144	100
58.04	142	114
58.06	141	113
58.08	128	125
58.1	137	133
58.12	148	106
58.14	150	125
58.16	125	119
58.18	107	124
58.2	129	114
58.22	153	100
58.24	154	111
58.26	134	118
58.28	129	113
58.3	125	110
58.32	137	128
58.34	145	110
58.36	144	109
58.38	138	101
58.4	127	120
58.42	136	109
58.44	131	119
58.46	111	96
58.48	124	120
58.5	124	112
58.52	152	130
58.54	139	119
58.56	127	122
58.58	143	131
58.6	143	120
58.62	137	133
58.64	158	122
58.66	118	132
58.68	125	131
58.7	124	161
58.72	140	152
58.74	146	128
58.76	164	157
58.78	137	151
58.8	162	141
58.82	156	159
58.84	142	156
58.86	149	179
58.88	156	188
58.9	158	218
58.92	137	209
58.94	170	227
58.96	147	201
58.98	161	236
59	119	237
59.02	161	275
59.04	170	267
59.06	152	231
59.08	154	272
59.1	173	304
59.12	154	270
59.14	162	243
59.16	158	261
59.18	178	267
59.2	186	250
59.22	180	243
59.24	151	240
59.26	138	246
59.28	154	200
59.3	167	188
59.32	170	215
59.34	166	200
59.36	163	180
59.38	147	176
59.4	142	184
59.42	146	171
59.44	147	180
59.46	136	158
59.48	144	145
59.5	151	135
59.52	158	159
59.54	153	136
59.56	128	136
59.58	139	118
59.6	123	123
59.62	142	147
59.64	140	115
59.66	115	131
59.68	118	108
59.7	108	117
59.72	144	132
59.74	118	114
59.76	119	130
59.78	115	98
59.8	142	118
59.82	115	107
59.84	128	119
59.86	124	106
59.88	116	118
59.9	116	113
59.92	115	111
[truncated: 1,004 more rows]

## Sheet: fig 6a
Energy	Normalised absorption	Normalised absorption	Normalised absorption
eV	a.u.	a.u.	a.u.
	Pd/CeO2-I-S	Pd/CeO2-AT-S	Pd-foil
24155	0.00835	0.01545	0.00722
24160	0.00693	0.01755	0.0056
24165	0.00683	0.01604	0.00476
24170	0.000979321	0.01201	0.00467
24175	0.00406	0.00961	0.00332
24180	0.00563	0.00742	0.0038
24185	0.00628	0.00544	0.00236
24190	0.00267	0.00743	0.0019
24195	0.00226	0.00349	0.00169
24200	0.00134	0.00138	0.00192
24205	0.0049	-0.0018	0.00143
24210	0.00165	-0.00173	-0.000225259
24215	0.00259	0.000920158	-0.000191168
24220	-0.00303	0.00216	0.000513179
24225	0.000302322	0.0017	0.000133714
24230	-0.00209	-0.00143	-5.82247e-05
24235	-0.0011	8.09506e-05	-0.000564722
24240	-0.00323	-0.000356684	-0.000172331
24245	-0.00418	0.000860439	2.40691e-05
24250	-0.00262	0.000152223	-0.0012
24255	-0.00269	-0.00169	-0.000751998
24260	-0.00159	-0.000220655	0.00352
24265	0.00182	2.18034e-05	-0.00777
24270	0.00156	-0.00306	-0.00166
24275	-0.000887889	-0.00117	-0.00153
24280	0.00206	0.0028	-0.01526
24285	0.00516	0.00148	0.02164
24290	0.00297	-9.76352e-05	0.000208703
24295	0.0073	0.000619835	0.00078405
24300	0.01075	0.00731	0.00195
24305	0.01762	0.00668	0.00492
24310	0.02118	0.01372	0.00883
24315	0.023	0.0193	0.01041
24320	0.03172	0.03107	0.01645
24325	0.04456	0.04115	0.0243
24330	0.06817	0.06447	0.0363
24330.5	0.06884	0.06512	0.03755
24331	0.07256	0.06735	0.03772
24331.5	0.07021	0.06965	0.03848
24332	0.0785	0.07263	0.03812
24332.5	0.07954	0.07524	0.03658
24333	0.08462	0.0816	0.03648
24333.5	0.09111	0.0832	0.03832
24334	0.0929	0.08596	0.04181
24334.5	0.09697	0.08458	0.04579
24335	0.09824	0.09194	0.04813
24335.5	0.10356	0.0977	0.0523
24336	0.10985	0.10009	0.05722
24336.5	0.11076	0.10423	0.06137
24337	0.11661	0.11121	0.06654
24337.5	0.12224	0.11267	0.07601
24338	0.12636	0.11963	0.085
24338.5	0.13569	0.12365	0.09286
24339	0.13887	0.13068	0.09556
24339.5	0.14697	0.13986	0.092
24340	0.15286	0.14473	0.09099
24340.5	0.15926	0.15303	0.0955
24341	0.17307	0.16029	0.09944
24341.5	0.18071	0.17198	0.10507
24342	0.19077	0.1844	0.11257
24342.5	0.2018	0.19283	0.12022
24343	0.21379	0.21087	0.13046
24343.5	0.23452	0.22479	0.14155
24344	0.24592	0.23494	0.15166
24344.5	0.26654	0.25376	0.16473
24345	0.286	0.27642	0.17943
24345.5	0.30809	0.29	0.19386
24346	0.33103	0.31654	0.21253
24346.5	0.35475	0.3405	0.23455
24347	0.37707	0.3627	0.25475
24347.5	0.40638	0.39019	0.27778
24348	0.43238	0.41722	0.30225
24348.5	0.45654	0.44305	0.32615
24349	0.48088	0.47007	0.35386
24349.5	0.50574	0.49087	0.37785
24350	0.5332	0.51711	0.40528
24350.5	0.55903	0.54091	0.43231
24351	0.57684	0.56367	0.45433
24351.5	0.59791	0.58803	0.47989
24352	0.62325	0.60757	0.50437
24352.5	0.6383	0.62636	0.52436
24353	0.65783	0.64562	0.54717
24353.5	0.67802	0.66638	0.56661
24354	0.69293	0.68147	0.5837
24354.5	0.71082	0.69965	0.60208
24355	0.72476	0.71599	0.62161
24355.5	0.74071	0.73138	0.63919
24356	0.75991	0.75032	0.65923
24356.5	0.77525	0.76546	0.67931
24357	0.7911	0.78141	0.6969
24357.5	0.80623	0.79671	0.71852
24358	0.82371	0.8164	0.74062
24358.5	0.83896	0.83132	0.75947
24359	0.85612	0.84667	0.78288
24359.5	0.86876	0.86098	0.80217
24360	0.88463	0.87761	0.82438
24360.5	0.89844	0.89075	0.84783
24361	0.90918	0.90507	0.86537
24361.5	0.92555	0.91728	0.88542
24362	0.93468	0.9296	0.90351
24362.5	0.94455	0.93894	0.91651
24363	0.95284	0.94744	0.9301
24363.5	0.96123	0.95765	0.94157
24364	0.96551	0.96223	0.9501
24364.5	0.97149	0.96973	0.95774
24365	0.97543	0.97437	0.96311
24365.5	0.98006	0.97713	0.96678
24366	0.98171	0.98217	0.96944
24366.5	0.98213	0.98447	0.97193
24367	0.98297	0.98511	0.97198
24367.5	0.98414	0.9871	0.97179
24368	0.9838	0.98691	0.97185
24368.5	0.98329	0.98858	0.97069
24369	0.98287	0.98728	0.96915
24369.5	0.97968	0.98633	0.96698
24370	0.97894	0.98677	0.96415
24370.5	0.97747	0.98266	0.96119
24371	0.97408	0.98074	0.95753
24371.5	0.97134	0.978	0.95155
24372	0.96988	0.97553	0.94643
24372.5	0.96712	0.97247	0.94261
24373	0.96205	0.96899	0.93676
24373.5	0.96102	0.96581	0.93214
24374	0.95698	0.96415	0.92817
24374.5	0.95569	0.96233	0.92519
24375	0.95174	0.95979	0.92198
24375.5	0.95068	0.95741	0.91959
24376	0.95007	0.95666	0.91785
24376.5	0.94971	0.95832	0.91763
24377	0.9484	0.95725	0.91695
24377.5	0.95043	0.95521	0.91755
24378	0.9503	0.95689	0.91743
24378.5	0.95263	0.95731	0.91897
24379	0.95479	0.95769	0.92246
24379.5	0.95654	0.96154	0.92484
24380	0.95727	0.96158	0.92818
24380.5	0.96042	0.96469	0.93249
24381	0.9639	0.96663	0.93761
24381.5	0.96831	0.97014	0.94248
24382	0.97227	0.97501	0.9466
24382.5	0.97552	0.97729	0.95338
24383	0.98074	0.98005	0.96004
24383.5	0.98457	0.98361	0.96656
24384	0.98798	0.98824	0.97453
24384.5	0.99143	0.99282	0.98239
24385	0.99588	0.99638	0.99055
24385.5	1.00196	0.99887	0.99911
24386	1.00386	1.00211	1.00397
24386.5	1.0079	1.00544	1.01066
24387	1.01338	1.01111	1.01966
24387.5	1.0146	1.01469	1.02632
24388	1.01927	1.01619	1.03327
24388.5	1.02353	1.01941	1.03901
24389	1.02586	1.01998	1.04329
24389.5	1.02653	1.02312	1.0488
24390	1.03027	1.02544	1.05291
24391	1.03085	1.02515	1.05643
24392	1.0291	1.02428	1.05624
24393	1.02599	1.02095	1.05038
24394	1.01685	1.01422	1.03891
24395	1.00754	1.006	1.02446
24396	0.99797	0.99629	1.00657
24397	0.98696	0.98439	0.98745
24398	0.97517	0.97428	0.96887
24399	0.96465	0.96541	0.95209
24400	0.95657	0.95784	0.93891
24401	0.94956	0.95412	0.92905
24402	0.94689	0.9503	0.92296
24403	0.94443	0.94824	0.92086
24404	0.94608	0.94635	0.92173
24405	0.94796	0.94819	0.92368
24406	0.95219	0.95128	0.92816
24407	0.95424	0.9548	0.93436
24408	0.96049	0.95969	0.94095
24409	0.96121	0.96159	0.94635
24410	0.96753	0.96463	0.95285
24411	0.97115	0.9696	0.95798
24412	0.97236	0.97184	0.96218
24413	0.97544	0.97385	0.96579
24414	0.97719	0.97724	0.96918
24415	0.98017	0.97956	0.97141
24416	0.98065	0.97952	0.97429
24417	0.98166	0.98361	0.9754
24418	0.98554	0.98644	0.97638
24419	0.98578	0.98555	0.98001
24420	0.98992	0.98932	0.98312
24421	0.99271	0.99158	0.9878
24422	0.99639	0.99587	0.99254
24423	1.00085	1.00138	1.0009
24424	1.00729	1.00646	1.00887
24425	1.01118	1.01066	1.01725
24426	1.01847	1.01531	1.0255
24427	1.02297	1.01911	1.03219
24428	1.02482	1.0224	1.0394
24429	1.02526	1.02631	1.04326
24430	1.02893	1.02762	1.04512
24431	1.02823	1.02687	1.04457
24432	1.02496	1.02646	1.04128
24433	1.02432	1.02386	1.03745
24434	1.02055	1.02025	1.03106
24435	1.01563	1.01671	1.02372
24436	1.01148	1.01389	1.01593
24437	1.00663	1.00768	1.00802
24438	0.99987	1.00269	1.00039
24439	0.99621	0.9999	0.99318
24440	0.99222	0.99444	0.98615
24441	0.9885	0.99088	0.98169
24442	0.98455	0.98714	0.97914
24443	0.98302	0.98402	0.97561
24444	0.98372	0.98358	0.97181
24445	0.98098	0.98119	0.97054
24446	0.97991	0.98194	0.96774
24447	0.97952	0.97981	0.9601
24448	0.97852	0.98256	0.95938
24449	0.98011	0.9845	0.96526
24450	0.98096	0.98475	0.96869
24451	0.98132	0.98264	0.9693
24452	0.98165	0.9838	0.97113
24453	0.98348	0.98516	0.97385
24454	0.98432	0.98496	0.97624
24455	0.98536	0.9865	0.97742
24456	0.98683	0.98735	0.97935
24457	0.98781	0.98829	0.98195
24458	0.99038	0.99028	0.98407
24459	0.99199	0.99206	0.9868
24460	0.99276	0.99403	0.98823
24461	0.9946	0.99385	0.99174
24462	0.99511	0.99547	0.99444
24463	0.99778	0.99701	0.99682
24464	1.0001	0.9998	0.99934
24465	0.99993	1.0002	1.00063
24466	1.00281	1.00006	1.00344
24467	1.00243	1.00072	1.00587
24468	1.00616	1.00357	1.00715
24469	1.00566	1.00487	1.00927
24470	1.00523	1.0037	1.01174
24471	1.00632	1.00637	1.01355
24472	1.00874	1.00588	1.01567
24473	1.01064	1.0082	1.01648
24474	1.01045	1.00806	1.01781
24475	1.00931	1.00964	1.01885
24476	1.00892	1.00816	1.01897
24477	1.01275	1.00917	1.01936
24478	1.00996	1.00978	1.0178
24479	1.00949	1.00749	1.01736
24480	1.00886	1.00738	1.01527
24481	1.00808	1.00582	1.0131
24482	1.00579	1.00415	1.01053
24483	1.00397	1.00384	1.00704
24484	1.00133	1.0017	1.00466
24485	1.00185	0.99834	1.00104
24486	0.99866	0.99788	0.99752
24487	0.99564	0.99562	0.99528
24488	0.9956	0.99543	0.99155
24489	0.99282	0.99256	0.98921
24490	0.99162	0.9921	0.98591
24491	0.9893	0.99043	0.98365
24492	0.98873	0.9891	0.983
24493	0.98711	0.98875	0.98104
24494	0.98701	0.9863	0.97954
24495	0.98553	0.98575	0.98032
24496	0.98749	0.98571	0.98212
24497	0.98779	0.98497	0.98565
24498	0.98786	0.98489	0.9867
24499	0.98796	0.9853	0.98686
24500	0.98821	0.98681	0.98589
24502	0.99022	0.98881	0.97837
24504	0.99308	0.99368	0.9829
24506	0.99791	0.99764	0.99445
24508	1.00077	1.00157	1.00038
24510	1.00168	1.00171	1.00425
24512	1.00551	1.00565	1.00771
24514	1.00768	1.00871	1.00968
24516	1.00811	1.00844	1.00826
24518	1.0093	1.01029	1.01191
24520	1.01021	1.01035	1.01784
24522	1.01167	1.00918	1.02084
24524	1.01072	1.01125	1.01451
24526	1.01014	1.01068	1.01442
24528	1.0087	1.00833	1.01313
24530	1.00694	1.00738	1.01142
24532	1.00552	1.00771	1.0105
24534	1.0054	1.008	1.00861
24536	1.00456	1.00531	1.00648
24538	1.00556	1.00361	1.00484
24540	1.0012	1.00349	1.004
24542	1.00208	1.0004	1.00275
24544	1.00129	0.99961	1.00005
24546	0.99779	0.9998	0.99772
24548	0.9981	0.99775	0.99511
24550	0.99414	0.99495	0.99188
24552	0.99358	0.99429	0.98961
24554	0.9918	0.99261	0.98668
24556	0.99074	0.9911	0.98558
24558	0.98971	0.99225	0.98437
24560	0.9881	0.99134	0.98342
24562	0.98907	0.98993	0.98257
24564	0.98883	0.99115	0.98197
24566	0.98926	0.99009	0.98314
24568	0.98936	0.99115	0.98421
24570	0.99069	0.99073	0.98544
24572	0.99166	0.99153	0.98745
24574	0.99445	0.99372	0.98968
24576	0.996	0.99578	0.99358
24578	0.9974	0.99714	0.99712
24580	1.00133	0.99966	1.00167
24582	1.00132	1.00163	1.00369
24584	1.00368	1.00084	1.00633
24586	1.00522	1.00526	1.00815
24588	1.00845	1.00548	1.01059
24590	1.00747	1.00673	1.01266
24592	1.00884	1.00927	1.01517
24594	1.0101	1.00857	1.01631
24596	1.01067	1.00784	1.01728
24598	1.01112	1.00978	1.01805
24600	1.01128	1.01083	1.02
24603	1.01042	1.01035	1.01936
24606	1.0107	1.00919	1.01813
24609	1.00995	1.00719	1.0148
24612	1.00773	1.0069	1.01016
24615	1.00278	1.00312	1.00486
24618	1.0012	1.00104	0.99933
24621	0.99798	0.99919	0.99364
24624	0.99515	0.99665	0.99039
24627	0.99333	0.99429	0.98706
24630	0.9914	0.99282	0.98606
24633	0.98984	0.99281	0.9852
24636	0.99026	0.99199	0.98468
24639	0.99112	0.99166	0.98459
24642	0.99076	0.99282	0.98535
24645	0.99094	0.99484	0.9798
24648	0.99139	0.99275	0.98083
24651	0.99175	0.99207	0.99537
24654	0.99358	0.99165	0.99134
24657	0.99616	0.99665	0.99142
24660	0.99652	0.99765	0.99526
24663	0.99919	0.99887	0.99927
24666	1.00082	1.00143	1.00195
24669	1.00363	1.00356	1.00568
24672	1.00492	1.00438	1.00891
24675	1.00764	1.00481	1.0115
24678	1.00918	1.00716	1.0142
24681	1.01095	1.00902	1.01681
24684	1.01223	1.00914	1.01691
24687	1.0109	1.0098	1.01662
24690	1.00957	1.00907	1.0159
24693	1.00935	1.0069	1.01366
24696	1.00748	1.00531	1.01081
24699	1.00432	1.00503	1.00676
24702	1.00246	1.00229	1.00244
24705	0.99951	0.99975	0.99781
24708	0.99662	0.99814	0.99476
24711	0.99531	0.99653	0.99201
24714	0.99458	0.99371	0.99
24717	0.99393	0.99356	0.98953
24720	0.99263	0.99463	0.98907
24723	0.9945	0.99435	0.98978
24726	0.99347	0.99486	0.98989
24729	0.99463	0.99573	0.99096
24732	0.99585	0.99594	0.99267
24735	0.9956	0.99647	0.99356
24738	0.99584	0.99702	0.99345
24741	0.99588	0.99602	0.99346
24744	0.99579	0.99576	0.9931
24747	0.99594	0.99618	0.99304
24750	0.99634	0.99678	0.99288
24754	0.99704	0.99615	0.99509
24758	0.99794	0.99785	0.99784
24762	1.00029	0.99853	1.00048
24766	1.00199	0.99997	1.00254
24770	1.00328	1.00272	1.00509
24774	1.0042	1.00353	1.00752
24778	1.00551	1.00445	1.00912
24782	1.0059	1.00632	1.01072
24786	1.00718	1.00644	1.01231
24790	1.00802	1.00813	1.01273
24794	1.00731	1.00758	1.01245
24798	1.00748	1.00464	1.01045
24802	1.00527	1.00526	1.00768
24806	1.00362	1.0025	1.00418
24810	1.00082	1.00146	0.99989
24814	0.99822	0.99933	0.9948
24818	0.99638	0.99744	0.9917
24822	0.99499	0.99651	0.9916
24826	0.99437	0.99586	0.99228
24830	0.99471	0.99636	0.9937
24834	0.99534	0.99744	0.99395
24838	0.99629	0.99636	0.99484
24842	0.99652	0.99667	0.99547
24846	0.99675	0.9973	0.99547
24850	0.99737	0.99857	0.99619
24854	0.99863	0.99822	0.99628
24858	0.99861	0.99734	0.99746
24862	0.99919	0.99873	0.99903
24866	0.99883	0.99838	1.001
24870	1.00047	0.99962	1.00243
24874	1.00055	1.00099	1.00294
24878	1.00109	1.00107	1.0052
24882	1.00126	1.00113	1.00543
24886	1.0027	1.00275	1.00575
24890	1.00239	1.00281	1.0064
24894	1.00193	1.0029	1.00782
24898	1.00311	1.001	1.00761
24902	1.002	1.00325	1.00625
24906	1.00251	1.00206	1.00548
24910	1.00216	1.00089	1.00437
24914	1.00052	1.00169	1.00409
24918	0.99907	1.00132	1.00336
24922	0.99853	0.99875	1.00178
24926	0.99619	0.99822	1.00028
24930	0.99631	0.99824	0.99884
24934	0.99554	0.99716	0.99775
24938	0.99611	0.99653	0.99658
24942	0.99462	0.99536	0.99554
24946	0.9946	0.99597	0.9959
24950	0.99467	0.99539	0.99612
24955	0.99537	0.99563	0.99595
24960	0.99337	0.99473	0.99554
24965	0.99411	0.99608	0.99589
24970	0.99566	0.99565	0.99676
24975	0.99482	0.99585	0.99735
24980	0.99439	0.99603	0.99741
24985	0.99461	0.99625	0.99872
24990	0.99539	0.99627	0.99996
24995	0.99682	0.99816	1.00095
25000	0.99718	0.99748	1.00192

## Sheet: fig 6b
R	FT magnitude	FT magnitude	FT magnitude
Å	Å\+(-4)	Å\+(-4)	Å\+(-4)
	Pd-Ce-5-T	Pd-Ce-8-T	Pd_foil
0	0.04698	0.0423	0.05781
0.03068	0.04575	0.04145	0.05554
0.06136	0.0422	0.0391	0.04892
0.09204	0.03685	0.03579	0.03839
0.12272	0.03067	0.03248	0.02471
0.1534	0.02549	0.03048	0.00885
0.18408	0.02396	0.0309	0.00805
0.21476	0.02735	0.03378	0.02467
0.24544	0.03376	0.03807	0.03975
0.27612	0.04071	0.04243	0.05207
0.3068	0.04658	0.04578	0.06056
0.33748	0.05039	0.0474	0.0644
0.36816	0.05159	0.04689	0.06309
0.39884	0.04993	0.0442	0.0565
0.42951	0.04547	0.03965	0.04492
0.46019	0.03866	0.03414	0.02907
0.49087	0.03057	0.02945	0.01027
0.52155	0.02373	0.02826	0.01166
0.55223	0.02281	0.03211	0.03255
0.58291	0.02957	0.03947	0.05216
0.61359	0.03988	0.04786	0.06857
0.64427	0.05031	0.05535	0.08024
0.67495	0.05899	0.06067	0.08593
0.70563	0.06475	0.06289	0.08486
0.73631	0.06676	0.06143	0.07675
0.76699	0.06449	0.05602	0.06195
0.79767	0.0577	0.04673	0.04135
0.82835	0.04644	0.03422	0.01651
0.85903	0.03105	0.02092	0.01117
0.88971	0.01226	0.01795	0.03844
0.92039	0.00973	0.03276	0.06353
0.95107	0.0325	0.05262	0.08393
0.98175	0.05557	0.07253	0.09752
1.01243	0.07737	0.0904	0.1026
1.04311	0.0964	0.10462	0.09814
1.07379	0.11127	0.11383	0.08388
1.10447	0.12069	0.11689	0.06041
1.13515	0.12362	0.11293	0.0292
1.16583	0.11934	0.10141	0.00761
1.19651	0.10755	0.08224	0.04677
1.22718	0.08854	0.05578	0.08506
1.25786	0.06366	0.02366	0.11874
1.28854	0.03819	0.02071	0.14422
1.31922	0.03632	0.06208	0.15823
1.3499	0.06794	0.10724	0.15824
1.38058	0.10848	0.15273	0.14266
1.41126	0.14976	0.19608	0.11118
1.44194	0.18817	0.23487	0.06533
1.47262	0.22092	0.26678	0.02046
1.5033	0.2455	0.28968	0.07129
1.53398	0.25976	0.30176	0.14482
1.56466	0.26199	0.30168	0.21899
1.59534	0.25105	0.28875	0.2871
1.62602	0.22662	0.2631	0.34306
1.6567	0.1896	0.22612	0.38139
1.68738	0.14351	0.18155	0.39777
1.71806	0.10043	0.13899	0.3898
1.74874	0.09745	0.12171	0.35822
1.77942	0.1525	0.15241	0.30958
1.8101	0.23286	0.2161	0.26269
1.84078	0.32074	0.29176	0.25638
1.87146	0.40848	0.36861	0.32113
1.90214	0.49086	0.4404	0.43898
1.93282	0.56353	0.50257	0.57975
1.9635	0.6227	0.55151	0.72308
1.99418	0.66526	0.58443	0.85481
2.02485	0.68888	0.59946	0.96408
2.05553	0.69232	0.59583	1.04274
2.08621	0.67567	0.57413	1.08582
2.11689	0.64083	0.53684	1.09243
2.14757	0.59219	0.48912	1.06728
2.17825	0.53779	0.44022	1.0227
2.20893	0.49089	0.40486	0.98073
2.23961	0.4697	0.40112	0.97203
2.27029	0.49053	0.43992	1.02549
2.30097	0.55595	0.5162	1.15108
2.33165	0.6544	0.61583	1.33513
2.36233	0.77047	0.72524	1.55233
2.39301	0.89117	0.83412	1.77714
2.42369	1.00668	0.9348	1.98787
2.45437	1.10958	1.02153	2.1671
2.48505	1.19426	1.08996	2.30148
2.51573	1.25659	1.13701	2.38151
2.54641	1.29375	1.16071	2.40149
2.57709	1.30418	1.16021	2.35948
2.60777	1.28755	1.13569	2.25713
2.63845	1.24462	1.08834	2.09941
2.66913	1.17726	1.02023	1.89424
2.69981	1.08821	0.93422	1.6519
2.73049	0.98104	0.8338	1.38451
2.76117	0.8599	0.72296	1.10536
2.79185	0.72938	0.60605	0.82857
2.82252	0.59428	0.48763	0.56961
2.8532	0.45948	0.37254	0.34947
2.88388	0.32993	0.26627	0.21534
2.91456	0.21102	0.17671	0.23199
2.94524	0.1121	0.11984	0.3174
2.97592	0.07062	0.11645	0.38875
3.0066	0.11379	0.14803	0.4261
3.03728	0.16769	0.1826	0.42727
3.06796	0.20913	0.20808	0.39571
3.09864	0.23499	0.22143	0.33754
3.12932	0.2456	0.22268	0.26035
3.16	0.24255	0.21318	0.17256
3.19068	0.22812	0.19496	0.08407
3.22136	0.20506	0.17044	0.03601
3.25204	0.17632	0.14224	0.09649
3.28272	0.14493	0.11296	0.15841
3.3134	0.11381	0.08508	0.2052
3.34408	0.08566	0.06091	0.23515
3.37476	0.06283	0.04261	0.24948
3.40544	0.04708	0.03212	0.25161
3.43612	0.03883	0.02984	0.24676
3.4668	0.03691	0.03377	0.24116
3.49748	0.04027	0.0424	0.24047
3.52816	0.04932	0.05562	0.24743
3.55884	0.06422	0.07308	0.26079
3.58952	0.08381	0.09363	0.27652
3.62019	0.10615	0.11561	0.29013
3.65087	0.12904	0.13715	0.2981
3.68155	0.15032	0.15639	0.29844
3.71223	0.16801	0.17161	0.29059
3.74291	0.18038	0.18138	0.27517
3.77359	0.18607	0.18458	0.25364
3.80427	0.18415	0.18052	0.22786
3.83495	0.17422	0.16897	0.19975
3.86563	0.15639	0.15015	0.17103
3.89631	0.13135	0.12475	0.1432
3.92699	0.10046	0.09391	0.11812
3.95767	0.06628	0.05925	0.09927
3.98835	0.03647	0.02402	0.09275
4.01903	0.03991	0.02228	0.10327
4.04971	0.0722	0.05644	0.12788
4.08039	0.10745	0.08949	0.1597
4.11107	0.13921	0.11795	0.19282
4.14175	0.16489	0.14013	0.22268
4.17243	0.18286	0.15491	0.24557
4.20311	0.19212	0.16167	0.25849
4.23379	0.19232	0.16038	0.25929
4.26447	0.18377	0.15178	0.247
4.29515	0.16772	0.13765	0.22239
4.32583	0.14664	0.12144	0.18924
4.35651	0.12512	0.10906	0.1573
4.38719	0.11101	0.10827	0.14642
4.41786	0.11339	0.12313	0.1743
4.44854	0.13397	0.15005	0.23261
4.47922	0.16566	0.18267	0.30383
4.5099	0.20091	0.21591	0.37617
4.54058	0.23457	0.24621	0.44205
4.57126	0.26328	0.27105	0.49596
4.60194	0.28476	0.28862	0.53379
4.63262	0.29745	0.29768	0.55263
4.6633	0.30044	0.29753	0.55081
4.69398	0.29335	0.28792	0.52787
4.72466	0.27635	0.26911	0.48456
4.75534	0.25005	0.24174	0.42279
4.78602	0.21554	0.20687	0.34546
4.8167	0.17426	0.16586	0.25644
4.84738	0.12806	0.12038	0.16068
4.87806	0.07939	0.07244	0.06793
4.90874	0.03458	0.0263	0.0615
4.93942	0.03764	0.03211	0.14628
4.9701	0.08081	0.07604	0.2293
5.00078	0.12423	0.11782	0.30099
5.03146	0.16298	0.15454	0.35802
5.06214	0.19537	0.1849	0.3986
5.09282	0.22038	0.20806	0.42197
5.1235	0.23748	0.22357	0.42831
5.15418	0.24647	0.23128	0.41866
5.18486	0.24756	0.23141	0.39478
5.21553	0.24124	0.22442	0.35899
5.24621	0.22829	0.21107	0.31401
5.27689	0.20969	0.1923	0.2628
5.30757	0.18661	0.16922	0.20841
5.33825	0.16028	0.14303	0.15384
5.36893	0.13199	0.11495	0.10217
5.39961	0.10297	0.08623	0.05753
5.43029	0.07439	0.05803	0.03241
5.46097	0.04726	0.03153	0.04517
5.49165	0.02241	0.00919	0.06814
5.52233	0.000545508	0.0164	0.08655
5.55301	0.0181	0.03346	0.09824
5.58369	0.03319	0.04718	0.10331
5.61437	0.04481	0.05701	0.10264
5.64505	0.05324	0.06295	0.09755
5.67573	0.05888	0.06522	0.08974
5.70641	0.06231	0.06419	0.08126
5.73709	0.06414	0.06031	0.07438
5.76777	0.06499	0.05414	0.0711
5.79845	0.06534	0.04626	0.07225
5.82913	0.06551	0.03726	0.07696
5.85981	0.06558	0.02774	0.0834
5.89049	0.06542	0.01822	0.08978
5.92117	0.06478	0.00927	0.09483
5.95185	0.06339	0.00283	0.09775
5.98253	0.06098	0.00736	0.0982
6.0132	0.05741	0.01314	0.09612
6.04388	0.05263	0.01774	0.09172
6.07456	0.04674	0.02104	0.08543
6.10524	0.03994	0.02309	0.07782
6.13592	0.03257	0.02401	0.0696
6.1666	0.02515	0.02398	0.06153
6.19728	0.01854	0.02324	0.05435
6.22796	0.01433	0.02202	0.0486
6.25864	0.01435	0.02056	0.04452
6.28932	0.01772	0.01909	0.04188
6.32	0.02205	0.01777	0.0402
6.35068	0.02599	0.01673	0.03907
6.38136	0.02897	0.016	0.03837
6.41204	0.03076	0.01553	0.03846
6.44272	0.03129	0.01523	0.03997
6.4734	0.03062	0.01497	0.04346
6.50408	0.02887	0.01466	0.049
6.53476	0.02622	0.01423	0.05619
6.56544	0.02293	0.01368	0.06433
6.59612	0.01931	0.01306	0.07275
6.6268	0.01581	0.01254	0.08086
6.65748	0.01314	0.0124	0.08829
6.68816	0.01224	0.013	0.09484
6.71884	0.01362	0.0146	0.10052
6.74952	0.0167	0.01724	0.10551
6.7802	0.02067	0.02074	0.11011
6.81087	0.025	0.02486	0.11462
6.84155	0.02941	0.02937	0.11927
6.87223	0.03373	0.03403	0.12413
6.90291	0.0378	0.03861	0.12902
6.93359	0.04149	0.04291	0.1336
6.96427	0.04463	0.04673	0.13735
6.99495	0.04707	0.04988	0.13973
7.02563	0.04865	0.05221	0.14024
7.05631	0.04925	0.0536	0.13851
7.08699	0.04876	0.05398	0.13434
7.11767	0.04713	0.05331	0.12779
7.14835	0.04438	0.05161	0.11919
7.17903	0.04061	0.04898	0.10923
7.20971	0.03607	0.04558	0.09897
7.24039	0.0312	0.04164	0.08984
7.27107	0.02674	0.03752	0.0835
7.30175	0.02387	0.03366	0.08126
7.33243	0.02384	0.03062	0.08332
7.36311	0.02687	0.02895	0.08855
7.39379	0.03195	0.02895	0.09515
7.42447	0.03785	0.03046	0.10136
7.45515	0.04369	0.03294	0.10585
7.48583	0.04888	0.03578	0.10767
7.51651	0.05302	0.03846	0.10628
7.54719	0.05585	0.04061	0.10142
7.57787	0.0572	0.042	0.09312
7.60854	0.05701	0.04247	0.08163
7.63922	0.05527	0.04197	0.06738
7.6699	0.05208	0.04051	0.05096
7.70058	0.04757	0.03814	0.03314
7.73126	0.04195	0.03498	0.01517
7.76194	0.03547	0.03117	0.00875
7.79262	0.02841	0.02691	0.02466
7.8233	0.02106	0.0224	0.04115
7.85398	0.01374	0.01793	0.05593
7.88466	0.00673	0.01381	0.06833
7.91534	0.000390811	0.01058	0.07798
7.94602	0.00537	0.00892	0.08466
7.9767	0.01002	0.00914	0.08831
8.00738	0.01358	0.01057	0.08904
8.03806	0.01597	0.01228	0.08715
8.06874	0.0172	0.01376	0.08307
8.09942	0.01738	0.01479	0.07742
8.1301	0.01669	0.01531	0.071
8.16078	0.01545	0.01531	0.06479
8.19146	0.01416	0.01485	0.05989
8.22214	0.01348	0.01405	0.05727
8.25282	0.01406	0.01301	0.0574
8.2835	0.01602	0.01189	0.05997
8.31418	0.01896	0.01084	0.06407
8.34486	0.02236	0.01003	0.06868
8.37554	0.02578	0.00956	0.07292
8.40621	0.02891	0.00947	0.07619
8.43689	0.03157	0.00968	0.07809
8.46757	0.03362	0.01009	0.07841
8.49825	0.03498	0.01056	0.07711
8.52893	0.03563	0.011	0.07423
8.55961	0.03558	0.01136	0.06994
8.59029	0.03489	0.01161	0.06444
8.62097	0.03362	0.01173	0.05799
8.65165	0.03185	0.01175	0.05088
8.68233	0.02969	0.01167	0.04339
8.71301	0.02723	0.0115	0.03579
8.74369	0.02457	0.01124	0.02833
8.77437	0.02181	0.01087	0.02119
8.80505	0.01903	0.01038	0.01456
8.83573	0.01629	0.00976	0.0086
8.86641	0.01368	0.00896	0.00396
8.89709	0.01128	0.00798	0.00426
8.92777	0.00919	0.00679	0.00814
8.95845	0.00754	0.00538	0.01221
8.98913	0.00648	0.00375	0.01614
9.01981	0.00611	0.00192	0.01995
9.05049	0.00632	0.000110826	0.02368
9.08117	0.00683	0.0023	0.02737
9.11185	0.0074	0.00464	0.03102
9.14253	0.00787	0.00707	0.0346
9.17321	0.00813	0.00956	0.03804
9.20388	0.00814	0.01207	0.04123
9.23456	0.0079	0.01454	0.04407
9.26524	0.00743	0.01695	0.0464
9.29592	0.00679	0.01926	0.04807
9.3266	0.00609	0.02142	0.04892
9.35728	0.00547	0.0234	0.0488
9.38796	0.00512	0.02519	0.04761
9.41864	0.00518	0.02676	0.04525
9.44932	0.00566	0.0281	0.0417
9.48	0.00642	0.02921	0.03697
9.51068	0.00728	0.03008	0.03116
9.54136	0.00812	0.03073	0.02445
9.57204	0.00883	0.03116	0.01718
9.60272	0.00939	0.03138	0.01012
9.6334	0.00976	0.03141	0.00676
9.66408	0.00997	0.03126	0.01146
9.69476	0.01006	0.03094	0.01853
9.72544	0.01007	0.03047	0.02541
9.75612	0.0101	0.02985	0.03141
9.7868	0.0102	0.02909	0.03616
9.81748	0.01044	0.02821	0.03944
9.84816	0.01084	0.0272	0.04108
9.87884	0.01138	0.02608	0.04106
9.90952	0.01201	0.02487	0.03946
9.9402	0.01267	0.02359	0.03652
9.97088	0.01329	0.02228	0.03275

## Sheet: fig 7
Energy	Intensity	Energy	Intensity	Energy	Intensity	Energy	Intensity	Energy	Intensity
eV	arb.units	eV	arb.units	eV	arb.units	eV	arb.units	eV	arb.units
	0.06		0.12		0.38		0.64		2.68
418	75.1023	418	79.8075	418	91.9324	418	92.4754	418	103.334
420	73.0227	420	77.5977	420	89.3869	420	89.9147	420	100.472
422	72.2528	422	77.9703	422	90.6358	422	93.1317	422	102.217
424	69.8183	424	78.1716	424	90.9566	424	93.2415	424	106.421
426	65.5443	426	75.0929	426	87.7356	426	88.5865	426	107.223
428	63.6333	428	71.3663	428	84.7509	428	84.4353	428	106.498
430	68.9187	430	69.783	430	86.4244	430	86.8884	430	107.106
432	68.5307	432	68.7077	432	85.1509	432	83.157	432	96.2681
434	67.4704	434	72.9936	434	83.8457	434	82.1635	434	94.5431
436	66.5108	436	74.5789	436	82.9138	436	84.7069	436	95.4018
438	65.1261	438	73.8612	438	82.7147	438	88.0088	438	96.3685
440	61.5368	440	71.1965	440	84.4148	440	85.9873	440	91.9076
442	65.6539	442	74.8374	442	88.4483	442	82.9817	442	93.3569
444	68.7211	444	73.3933	444	90.7691	444	84.1442	444	93.3008
446	70.8055	446	70.9694	446	89.8996	446	84.7637	446	92.3527
448	71.7001	448	68.3511	448	84.8392	448	83.6132	448	90.4809
450	69.3223	450	66.674	450	75.7829	450	81.4911	450	90.2883
452	66.4973	452	68.1818	452	76.0462	452	79.5784	452	88.6768
454	65.2114	454	71.5246	454	78.6194	454	80.6475	454	90.2148
456	65.2746	456	76.5934	456	83.346	456	84.6251	456	94.7567
458	65.1031	458	71.26	458	83.8088	458	89.2934	458	94.2291
460	63.125	460	65.9298	460	80.7988	460	84.0868	460	87.9374
462	63.2254	462	64.3749	462	79.1966	462	81.6417	462	86.309
464	63.4547	464	63.8653	464	76.3626	464	79.4458	464	87.0348
466	63.7638	466	64.8794	466	73.6941	466	79.5166	466	87.663
468	61.0438	468	65.2085	468	74.1933	468	77.81	468	85.3308
470	57.9749	470	63.2915	470	73.4878	470	76.5321	470	83.6792
472	56.8528	472	61.3479	472	73.4709	472	77.3512	472	85.105
474	59.7033	474	62.8182	474	72.864	474	79.0735	474	87.8038
476	59.0618	476	63.5054	476	70.9921	476	74.5502	476	86.153
478	57.7842	478	64.1515	478	71.1849	478	75.1425	478	85.5503
480	57.7127	480	64.4225	480	71.6504	480	77.0443	480	85.7264
482	57.6353	482	62.9542	482	69.3729	482	75.7745	482	83.5063
484	57.9454	484	62.1952	484	69.8837	484	74.0519	484	82.187
486	57.598	486	61.7602	486	72.4108	486	74.9371	486	85.8729
488	58.5474	488	60.4058	488	74.2016	488	75.189	488	85.5562
490	58.9281	490	59.0086	490	73.5651	490	75.332	490	84.5184
492	58.6474	492	58.3541	492	72.5178	492	74.6142	492	82.7571
494	56.3243	494	58.4737	494	69.2162	494	68.1888	494	82.3326
496	55.2514	496	58.1976	496	68.5808	496	67.9058	496	81.9174
498	54.8786	498	58.5521	498	67.9358	498	69.8389	498	82.3731
500	55.3408	500	59.2878	500	66.9773	500	75.1377	500	83.891
502	56.683	502	59.0152	502	66.5406	502	74.0749	502	80.7444
504	55.3703	504	56.9943	504	66.1166	504	72.2115	504	78.5707
506	53.7367	506	57.3058	506	66.4822	506	72.1301	506	77.6633
508	51.8607	508	56.7455	508	65.1545	508	70.9954	508	77.0731
510	51.7872	510	56.616	510	65.3336	510	69.1055	510	77.8239
512	52.476	512	55.399	512	64.8234	512	66.9171	512	77.0546
514	51.6716	514	55.4613	514	64.7668	514	66.081	514	75.7557
516	51.4859	516	55.8277	516	63.1474	516	65.7553	516	73.8042
518	51.0297	518	55.4457	518	62.687	518	66.7473	518	75.1681
520	49.1502	520	53.6525	520	62.4267	520	66.7849	520	75.5323
522	48.7161	522	53.3268	522	63.4716	522	67.371	522	75.2126
524	48.7802	524	54.4782	524	64.3604	524	68.3657	524	74.3586
526	48.063	526	53.237	526	62.9618	526	65.8357	526	71.7231
528	48.2803	528	53.0179	528	62.718	528	65.1855	528	70.7501
530	48.837	530	54.0117	530	63.1505	530	65.052	530	72.2275
532	47.1928	532	54.2191	532	60.1148	532	63.6953	532	71.7653
534	46.9458	534	53.7562	534	60.1711	534	63.7303	534	72.5056
536	46.9256	536	53.2363	536	60.9498	536	64.8164	536	73.3572
538	46.8886	538	51.3776	538	61.0397	538	64.0355	538	72.5836
540	46.7124	540	50.627	540	58.8109	540	62.4459	540	71.9153
542	46.4186	542	50.1109	542	56.8472	542	61.9305	542	71.0599
544	45.1563	544	49.8247	544	57.7422	544	62.38	544	69.9817
546	44.7127	546	49.1215	546	59.172	546	61.526	546	67.3907
548	45.7985	548	47.996	548	59.7817	548	60.736	548	66.7697
550	47.2566	550	46.8384	550	58.4635	550	61.4065	550	66.3357
552	46.7134	552	45.7519	552	56.2984	552	60.2786	552	65.0263
554	46.1512	554	45.3941	554	55.6164	554	59.4502	554	64.836
556	46.6802	556	45.8729	556	54.8539	556	59.541	556	65.7988
558	46.5073	558	46.1603	558	54.4717	558	59.2913	558	66.2719
560	45.4299	560	46.3157	560	53.1345	560	58.48	560	64.7477
562	44.8098	562	45.8	562	53.6458	562	57.1488	562	64.0759
564	44.1557	564	46.0793	564	53.7679	564	56.7326	564	64.2827
566	44.547	566	46.7734	566	53.8193	566	56.506	566	65.748
568	44.5156	568	47.1604	568	53.702	568	57.0903	568	65.4266
570	43.3948	570	45.5542	570	52.1507	570	55.5134	570	63.8905
572	43.8345	572	45.6731	572	52.5434	572	55.8378	572	64.6717
574	44.8426	574	45.5813	574	53.7125	574	57.0985	574	66.3986
576	44.0467	576	45.6154	576	55.8955	576	58.0755	576	66.5601
578	43.423	578	45.0988	578	55.4819	578	57.7306	578	65.9679
580	42.5093	580	44.5878	580	54.8423	580	57.0661	580	65.3844
582	42.287	582	43.7727	582	51.3327	582	54.4728	582	65.0355
584	41.3938	584	43.0029	584	50.9794	584	53.1516	584	63.1639
586	40.8917	586	42.6725	586	50.9871	586	53.2839	586	62.2439
588	40.2441	588	42.3834	588	52.0131	588	53.8863	588	60.6934
590	40.6224	590	42.8411	590	51.4891	590	54.489	590	59.898
592	40.3582	592	42.7897	592	50.3523	592	53.855	592	59.7523
594	40.1522	594	42.1381	594	49.6292	594	53.7446	594	59.6695
596	39.0287	596	40.382	596	48.5008	596	51.7461	596	58.514
598	36.8549	598	40.1116	598	48.4413	598	49.1662	598	57.4615
600	36.9754	600	40.12	600	48.3354	600	49.0036	600	58.0468
602	37.5154	602	40.5023	602	48.6815	602	50.2513	602	57.8797
604	38.9439	604	40.6622	604	49.1037	604	51.4421	604	57.7295
606	39.6695	606	41.0524	606	49.2689	606	52.0721	606	57.3699
608	39.848	608	40.6926	608	49.2756	608	52.1441	608	56.4686
610	40.174	610	40.4368	610	48.9991	610	51.994	610	56.595
612	39.1207	612	40.182	612	48.9743	612	51.2222	612	56.4225
614	38.0659	614	40.4294	614	47.3419	614	49.6978	614	55.5873
616	37.314	616	40.5308	616	47.8173	616	48.1739	616	55.8705
618	37.2601	618	40.6907	618	47.7048	618	47.5058	618	56.6685
620	37.6514	620	40.1794	620	48.3307	620	49.2236	620	56.1911
622	37.7722	622	39.6241	622	47.2967	622	50.467	622	55.9825
624	37.1156	624	39.729	624	46.6509	624	51.5079	624	55.7426
626	35.4217	626	39.4537	626	45.444	626	49.7858	626	54.9224
628	34.8586	628	38.3528	628	45.3526	628	48.4998	628	54.1027
630	34.5787	630	37.7744	630	45.7062	630	47.4427	630	53.8168
632	34.7817	632	36.8546	632	46.0023	632	47.2747	632	53.8007
634	35.2594	634	36.9121	634	45.812	634	48.3788	634	53.9187
636	35.3414	636	35.0908	636	44.7266	636	47.416	636	53.1565
638	34.9983	638	34.992	638	44.1158	638	46.6826	638	51.6073
640	33.3666	640	34.2615	640	42.8701	640	44.4023	640	49.4868
642	31.4318	642	33.74	642	41.6873	642	43.6334	642	48.3666
644	30.4719	644	33.2625	644	40.9512	644	42.6893	644	48.3416
646	30.1616	646	32.9328	646	39.548	646	41.5994	646	48.8129
648	30.4604	648	33.5615	648	38.8489	648	42.0943	648	49.3396
650	30.8665	650	33.8349	650	39.1133	650	42.9844	650	49.6804
652	30.9625	652	34.0492	652	39.8273	652	42.7968	652	48.9137
654	31.3876	654	33.9911	654	40.1358	654	42.4267	654	49.193
656	31.0698	656	33.4744	656	40.5756	656	41.2796	656	49.4221
658	29.7837	658	32.018	658	40.1539	658	40.7352	658	48.6802
660	29.9953	660	31.7111	660	40.4451	660	41.6448	660	48.0289
662	30.4701	662	32.6485	662	41.1894	662	42.5405	662	48.45
664	31.646	664	32.5292	664	41.2612	664	42.7801	664	48.8638
666	30.7491	666	32.8894	666	40.6485	666	42.4177	666	49.7986
668	29.9789	668	33.3172	668	40.4487	668	41.9066	668	50.3375
670	29.2171	670	33.7726	670	40.1356	670	42.285	670	48.3388
672	28.8387	672	33.3777	672	39.9675	672	41.4914	672	46.9966
674	28.804	674	33.2381	674	39.352	674	41.2652	674	46.6268
676	28.8528	676	32.7079	676	38.4033	676	40.1791	676	47.3985
678	28.6929	678	32.308	678	38.4485	678	40.5143	678	47.4479
680	28.4036	680	31.245	680	38.3331	680	40.0565	680	46.1671
682	28.6879	682	30.822	682	38.1267	682	39.6778	682	44.6693
684	28.2525	684	29.7725	684	36.4835	684	38.2316	684	43.2883
686	28.0023	686	29.3282	686	35.3321	686	36.3791	686	41.9613
688	27.2225	688	29.25	688	34.6151	688	35.2731	688	41.5957
690	26.239	690	29.1263	690	34.191	690	34.6822	690	40.8299
692	25.6942	692	28.5872	692	34.945	692	34.9439	692	41.0421
694	25.7342	694	27.0405	694	34.9751	694	35.1822	694	41.6528
696	24.6103	696	26.7017	696	34.9457	696	34.6472	696	41.3372
698	25.0108	698	27.0868	698	34.7254	698	34.2675	698	41.3436
700	25.4853	700	28.2151	700	33.9627	700	33.6506	700	40.8754
702	25.7202	702	28.165	702	33.7598	702	33.3956	702	40.4037
704	25.8339	704	27.8291	704	34.3832	704	34.4063	704	40.2329
706	26.388	706	27.7318	706	34.9607	706	35.6471	706	40.0435
708	26.4662	708	27.7227	708	34.1842	708	36.7377	708	40.4385
710	26.2559	710	28.1016	710	33.3788	710	36.3959	710	40.5476
712	25.594	712	28.2572	712	33.117	712	35.7312	712	40.4671
714	25.9074	714	27.3144	714	33.9894	714	33.9436	714	39.6664
716	25.15	716	26.8231	716	33.2002	716	33.5774	716	38.8167
718	24.1242	718	26.2634	718	33.0077	718	33.668	718	37.7395
720	23.6502	720	26.691	720	31.8146	720	33.4408	720	37.5498
722	23.951	722	27.0076	722	31.4095	722	33.5909	722	37.4886
724	24.7212	724	26.0437	724	31.1598	724	33.4604	724	38.5199
726	24.5167	726	25.3161	726	31.194	726	33.249	726	38.3451
728	24.0273	728	24.2597	728	30.8975	728	32.3827	728	37.5507
730	23.5402	730	23.388	730	30.1232	730	31.6963	730	36.2199
732	23.1932	732	23.6235	732	29.4151	732	31.5105	732	35.6213
734	21.9265	734	23.8985	734	28.8483	734	31.1066	734	34.6682
736	21.5779	736	24.018	736	28.9458	736	30.7038	736	34.7825
738	22.0705	738	23.7883	738	29.9518	738	30.9	738	35.1995
740	22.6042	740	23.7579	740	29.8735	740	31.087	740	35.8233
742	22.317	742	24.0595	742	29.7879	742	31.5681	742	35.7124
744	21.4865	744	23.9462	744	29.9593	744	30.5818	744	35.6662
746	21.0381	746	22.806	746	29.5712	746	29.8144	746	34.5698
748	21.0331	748	22.9003	748	29.5248	748	29.4092	748	35.3216
750	21.4054	750	23.1151	750	29.3639	750	30.317	750	36.4064
752	21.7967	752	23.8581	752	28.7563	752	30.4149	752	36.9341
754	21.9115	754	23.8386	754	28.5808	754	30.2835	754	36.7252
756	22.1336	756	23.7996	756	28.4402	756	30.0716	756	36.4001
758	21.8861	758	23.5576	758	28.3723	758	29.8681	758	35.2113
760	21.5275	760	23.3297	760	27.7913	760	29.4856	760	34.8438
762	21.428	762	23.2869	762	27.4461	762	29.4391	762	35.1689
764	20.9174	764	23.0494	764	27.2488	764	29.0113	764	35.3725
766	20.3722	766	23.7295	766	27.225	766	29.5511	766	34.7117
768	19.2803	768	23.0498	768	27.1659	768	29.1951	768	34.2959
770	18.9226	770	22.5369	770	26.7796	770	28.9672	770	34.1389
772	18.7004	772	21.1719	772	26.4683	772	27.7396	772	32.1871
774	18.8482	774	21.2487	774	26.1613	774	26.5891	774	30.688
776	19.2428	776	21.6506	776	26.1069	776	26.0261	776	30.9058
778	19.5285	778	21.5519	778	25.401	778	25.2015	778	31.5211
780	19.2277	780	20.7948	780	25.2982	780	25.7926	780	31.744
782	19.1347	782	20.1471	782	25.1649	782	26.6702	782	30.9546
784	18.3724	784	19.9254	784	24.3357	784	27.1463	784	30.2951
786	18.7844	786	20.3627	786	23.6979	786	26.7097	786	30.295
788	18.6308	788	20.7473	788	23.9489	788	25.9704	788	30.2388
790	17.6072	790	20.5217	790	23.6584	790	25.2775	790	30.5387
792	17.3236	792	20.2571	792	24.3921	792	24.84	792	30.5924
794	17.8142	794	20.3253	794	25.3932	794	24.9741	794	31.0167
796	19.1085	796	20.5398	796	26.1687	796	26.2595	796	30.8316
798	19.3565	798	20.2339	798	25.6827	798	26.4982	798	31.1378
800	19.4381	800	20.3249	800	25.4458	800	26.5242	800	31.0664
802	18.4639	802	20.7183	802	24.3549	802	26.6877	802	30.8291
804	18.2362	804	20.7311	804	23.3649	804	26.5033	804	30.534
806	17.7672	806	20.9451	806	22.7789	806	26.3319	806	29.9772
808	17.4787	808	20.5633	808	22.9051	808	25.5963	808	29.2783
810	16.9739	810	19.6547	810	23.688	810	24.5299	810	29.059
812	16.7066	812	18.8152	812	23.2969	812	25.0198	812	28.8026
814	16.9787	814	18.6464	814	23.1727	814	24.8302	814	29.1938
816	17.5553	816	18.5698	816	22.2091	816	24.4618	816	29.2848
818	17.1901	818	17.9786	818	22.6308	818	23.6728	818	28.4425
820	16.7565	820	17.9401	820	22.8233	820	23.2735	820	27.9388
822	16.5327	822	18.0019	822	22.8289	822	22.8815	822	28.1482
824	17.0259	824	18.1836	824	22.7778	824	23.1453	824	28.8667
826	16.9381	826	18.0276	826	23.0092	826	23.1456	826	29.0096
828	16.7773	828	17.6454	828	22.4404	828	22.7741	828	27.9698
830	16.8597	830	17.367	830	22.3583	830	23.2529	830	27.188
832	16.7376	832	17.0017	832	22.0278	832	22.906	832	27.0494
834	16.0826	834	16.7247	834	22.1609	834	22.8905	834	27.033
836	16.0025	836	16.9217	836	22.0305	836	23.0052	836	27.0289
838	16.159	838	17.1608	838	22.0103	838	23.7616	838	27.3327
840	16.3375	840	17.4439	840	22.0156	840	24.3057	840	27.5937
842	15.9099	842	17.6152	842	22.115	842	24.3515	842	27.7801
844	15.5942	844	17.9537	844	21.7059	844	23.6341	844	27.5665
846	15.3301	846	17.5109	846	21.2039	846	21.9678	846	26.4722
848	15.7647	848	17.0863	848	20.6011	848	21.5852	848	26.2412
850	16.2351	850	17.1762	850	20.1598	850	21.4019	850	26.2533
852	16.3013	852	17.5166	852	20.1276	852	21.8513	852	26.0909
854	16.0346	854	17.6597	854	20.246	854	22.2657	854	26.2131
856	15.5406	856	17.4622	856	21.0572	856	22.0445	856	25.554
858	15.4608	858	16.9229	858	21.1696	858	22.3537	858	25.204
860	14.9109	860	15.7432	860	20.1356	860	22.0358	860	24.2884
862	14.6106	862	15.3296	862	19.3155	862	21.2384	862	23.7415
864	14.4619	864	15.2551	864	19.9203	864	20.578	864	23.7382
866	14.4039	866	15.6207	866	19.9598	866	20.593	866	23.8145
868	14.452	868	15.7562	868	19.9963	868	20.9247	868	23.6638
870	14.0904	870	15.6682	870	19.3522	870	21.2101	870	23.7631
872	13.7075	872	15.5928	872	18.9887	872	21.1595	872	23.9402
874	13.637	874	15.206	874	18.3553	874	21.5136	874	23.9303
876	13.5832	876	15.0837	876	17.7049	876	21.322	876	24.2445
878	13.6798	878	15.2501	878	17.5295	878	21.0188	878	23.9197
880	13.7223	880	15.3226	880	18.4714	880	21.0353	880	24.085
882	14.3085	882	15.7584	882	19.3591	882	20.5202	882	24.0763
884	14.9098	884	15.7361	884	19.3998	884	19.9408	884	23.738
886	15.1312	886	15.6127	886	19.0056	886	19.8843	886	23.5544
888	15.2588	888	15.3008	888	18.8957	888	19.8509	888	22.9778
890	14.832	890	15.3547	890	19.1504	890	19.7072	890	22.9968
892	14.3756	892	15.1326	892	19.6071	892	19.6159	892	22.8367
894	13.6188	894	14.721	894	20.0874	894	19.8155	894	22.7091
896	13.3186	896	14.4735	896	19.7767	896	19.7784	896	22.525
898	13.3873	898	14.1531	898	18.6661	898	19.6271	898	22.4668
900	13.668	900	14.5018	900	18.448	900	19.8512	900	22.0977
902	13.3245	902	14.5692	902	18.2631	902	19.7658	902	21.6359
904	12.3899	904	14.3325	904	17.7717	904	19.66	904	21.4006
906	11.907	906	13.534	906	16.7953	906	19.0007	906	21.5228
908	12.005	908	13.5819	908	16.8401	908	18.7715	908	22.0307
910	12.399	910	13.4575	910	17.3952	910	18.4994	910	21.7046
912	12.3718	912	13.9992	912	17.7752	912	18.3683	912	21.8733
914	12.439	914	14.1645	914	16.9787	914	18.4312	914	22.1313
916	12.0423	916	13.9032	916	16.5955	916	18.3616	916	22.0836
918	12.6305	918	13.9591	918	17.1021	918	18.5614	918	21.8615
920	13.0107	920	13.2777	920	17.5898	920	18.3789	920	21.7305
922	13.3971	922	12.7965	922	17.1941	922	17.7724	922	21.1364
924	12.9623	924	12.8939	924	17.0429	924	17.5317	924	21.2779
926	12.6534	926	13.1402	926	16.7349	926	18.0727	926	21.2839
928	12.4971	928	13.4667	928	16.9166	928	19.13	928	21.9122
930	12.4243	930	13.3518	930	16.8297	930	19.6184	930	21.5458
932	12.1544	932	13.0617	932	16.9279	932	19.5524	932	21.2161
934	11.3651	934	12.8889	934	16.9617	934	18.336	934	20.9613
936	11.4503	936	13.2651	936	16.9988	936	17.8841	936	20.6
938	11.9511	938	13.4883	938	16.9542	938	17.4644	938	20.3369
940	12.1548	940	13.7231	940	16.4747	940	17.4878	940	19.8433
942	11.7274	942	13.8499	942	16.7276	942	17.4413	942	19.8524
944	11.4253	944	13.5189	944	16.9125	944	18.0435	944	20.0228
946	11.5754	946	13.5223	946	16.6831	946	18.1123	946	20.3171
948	11.5228	948	12.9624	948	15.6759	948	17.6258	948	20.3543
950	10.7552	950	12.984	950	15.4438	950	16.7527	950	20.0828
952	11.0607	952	12.5563	952	15.1202	952	16.6188	952	19.5599
954	11.1525	954	12.0231	954	16.1181	954	16.4167	954	18.8629
956	11.2755	956	12.0509	956	15.7764	956	16.5154	956	18.5954
958	11.2078	958	12.4584	958	16.2413	958	16.5108	958	18.7603
960	11.1169	960	12.7151	960	15.8407	960	16.426	960	18.4602
962	11.5243	962	12.4935	962	16.0969	962	16.5285	962	18.6742
964	11.9508	964	12.3074	964	16.1192	964	16.3052	964	18.5947
966	11.7522	966	11.6395	966	15.4013	966	15.6759	966	19.1907
968	11.8173	968	11.4908	968	15.1578	968	15.777	968	19.9555
970	11.5629	970	11.4696	970	15.4167	970	16.242	970	20.5237
972	11.1874	972	12.1763	972	15.3581	972	16.2923	972	19.5583
974	10.8288	974	12.3529	974	15.3342	974	16.334	974	19.0594
976	10.6262	976	12.4908	976	15.1839	976	16.3082	976	18.736
978	10.7347	978	11.8617	978	15.1769	978	16.4429	978	19.4894
980	10.6311	980	11.7176	980	15.0752	980	16.2011	980	19.3308
982	10.6932	982	11.8259	982	15.2183	982	16.4207	982	19.3288
984	10.6846	984	12.1394	984	15.1432	984	16.0802	984	18.7595
986	10.9715	986	12.2367	986	15.1776	986	16.5754	986	18.2321
988	11.2635	988	11.6574	988	14.8307	988	16.3079	988	18.4098
990	11.2911	990	11.3241	990	14.5381	990	15.9672	990	18.4552
992	10.739	992	10.8584	992	14.7209	992	15.0751	992	18.4094
994	10.3383	994	10.6419	994	14.1892	994	14.6169	994	17.4668
996	10.3517	996	10.5082	996	13.9419	996	14.5559	996	17.2973
998	10.2385	998	10.6679	998	13.6257	998	14.9795	998	16.7702
1000	9.89278	1000	10.8885	1000	14.4122	1000	15.0963	1000	17.0281
1002	10.0594	1002	10.362	1002	14.5638	1002	15.1104	1002	17.4442
1004	9.89476	1004	9.91146	1004	14.4702	1004	14.9625	1004	17.556
1006	10.0186	1006	10.4149	1006	14.5551	1006	15.0076	1006	17.6194
1008	9.74708	1008	10.6086	1008	14.713	1008	14.9589	1008	17.4574
1010	9.84054	1010	10.1774	1010	14.2353	1010	14.8457	1010	17.0922
1012	10.1434	1012	10.1517	1012	13.7295	1012	15.0707	1012	16.7719
1014	10.6229	1014	10.6246	1014	13.4386	1014	14.6618	1014	17.1468
1016	10.2306	1016	11.0048	1016	13.8567	1016	14.6666	1016	17.499
1018	9.86197	1018	10.9355	1018	14.013	1018	14.9993	1018	17.5193
1020	9.63946	1020	10.8271	1020	14.2804	1020	15.3984	1020	17.656
1022	10.0346	1022	10.8187	1022	13.8399	1022	15.4241	1022	17.3469
1024	9.84292	1024	10.6955	1024	13.3575	1024	15.0991	1024	16.9947
1026	9.61648	1026	10.4935	1026	13.2158	1026	14.9033	1026	16.8667
1028	9.49878	1028	10.1368	1028	12.8019	1028	14.4384	1028	16.7031
1030	9.4556	1030	10.3415	1030	13.2462	1030	14.2177	1030	16.8449
1032	9.54968	1032	10.6858	1032	13.0603	1032	14.0516	1032	16.7877
1034	9.45603	1034	10.6325	1034	13.3606	1034	14.0576	1034	16.8072
1036	9.26258	1036	10.3499	1036	13.4158	1036	14.3477	1036	16.8937
1038	9.20063	1038	10.3151	1038	13.2703	1038	13.9779	1038	16.4699
1040	9.3012	1040	10.4157	1040	13.2249	1040	13.4968	1040	16.1394
1042	8.83098	1042	9.92355	1042	12.8823	1042	12.78	1042	15.7054
1044	8.45234	1044	9.86918	1044	12.9878	1044	13.1012	1044	15.409
1046	8.21786	1046	9.99517	1046	12.6751	1046	13.4428	1046	15.0518
1048	8.73012	1048	10.1876	1048	12.0789	1048	13.578	1048	15.4765
1050	8.93759	1050	10.4431	1050	12.0142	1050	13.4936	1050	16.0403
1052	9.09796	1052	10.4114	1052	12.2103	1052	13.6901	1052	16.691
1054	9.20974	1054	9.82398	1054	12.5844	1054	13.9596	1054	16.8534
1056	9.40274	1056	9.65701	1056	12.7237	1056	13.9063	1056	16.8694
1058	9.40167	1058	9.88436	1058	12.851	1058	14.2243	1058	16.4142
1060	8.91782	1060	10.1188	1060	12.9108	1060	13.2345	1060	15.3044
1062	8.59454	1062	9.89339	1062	12.5535	1062	13.1196	1062	15.3609
1064	8.50301	1064	9.55385	1064	12.3349	1064	13.0817	1064	15.8666
1066	8.42283	1066	8.79879	1066	11.8145	1066	13.3431	1066	15.8047
1068	8.36891	1068	8.78249	1068	11.5613	1068	13.3087	1068	15.166
1070	8.41275	1070	9.25835	1070	11.6358	1070	13.6955	1070	14.7486
1072	8.72572	1072	9.76217	1072	11.9245	1072	13.9939	1072	14.9336
1074	8.91217	1074	9.7852	1074	12.0528	1074	13.6569	1074	15.3924
1076	8.95298	1076	8.88859	1076	11.9887	1076	13.2051	1076	15.5045
1078	8.81618	1078	8.70881	1078	11.8089	1078	13.1599	1078	15.4429
1080	8.57648	1080	8.45028	1080	11.3834	1080	12.5588	1080	15.0373
1082	8.29077	1082	8.92159	1082	11.2841	1082	12.5491	1082	14.9813
1084	8.50596	1084	8.9367	1084	11.5009	1084	12.1663	1084	14.6892
1086	8.87225	1086	8.79991	1086	11.9034	1086	12.5158	1086	14.3415
1088	8.59136	1088	8.41519	1088	12.0192	1088	12.0914	1088	14.6346
1090	7.93542	1090	8.32323	1090	11.5701	1090	12.487	1090	15.8049
1092	7.51256	1092	8.57051	1092	11.0076	1092	12.2465	1092	15.5546
1094	7.73799	1094	8.64692	1094	10.9024	1094	12.6271	1094	15.0679
1096	7.95514	1096	8.8371	1096	11.0539	1096	12.6789	1096	14.2551
1098	7.61	1098	8.96696	1098	11.1076	1098	12.705	1098	14.3561
1100	7.72182	1100	9.34854	1100	11.3407	1100	12.362	1100	14.5674
1102	8.25247	1102	9.18424	1102	11.6428	1102	12.1496	1102	14.6879
1104	8.50171	1104	8.93586	1104	12.5243	1104	12.2796	1104	14.344
1106	8.39335	1106	8.73	1106	12.4323	1106	12.3995	1106	14.4359
1108	8.12084	1108	8.70602	1108	12.0955	1108	12.2282	1108	14.3465
1110	8.29909	1110	9.13271	1110	11.1365	1110	12.0704	1110	14.3288
1112	8.24911	1112	8.70343	1112	10.9153	1112	12.1393	1112	14.1617
1114	8.27382	1114	8.81011	1114	10.8219	1114	12.4216	1114	13.9008
1116	7.96765	1116	8.74452	1116	11.6065	1116	12.2011	1116	13.8189
1118	8.2629	1118	9.09326	1118	11.7897	1118	11.9106	1118	13.9697
1120	8.43199	1120	9.099	1120	11.5317	1120	11.5373	1120	13.9113
1122	8.22481	1122	9.04366	1122	11.1054	1122	11.6599	1122	14.0646
1124	7.78522	1124	9.17904	1124	10.8677	1124	11.6856	1124	13.7459
1126	7.40102	1126	8.97347	1126	11.0389	1126	11.7839	1126	12.6695
1128	7.77181	1128	9.02269	1128	10.956	1128	11.8612	1128	12.6864
1130	7.96334	1130	8.82549	1130	10.5619	1130	11.76	1130	13.1571
1132	7.77415	1132	8.68367	1132	10.4572	1132	11.5999	1132	13.3641
1134	7.4863	1134	8.31059	1134	10.36	1134	11.3162	1134	13.4115
1136	7.93424	1136	8.16496	1136	10.4043	1136	11.3801	1136	13.0207
1138	8.20469	1138	8.13648	1138	10.8633	1138	12.3528	1138	13.9323
1140	7.89542	1140	8.21847	1140	10.7593	1140	12.5334	1140	14.1677
1142	7.32479	1142	7.79088	1142	10.7872	1142	12.2456	1142	14.3763
1144	7.46937	1144	7.81424	1144	10.4227	1144	11.6395	1144	14.3643
1146	7.68797	1146	8.27904	1146	10.5277	1146	11.8506	1146	14.1004
1148	8.04807	1148	8.47244	1148	11.0117	1148	12.2478	1148	13.7123
1150	8.00225	1150	8.55695	1150	11.3958	1150	12.1547	1150	13.5891
1152	8.05007	1152	8.46279	1152	11.7525	1152	12.0356	1152	13.556
1154	7.58669	1154	8.21171	1154	11.7766	1154	11.6322	1154	13.7344
1156	7.17148	1156	8.18727	1156	11.6437	1156	11.394	1156	13.5599
1158	6.85617	1158	8.30932	1158	11.7989	1158	11.617	1158	13.4261
1160	7.05867	1160	8.31704	1160	11.9097	1160	11.6772	1160	13.6395
1162	7.49768	1162	8.5942	1162	11.4791	1162	11.7559	1162	14.2622
1164	7.89515	1164	8.4042	1164	11.2666	1164	11.3126	1164	14.9468
1166	7.7997	1166	8.40918	1166	10.9252	1166	11.1032	1166	14.6768
1168	7.52159	1168	7.89179	1168	10.5378	1168	10.6475	1168	13.5485
1170	7.52906	1170	8.10637	1170	10.9379	1170	10.646	1170	12.986
1172	7.59191	1172	8.48983	1172	11.148	1172	10.7988	1172	12.7574
1174	7.47958	1174	8.71185	1174	11.1142	1174	11.231	1174	12.3545
1176	7.12088	1176	8.68417	1176	11.1214	1176	11.3228	1176	12.302
1178	6.9474	1178	8.28735	1178	11.0933	1178	11.7127	1178	12.9248
1180	7.39735	1180	8.35752	1180	10.5259	1180	11.1685	1180	13.4592
1182	8.16989	1182	8.63651	1182	10.3433	1182	11.1504	1182	13.5464
1184	8.4098	1184	8.7065	1184	10.1175	1184	11.4622	1184	13.2926
1186	8.03646	1186	8.27968	1186	10.3842	1186	11.6179	1186	12.8078
1188	7.49674	1188	7.77404	1188	10.6249	1188	11.6212	1188	12.7987
1190	7.20551	1190	7.67301	1190	10.8616	1190	11.4851	1190	13.2065
1192	6.83778	1192	7.78659	1192	10.8691	1192	11.2151	1192	13.9726
1194	7.1242	1194	8.03748	1194	10.9845	1194	11.3152	1194	14.1656
1196	7.51048	1196	8.11478	1196	10.8489	1196	11.4246	1196	14.1407
1198	7.96714	1198	8.15119	1198	10.8198	1198	12.1538	1198	13.725
1200	7.86038	1200	8.14976	1200	10.6205	1200	12.1471	1200	13.5477
1202	7.89091	1202	8.41478	1202	10.4287	1202	12.11	1202	13.3376
1204	7.8235	1204	8.45442	1204	10.2917	1204	11.8002	1204	13.3992
1206	7.95664	1206	8.55687	1206	10.1985	1206	11.6507	1206	13.6153
1208	7.76862	1208	8.40038	1208	10.2263	1208	10.8222	1208	13.4621
1210	7.58045	1210	8.3028	1210	10.4626	1210	10.5663	1210	13.4244
1212	7.63058	1212	8.19519	1212	10.4806	1212	10.3825	1212	13.0285
1214	7.44889	1214	8.05468	1214	10.3122	1214	10.6688	1214	13.0491
1216	7.43362	1216	7.98029	1216	10.6169	1216	10.6666	1216	12.8344
1218	6.92601	1218	7.53916	1218	10.5387	1218	10.9338	1218	12.7784
1220	6.7684	1220	7.14348	1220	10.4473	1220	11.1258	1220	12.2671
1222	7.42025	1222	7.60853	1222	9.77983	1222	11.7413	1222	12.6801
1224	7.23954	1224	8.22687	1224	9.57655	1224	11.0962	1224	12.5835
1226	7.50947	1226	8.52787	1226	10.049	1226	10.9515	1226	12.8548
1228	7.24615	1228	8.52536	1228	10.5276	1228	10.5714	1228	12.9562
1230	7.07139	1230	8.38605	1230	10.7618	1230	10.881	1230	12.7955
1232	6.79754	1232	8.3318	1232	10.9186	1232	11.1395	1232	12.9081
1234	6.89654	1234	8.0731	1234	10.9131	1234	11.6977	1234	12.8579
1236	7.27021	1236	7.75955	1236	10.6733	1236	11.6182	1236	12.9188
1238	7.32335	1238	8.04584	1238	10.616	1238	11.6251	1238	12.987
1240	7.37023	1240	8.54158	1240	10.4877	1240	11.5177	1240	13.3028
1242	7.19033	1242	8.50394	1242	10.2817	1242	11.6338	1242	12.8988
1244	7.01042	1244	8.13782	1244	10.2217	1244	11.3422	1244	12.8632
1246	6.93639	1246	7.86063	1246	10.3722	1246	11.0678	1246	13.1971
1248	6.75833	1248	7.80306	1248	10.4421	1248	10.4303	1248	13.7025
1250	6.70097	1250	7.83429	1250	9.82609	1250	10.8635	1250	13.8386
1252	7.12955	1252	7.6426	1252	9.64401	1252	11.0751	1252	13.6038
1254	7.58821	1254	7.66943	1254	9.63162	1254	11.1575	1254	13.0424
1256	7.53685	1256	7.91764	1256	9.84222	1256	10.9278	1256	12.6765
1258	7.3021	1258	8.09935	1258	9.97279	1258	11.2661	1258	12.5764
1260	7.00708	1260	7.89104	1260	10.2004	1260	11.0589	1260	12.427
1262	6.8942	1262	7.88804	1262	10.491	1262	10.8165	1262	12.4749
1264	6.92461	1264	8.42055	1264	10.6843	1264	10.5073	1264	12.6685
1266	7.11712	1266	8.42974	1266	10.6136	1266	10.3136	1266	13.0642
1268	7.22861	1268	8.01522	1268	10.0041	1268	9.89612	1268	13.1702
1270	7.2372	1270	7.58293	1270	9.71117	1270	10.0103	1270	13.2101
1272	7.0912	1272	7.55059	1272	9.75401	1272	10.6754	1272	12.7907
1274	7.08368	1274	7.07465	1274	10.1539	1274	11.3106	1274	13.0855
1276	6.83504	1276	7.23949	1276	10.0662	1276	11.2143	1276	13.3299
1278	6.93854	1278	7.39841	1278	10.0124	1278	10.9935	1278	13.5771
1280	7.16772	1280	7.3782	1280	10.4656	1280	10.9071	1280	13.431
1282	7.32748	1282	7.6175	1282	10.5475	1282	11.079	1282	13.4612
1284	7.30138	1284	7.79876	1284	10.1306	1284	11.2172	1284	13.1608
1286	6.8953	1286	8.10156	1286	9.91641	1286	10.1152	1286	12.8078
1288	6.77256	1288	7.99488	1288	9.854	1288	10.0463	1288	12.5485
1290	6.99356	1290	7.93039	1290	9.82827	1290	10.4495	1290	12.5425
1292	7.28605	1292	7.87665	1292	9.64946	1292	11.1608	1292	12.3449
1294	7.31245	1294	7.71239	1294	9.83515	1294	11.202	1294	12.1781
1296	7.06401	1296	7.42245	1296	10.3003	1296	11.0813	1296	11.584
1298	6.96127	1298	7.58039	1298	10.2889	1298	10.9779	1298	11.6218
1300	7.1328	1300	7.79521	1300	9.85069	1300	10.3118	1300	11.5463
1302	7.1415	1302	7.87908	1302	9.27067	1302	10.1348	1302	11.3873
1304	7.22689	1304	7.92118	1304	9.4542	1304	10.1967	1304	11.4359
1306	6.86494	1306	7.77989	1306	9.61094	1306	10.7293	1306	11.3745
1308	6.4059	1308	7.84514	1308	9.53036	1308	11.1619	1308	11.522
1310	6.21339	1310	8.00567	1310	9.52391	1310	10.8451	1310	11.794
1312	6.80884	1312	7.99796	1312	9.62433	1312	10.4158	1312	11.9612
1314	6.86932	1314	7.9456	1314	9.92274	1314	10.2747	1314	12.5415
1316	6.92139	1316	7.48055	1316	9.84652	1316	10.8174	1316	13.0314
1318	6.43	1318	6.88091	1318	9.97375	1318	11.4604	1318	13.1039
1320	6.71084	1320	6.82582	1320	9.85332	1320	11.8343	1320	12.6614
1322	6.76747	1322	7.42207	1322	9.70335	1322	12.0627	1322	12.4659
1324	7.28347	1324	7.80269	1324	9.59605	1324	11.016	1324	12.7088
1326	7.0447	1326	7.75124	1326	9.60276	1326	10.5726	1326	12.8573
1328	6.99288	1328	7.34756	1328	9.69503	1328	10.2568	1328	12.666
1330	7.15361	1330	7.3347	1330	9.85419	1330	9.94911	1330	12.0819
1332	7.42873	1332	7.29373	1332	9.41806	1332	10.0434	1332	12.3338
1334	7.50713	1334	7.12034	1334	8.94281	1334	10.2066	1334	12.4497
1336	7.07181	1336	7.33995	1336	8.60342	1336	10.4515	1336	12.67
1338	6.7837	1338	7.72944	1338	8.75768	1338	10.3717	1338	12.1899
1340	6.9127	1340	7.85133	1340	9.15278	1340	10.2105	1340	11.9909
1342	6.9544	1342	7.30141	1342	9.56915	1342	10.1764	1342	11.734
1344	6.37134	1344	6.83291	1344	9.80062	1344	9.79931	1344	11.3801
1346	6.22582	1346	6.9509	1346	9.41943	1346	10.1392	1346	11.2836
1348	6.27769	1348	7.17898	1348	8.93574	1348	10.3406	1348	11.3053
1350	6.7773	1350	7.58101	1350	8.40451	1350	10.5174	1350	11.5501
1352	6.58997	1352	7.55253	1352	8.85274	1352	10.5668	1352	12.1644
1354	6.38277	1354	7.44704	1354	9.39625	1354	10.0009	1354	12.3083
1356	6.84298	1356	7.36799	1356	9.52463	1356	9.85815	1356	11.5486
1358	7.24838	1358	7.61519	1358	9.40191	1358	10.3536	1358	11.4974
1360	7.12224	1360	7.89856	1360	9.90685	1360	10.9255	1360	12.5181
1362	6.63728	1362	7.89928	1362	9.77263	1362	11.0228	1362	12.6288
1364	6.44712	1364	7.54246	1364	9.9771	1364	10.6391	1364	12.4769
1366	6.6339	1366	7.38638	1366	9.87586	1366	10.6866	1366	12.2518
1368	6.55317	1368	7.43303	1368	10.5191	1368	10.5925	1368	13.0356
1370	6.46921	1370	7.58759	1370	10.2784	1370	10.5698	1370	13.3759
1372	6.59239	1372	7.7794	1372	10.0854	1372	10.4653	1372	13.6529
1374	7.1177	1374	7.50135	1374	10.0405	1374	10.4343	1374	12.9452
1376	6.92689	1376	7.11413	1376	9.81812	1376	10.0908	1376	12.6666
1378	6.68979	1378	6.80972	1378	9.81201	1378	9.78129	1378	12.4099
1380	6.35984	1380	6.92773	1380	9.57546	1380	10.0961	1380	11.7662
1382	6.17104	1382	7.17898	1382	9.68839	1382	10.2962	1382	11.7109
1384	6.3744	1384	7.61593	1384	10.2266	1384	10.3675	1384	11.9638
1386	6.34776	1386	7.75917	1386	10.4192	1386	10.0656	1386	12.3465
1388	6.51993	1388	7.86846	1388	10.5742	1388	9.86236	1388	12.3636
1390	6.4952	1390	7.63501	1390	9.82392	1390	9.78736	1390	11.9397
1392	6.49502	1392	7.58543	1392	10.0618	1392	10.0676	1392	12.1088
1394	6.50225	1394	7.08689	1394	10.2546	1394	9.99465	1394	12.2346
1396	6.32593	1396	6.86765	1396	10.2338	1396	9.94888	1396	12.0566
1398	6.36075	1398	6.97638	1398	10.0446	1398	9.61228	1398	11.9321
1400	6.45859	1400	6.8593	1400	9.4289	1400	9.67183	1400	11.6841
1402	6.57928	1402	6.92102	1402	9.1884	1402	10.1203	1402	11.8995
1404	6.44652	1404	7.05468	1404	9.01222	1404	10.5395	1404	11.9971
1406	6.30605	1406	7.3401	1406	9.19474	1406	10.0564	1406	11.8134
1408	6.5018	1408	7.69551	1408	9.70076	1408	9.59136	1408	11.4791
1410	6.56598	1410	7.76473	1410	9.8395	1410	9.23775	1410	11.6199
1412	7.05693	1412	6.962	1412	10.201	1412	9.51769	1412	11.9096
1414	6.87927	1414	6.60405	1414	9.9471	1414	9.81059	1414	12.3873
1416	6.82228	1416	6.30611	1416	9.99099	1416	9.97958	1416	12.5709
1418	6.11941	1418	6.27415	1418	9.31827	1418	9.48615	1418	12.7419
1420	6.07145	1420	6.24487	1420	9.32257	1420	9.63945	1420	12.3171
1422	6.18479	1422	6.28268	1422	9.67633	1422	9.94601	1422	12.1073
1424	6.40213	1424	6.71087	1424	9.82599	1424	10.2714	1424	11.8087
1426	6.08023	1426	7.25967	1426	9.62666	1426	10.2822	1426	11.9164
1428	6.26429	1428	7.06355	1428	9.585	1428	10.3837	1428	11.3105
1430	6.40628	1430	7.03975	1430	9.90029	1430	10.1784	1430	11.3866
1432	6.89766	1432	6.69435	1432	9.78728	1432	10.2617	1432	11.2888
1434	6.54858	1434	6.91093	1434	9.2742	1434	10.2743	1434	11.601
1436	6.44081	1436	6.94378	1436	9.24162	1436	10.0863	1436	11.5844
1438	6.10257	1438	6.93141	1438	9.21357	1438	10.0324	1438	11.4681
1440	6.01707	1440	6.90714	1440	9.2179	1440	9.65596	1440	11.6646
1442	5.71094	1442	7.19943	1442	9.59156	1442	9.47636	1442	12.0201
1444	6.27163	1444	7.22332	1444	10.0703	1444	9.05534	1444	11.763
1446	6.74038	1446	7.00827	1446	9.96099	1446	9.52929	1446	11.6797
1448	7.02581	1448	6.88667	1448	9.608	1448	10.1249	1448	11.4762
1450	6.58583	1450	6.94299	1450	9.04445	1450	9.94902	1450	11.5706
1452	6.38854	1452	6.80538	1452	9.37529	1452	9.73038	1452	11.8622
1454	6.34976	1454	6.67716	1454	9.78879	1454	9.92462	1454	12.3202
1456	6.63679	1456	6.37586	1456	9.93007	1456	9.88218	1456	12.3801
1458	6.67092	1458	6.87914	1458	9.68577	1458	9.90746	1458	12.2838
1460	6.679	1460	7.40782	1460	9.58967	1460	9.79935	1460	12.2044
1462	6.26418	1462	7.21732	1462	9.02996	1462	9.55484	1462	11.996
1464	6.10653	1464	6.85327	1464	8.68486	1464	9.60071	1464	11.7149
1466	5.89425	1466	6.46755	1466	8.39891	1466	9.79622	1466	11.8342
1468	5.92203	1468	6.83816	1468	8.7002	1468	9.87333	1468	11.7947
1470	6.16257	1470	7.06265	1470	9.02594	1470	10.0897	1470	11.9313
1472	6.23933	1472	7.18559	1472	9.10322	1472	10.443	1472	11.8408
1474	6.1724	1474	6.99785	1474	8.99271	1474	10.6334	1474	12.1882
1476	6.09366	1476	6.75788	1476	8.81806	1476	10.2232	1476	11.8695
1478	6.29016	1478	7.07755	1478	8.92161	1478	10.2343	1478	11.6822
1480	6.15364	1480	6.8119	1480	8.61871	1480	10.0038	1480	11.902
1482	6.09019	1482	6.69377	1482	8.61571	1482	9.95833	1482	12.0296
1484	6.12664	1484	6.52007	1484	8.90653	1484	9.60955	1484	12.0631
1486	6.5064	1486	6.93187	1486	9.57776	1486	9.69041	1486	11.8301
1488	6.58565	1488	6.79005	1488	9.32747	1488	10.0821	1488	11.5211
1490	6.92098	1490	6.76116	1490	9.07992	1490	10.1787	1490	11.384
1492	6.6216	1492	6.62773	1492	8.854	1492	9.94388	1492	11.4888
1494	6.19384	1494	6.47191	1494	8.61957	1494	9.87674	1494	11.5437
1496	5.54947	1496	6.1064	1496	8.81865	1496	10.2592	1496	11.614
1498	5.63047	1498	6.45997	1498	9.04277	1498	10.4924	1498	11.6662
1500	5.6213	1500	7.05219	1500	9.06373	1500	10.0454	1500	12.1276
1502	5.86867	1502	7.24786	1502	9.65383	1502	10.1242	1502	12.1334
1504	6.26039	1504	7.218	1504	10.3128	1504	10.4275	1504	12.0431
1506	6.63196	1506	6.90677	1506	10.8909	1506	9.91149	1506	11.1184
1508	6.21946	1508	6.87963	1508	10.4026	1508	9.61913	1508	10.944
1510	6.09747	1510	6.77607	1510	9.82432	1510	9.46178	1510	11.3546
1512	5.99979	1512	6.81597	1512	9.40898	1512	9.9175	1512	12.0135
1514	6.2749	1514	6.72488	1514	9.08959	1514	9.94256	1514	12.1169
1516	5.73581	1516	6.88057	1516	8.70192	1516	9.86434	1516	11.9795
1518	5.53169	1518	6.85146	1518	8.74952	1518	9.6405	1518	11.9069
1520	5.66132	1520	6.86473	1520	9.14952	1520	9.34139	1520	11.7642
1522	5.8121	1522	6.59321	1522	9.19614	1522	9.49961	1522	11.6765
1524	5.99206	1524	6.27113	1524	8.85106	1524	9.34013	1524	11.5114
1526	5.92264	1526	6.20967	1526	8.19056	1526	9.58683	1526	11.4948
1528	5.80135	1528	6.39049	1528	8.17958	1528	9.55034	1528	11.54
1530	5.74078	1530	6.62844	1530	8.67133	1530	9.67394	1530	11.9129
1532	5.50579	1532	6.94752	1532	8.78413	1532	9.78173	1532	11.6111
1534	5.66498	1534	6.90808	1534	9.02697	1534	10.0877	1534	11.2802
1536	5.89748	1536	7.04988	1536	9.30561	1536	10.1363	1536	10.7323
1538	5.99888	1538	6.62226	1538	9.38324	1538	9.8044	1538	10.6581
1540	5.68502	1540	6.60121	1540	9.30123	1540	9.75682	1540	11.3615
1542	5.54242	1542	6.2834	1542	9.68025	1542	10.1553	1542	11.9695
1544	5.11354	1544	6.16099	1544	9.83907	1544	10.6652	1544	12.485
1546	5.3216	1546	6.20473	1546	9.76646	1546	10.8547	1546	12.1622
1548	5.53189	1548	6.2571	1548	9.41679	1548	10.8738	1548	11.838
1550	5.9454	1550	6.26686	1550	9.06919	1550	10.419	1550	11.3363
1552	5.8338	1552	6.42034	1552	9.01085	1552	10.1686	1552	11.2989
1554	5.83686	1554	6.72688	1554	9.04706	1554	10.1043	1554	11.6016
1556	5.59833	1556	7.12975	1556	9.42778	1556	9.59331	1556	11.8251
1558	5.65123	1558	7.25104	1558	9.3314	1558	9.4517	1558	12.1219
1560	5.62848	1560	7.14407	1560	9.02153	1560	8.74002	1560	12.2738
1562	5.82994	1562	7.09015	1562	8.78963	1562	8.81626	1562	11.8797
1564	5.6602	1564	6.55768	1564	9.13125	1564	9.00575	1564	11.3479
1566	5.39736	1566	6.19182	1566	9.22825	1566	9.04319	1566	11.0594
1568	5.5549	1568	6.16797	1568	9.16865	1568	9.81579	1568	10.749
1570	5.74336	1570	6.3502	1570	8.9046	1570	10.2914	1570	10.8706
1572	5.90066	1572	6.31467	1572	9.15881	1572	9.90079	1572	11.0856
1574	5.46888	1574	6.30902	1574	9.26409	1574	9.32336	1574	11.0458
1576	5.92312	1576	5.95859	1576	8.89568	1576	9.33412	1576	10.9022
1578	6.19685	1578	6.24203	1578	8.69123	1578	9.81711	1578	11.206
1580	6.50443	1580	6.41143	1580	8.90436	1580	9.71637	1580	11.6512
1582	6.06235	1582	6.63346	1582	8.69525	1582	9.24077	1582	11.5469
1584	6.21771	1584	6.78721	1584	8.64654	1584	8.88285	1584	11.7654
1586	6.1496	1586	7.04333	1586	8.46657	1586	9.19461	1586	11.96
1588	5.94865	1588	7.37007	1588	8.82107	1588	9.79255	1588	12.3698
1590	5.5827	1590	7.1232	1590	9.03444	1590	10.1426	1590	12.3176
1592	5.39576	1592	6.77773	1592	9.08697	1592	10.1759	1592	12.284
1594	5.56111	1594	6.53283	1594	8.64486	1594	9.34794	1594	11.8824
1596	5.49917	1596	6.40518	1596	8.32148	1596	8.7425	1596	11.5436
1598	5.66436	1598	6.43697	1598	8.30936	1598	8.54437	1598	11.1091
1600	5.56357	1600	6.3846	1600	8.35475	1600	9.1211	1600	10.8834
1602	5.83113	1602	6.92838	1602	8.48305	1602	9.95416	1602	11.2351
1604	5.81827	1604	7.01432	1604	8.52658	1604	10.0908	1604	11.782
1606	5.65718	1606	6.82783	1606	8.68969	1606	9.61394	1606	11.7547
1608	5.29859	1608	6.30469	1608	8.95435	1608	9.35548	1608	11.8538
1610	5.15639	1610	6.01778	1610	8.91058	1610	8.81601	1610	11.6812
1612	5.33554	1612	5.72379	1612	8.88164	1612	8.7622	1612	11.6603
1614	5.48035	1614	5.84204	1614	8.64039	1614	8.70075	1614	11.1697
1616	5.50214	1616	6.1023	1616	8.30947	1616	9.1305	1616	10.724
1618	5.65437	1618	6.41272	1618	8.54829	1618	9.12627	1618	10.4098
1620	6.01454	1620	6.18527	1620	8.20871	1620	9.14113	1620	10.9065
1622	5.88881	1622	6.18045	1622	8.36061	1622	9.59935	1622	11.4399
1624	5.70472	1624	6.28535	1624	8.1825	1624	10.0868	1624	11.9696
1626	5.36607	1626	6.36861	1626	8.47325	1626	10.1832	1626	11.2852
1628	5.39859	1628	6.27096	1628	9.08824	1628	9.96712	1628	11.1063
1630	5.61989	1630	6.45446	1630	9.55904	1630	10.2083	1630	11.2536
1632	5.46392	1632	6.79853	1632	9.4778	1632	9.79926	1632	11.6536
1634	5.34743	1634	6.71393	1634	9.23162	1634	9.8177	1634	11.0874
1636	5.25697	1636	6.45962	1636	9.01041	1636	9.69885	1636	10.6403
1638	5.57819	1638	6.60842	1638	9.10762	1638	9.81147	1638	10.5389
1640	5.75919	1640	6.59999	1640	8.74589	1640	9.37316	1640	10.6146
1642	5.94235	1642	6.71106	1642	8.39104	1642	9.04061	1642	10.8466
1644	6.23677	1644	6.4534	1644	8.05659	1644	9.27661	1644	10.9223
1646	6.05395	1646	6.5456	1646	8.16645	1646	9.24772	1646	10.7267
1648	5.88432	1648	6.34134	1648	8.50154	1648	9.42862	1648	10.9838
1650	5.63009	1650	6.36148	1650	8.45633	1650	9.53749	1650	11.3325
1652	5.55028	1652	6.29143	1652	8.28428	1652	9.66836	1652	11.5581
1654	5.81623	1654	6.07938	1654	8.53617	1654	8.96217	1654	11.8999
1656	5.73476	1656	6.07142	1656	8.63276	1656	9.02887	1656	11.5878
1658	5.52881	1658	6.12783	1658	9.50405	1658	9.14136	1658	10.953
1660	5.47276	1660	6.45918	1660	9.18272	1660	9.62511	1660	10.3698
1662	5.5454	1662	6.18546	1662	8.7547	1662	9.72798	1662	10.2886
1664	5.53763	1664	5.7481	1664	8.26061	1664	10.4356	1664	10.4767
1666	5.27336	1666	6.09821	1666	8.63795	1666	10.3068	1666	10.9615
1668	4.97536	1668	6.59261	1668	8.85665	1668	10.0307	1668	10.8817
1670	4.8713	1670	6.45504	1670	8.66714	1670	8.97191	1670	11.0456
1672	5.1323	1672	6.18702	1672	8.66908	1672	9.09271	1672	10.7114
1674	5.39129	1674	6.10673	1674	9.16635	1674	9.08912	1674	11.1563
1676	5.77529	1676	6.51602	1676	9.04833	1676	9.2473	1676	11.144
1678	5.86769	1678	6.70484	1678	8.98251	1678	9.43205	1678	11.1359
1680	5.93762	1680	6.83984	1680	8.98035	1680	9.49877	1680	11.0145
1682	5.71413	1682	6.73195	1682	9.35344	1682	9.3778	1682	10.5751
1684	5.65224	1684	6.74932	1684	8.80836	1684	9.07649	1684	10.5983
1686	5.71754	1686	6.68961	1686	8.23934	1686	9.22597	1686	10.6144
1688	5.95812	1688	6.59757	1688	7.76318	1688	9.73538	1688	10.7584
1690	6.09984	1690	6.33443	1690	7.8342	1690	9.96626	1690	11.138
1692	6.16634	1692	6.05059	1692	8.46018	1692	9.69405	1692	11.0343
1694	5.75115	1694	6.00887	1694	8.79142	1694	9.39325	1694	10.9398
1696	5.28119	1696	6.39268	1696	8.81456	1696	9.18878	1696	10.6678
1698	5.28727	1698	6.64183	1698	8.7751	1698	9.04415	1698	10.8666
1700	5.78536	1700	6.77657	1700	8.40447	1700	8.89542	1700	11.2668
1702	6.06075	1702	6.30493	1702	7.9584	1702	8.68222	1702	11.6198
1704	6.12037	1704	5.85923	1704	7.92426	1704	8.62265	1704	11.6264
1706	5.57113	1706	5.81678	1706	8.11879	1706	8.67873	1706	11.5087
1708	5.45317	1708	6.03557	1708	8.30668	1708	8.75267	1708	11.128
1710	5.62136	1710	6.43912	1710	8.22082	1710	8.93239	1710	10.9079
1712	5.39061	1712	6.25571	1712	8.37953	1712	9.10912	1712	10.8188
1714	5.39922	1714	6.26464	1714	8.28629	1714	8.77069	1714	10.5209
1716	5.35717	1716	6.29013	1716	8.22842	1716	8.7156	1716	10.6449
1718	5.93701	1718	6.54671	1718	7.95479	1718	8.9313	1718	10.9711
1720	5.56929	1720	6.50007	1720	8.21927	1720	9.46635	1720	11.2893
1722	5.42325	1722	6.7873	1722	8.55385	1722	9.54537	1722	11.3171
1724	5.22938	1724	6.88012	1724	8.91411	1724	9.64366	1724	11.0019
1726	5.77867	1726	7.00615	1726	8.4315	1726	9.32404	1726	10.9579
1728	6.02604	1728	6.93889	1728	8.2731	1728	9.1635	1728	11.1811
1730	6.14818	1730	6.59882	1730	8.19252	1730	9.23943	1730	11.3471
1732	5.84706	1732	6.43077	1732	7.88168	1732	9.2819	1732	11.658
1734	5.62655	1734	6.02242	1734	7.94703	1734	9.46546	1734	11.0191
1736	5.54439	1736	5.97079	1736	8.0113	1736	8.9407	1736	11.1056
1738	5.21353	1738	5.80574	1738	8.03543	1738	8.82652	1738	10.673
1740	4.98586	1740	5.6373	1740	8.12477	1740	8.60302	1740	10.2553
1742	4.57952	1742	5.70847	1742	7.99764	1742	8.49481	1742	10.3071
1744	4.66167	1744	5.85288	1744	8.18609	1744	8.74891	1744	10.8588
1746	4.7162	1746	6.04293	1746	8.34186	1746	8.70037	1746	11.4836
1748	4.91978	1748	5.73884	1748	8.74272	1748	8.72248	1748	11.5645
1750	5.1867	1750	5.61371	1750	8.96467	1750	9.09843	1750	11.5976
1752	5.54631	1752	5.73846	1752	8.92122	1752	9.41179	1752	11.144
1754	5.57325	1754	5.74929	1754	8.64904	1754	9.41575	1754	10.7658
1756	5.58019	1756	5.69447	1756	8.10496	1756	9.27478	1756	10.1868
1758	5.41206	1758	5.78051	1758	7.65692	1758	9.2742	1758	10.3154
1760	5.54515	1760	6.25266	1760	7.58282	1760	9.21929	1760	10.6641
1762	5.74027	1762	6.80259	1762	8.15446	1762	9.77253	1762	11.0606
1764	5.92923	1764	6.59117	1764	8.39851	1764	9.9527	1764	11.2779
1766	5.58809	1766	6.20621	1766	8.579	1766	10.1584	1766	11.2738
1768	5.233	1768	5.92023	1768	8.65532	1768	10.0943	1768	11.3885
1770	4.96948	1770	6.55979	1770	8.48546	1770	9.98177	1770	11.2959
1772	5.11279	1772	6.71863	1772	8.1062	1772	9.48119	1772	11.0486
1774	5.20391	1774	6.8706	1774	7.92563	1774	9.14901	1774	10.7866
1776	5.14007	1776	6.61269	1776	8.07132	1776	9.05846	1776	10.6377
1778	5.10801	1778	6.48878	1778	8.13769	1778	9.28256	1778	10.9739
1780	5.34327	1780	5.9193	1780	8.08638	1780	9.37599	1780	10.7589
1782	5.33635	1782	5.71732	1782	8.05535	1782	9.48954	1782	10.88
1784	5.39536	1784	5.37475	1784	8.1593	1784	9.23602	1784	10.691
1786	5.43705	1786	5.80056	1786	8.29006	1786	9.1595	1786	10.3347
1788	5.46508	1788	5.8247	1788	8.34956	1788	8.80369	1788	10.2249
1790	5.34741	1790	5.78717	1790	8.22067	1790	9.01539	1790	10.608
1792	5.06775	1792	5.66979	1792	8.09703	1792	9.01667	1792	10.9623
1794	4.97525	1794	5.66705	1794	7.90843	1794	8.74896	1794	10.9753
1796	4.81638	1796	6.00803	1796	8.13022	1796	8.62129	1796	11.004
1798	5.02248	1798	6.15303	1798	8.05813	1798	8.46255	1798	11.4606
1800	5.04864	1800	6.37213	1800	8.4114	1800	8.96274	1800	11.3244
1802	5.24809	1802	6.09735	1802	8.07939	1802	8.63951	1802	10.8776
1804	5.30095	1804	5.83911	1804	8.50512	1804	8.65122	1804	10.4222
1806	5.50453	1806	5.71231	1806	8.69242	1806	8.93276	1806	10.8962
1808	5.47693	1808	5.85953	1808	9.22585	1808	9.1778	1808	11.7198
1810	5.55373	1810	5.9639	1810	8.86508	1810	9.1633	1810	11.9254
1812	5.43683	1812	6.01348	1812	8.58815	1812	9.03536	1812	11.9484
1814	5.40845	1814	5.98959	1814	9.0037	1814	8.69785	1814	11.0706
1816	5.42294	1816	5.69423	1816	8.79235	1816	8.87143	1816	10.8027
1818	5.48796	1818	5.48836	1818	8.29498	1818	8.81786	1818	10.5398
1820	5.5956	1820	5.64509	1820	7.62584	1820	8.72184	1820	10.7222
1822	5.79464	1822	6.0192	1822	7.79442	1822	8.31495	1822	10.8279
1824	5.74831	1824	6.07298	1824	7.85913	1824	8.3794	1824	11.0556
1826	5.61883	1826	5.98028	1826	7.68632	1826	8.36163	1826	11.2118
1828	5.18801	1828	5.99227	1828	7.22857	1828	8.63547	1828	10.5286
1830	4.94815	1830	5.75754	1830	7.3599	1830	8.40497	1830	9.85487
1832	4.84351	1832	5.47062	1832	7.65897	1832	8.36415	1832	10.0715
1834	4.93431	1834	5.55815	1834	8.20473	1834	8.51733	1834	10.2753
1836	5.00979	1836	5.72465	1836	8.37909	1836	8.46052	1836	10.3657
1838	4.76977	1838	5.84188	1838	8.42419	1838	8.64737	1838	10.0632
1840	4.72507	1840	5.75236	1840	7.8822	1840	8.72411	1840	10.2004
1842	4.94129	1842	5.8554	1842	7.74073	1842	9.1927	1842	10.5548
1844	5.48258	1844	5.76246	1844	7.68285	1844	8.80949	1844	10.7553
1846	5.41635	1846	5.57095	1846	7.5574	1846	8.92609	1846	10.332
1848	5.61347	1848	5.59346	1848	7.90431	1848	8.81844	1848	10.228
1850	5.50957	1850	5.93176	1850	8.06439	1850	9.14101	1850	10.2989
1852	5.4049	1852	6.01894	1852	8.37462	1852	8.66764	1852	10.7317
1854	5.11394	1854	5.97063	1854	8.61204	1854	9.14362	1854	10.465
1856	4.97757	1856	5.81611	1856	8.64403	1856	9.4569	1856	10.3891
1858	4.66722	1858	5.66133	1858	7.64773	1858	9.25649	1858	10.8398
1860	4.59788	1860	5.52155	1860	7.45442	1860	8.82956	1860	11.0721
1862	4.75129	1862	5.34114	1862	7.43863	1862	8.45746	1862	11.0643
1864	5.18439	1864	5.45687	1864	7.87171	1864	8.96688	1864	10.7917
1866	5.5006	1866	5.82407	1866	8.35843	1866	9.49608	1866	10.7263
1868	5.57666	1868	6.33335	1868	8.64174	1868	9.486	1868	10.9007
1870	5.70833	1870	6.17972	1870	8.42666	1870	9.09096	1870	10.7119
1872	5.7373	1872	5.66547	1872	7.85767	1872	8.39918	1872	10.2447
1874	5.74462	1874	5.3571	1874	7.88128	1874	8.30412	1874	10.4221
1876	5.56285	1876	5.19922	1876	7.98606	1876	8.63168	1876	10.5707
1878	5.37539	1878	5.34663	1878	7.93273	1878	8.66916	1878	10.936
1880	5.29676	1880	5.38673	1880	7.80587	1880	8.54518	1880	10.6616
1882	5.44842	1882	5.51509	1882	8.25911	1882	8.43581	1882	10.6461
1884	5.38798	1884	5.4324	1884	8.4056	1884	8.43353	1884	10.2054
1886	5.11083	1886	5.42387	1886	8.22773	1886	8.76863	1886	10.2734
1888	4.93303	1888	5.52589	1888	7.98263	1888	8.86579	1888	10.277
1890	4.82291	1890	5.66281	1890	7.92078	1890	8.75223	1890	10.2777
1892	4.90863	1892	5.8704	1892	7.86772	1892	8.81444	1892	10.3958
1894	5.08182	1894	6.27736	1894	7.50381	1894	8.97483	1894	10.3959
1896	5.03384	1896	6.40635	1896	7.63865	1896	8.45797	1896	10.5127
1898	4.94329	1898	6.46076	1898	7.97508	1898	8.34229	1898	10.4562
1900	4.85727	1900	6.51551	1900	8.26227	1900	8.43995	1900	10.2843
1902	4.85504	1902	6.65734	1902	8.25492	1902	9.44322	1902	10.0128
1904	4.82147	1904	6.45704	1904	8.27323	1904	9.40195	1904	10.3293
1906	4.75329	1906	6.35143	1906	7.96649	1906	9.15094	1906	10.5425
1908	5.17676	1908	6.13591	1908	7.4665	1908	8.47043	1908	10.3356
1910	5.26551	1910	5.98374	1910	7.03985	1910	8.11447	1910	10.1858
1912	5.0671	1912	5.62992	1912	7.38864	1912	8.25932	1912	10.1667
1914	4.81136	1914	5.53117	1914	7.88129	1914	8.403	1914	10.3703
1916	4.8958	1916	5.57674	1916	8.31114	1916	8.66865	1916	10.8342
1918	4.9508	1918	5.52225	1918	8.16052	1918	8.355	1918	10.6877
1920	5.03594	1920	5.60555	1920	7.78424	1920	8.37177	1920	10.4782
1922	5.02183	1922	5.51781	1922	7.67658	1922	8.00995	1922	10.2006
1924	5.33122	1924	5.42243	1924	7.7142	1924	8.1272	1924	10.0588
1926	5.3303	1926	5.77304	1926	7.86921	1926	8.41529	1926	10.1146
1928	5.17447	1928	6.07149	1928	7.6803	1928	8.79473	1928	10.2848
1930	5.25839	1930	6.47156	1930	7.92608	1930	9.20126	1930	9.96282
1932	5.19084	1932	6.68399	1932	8.20869	1932	9.49076	1932	9.75378
1934	5.19112	1934	6.13466	1934	7.9769	1934	9.33376	1934	9.69467
1936	5.10804	1936	5.78668	1936	7.89943	1936	8.99931	1936	9.92676
1938	5.26077	1938	6.12574	1938	8.3131	1938	8.56484	1938	10.0821
1940	5.35893	1940	6.50703	1940	8.39411	1940	8.83604	1940	10.1654
1942	5.0059	1942	6.45347	1942	8.38565	1942	8.99452	1942	10.7024
1944	4.85446	1944	6.25215	1944	8.54515	1944	9.0621	1944	11.2969
1946	4.90894	1946	5.9943	1946	8.26964	1946	8.49137	1946	11.4977
1948	4.96335	1948	5.93309	1948	7.92734	1948	8.31126	1948	10.9046
1950	5.0713	1950	5.82783	1950	7.6942	1950	8.27065	1950	10.3212
1952	4.9592	1952	5.80992	1952	7.66455	1952	8.20971	1952	10.0756
1954	4.74286	1954	5.78935	1954	7.56222	1954	7.89133	1954	10.0856
1956	4.95983	1956	6.30157	1956	7.44305	1956	7.80957	1956	10.2093
1958	5.01335	1958	6.41891	1958	7.52026	1958	7.9189	1958	10.5105
1960	4.89578	1960	6.20741	1960	7.66476	1960	8.54595	1960	10.5445
1962	4.73354	1962	5.92873	1962	7.63824	1962	8.65212	1962	10.3749
1964	4.86639	1964	5.67065	1964	7.42439	1964	8.82605	1964	10.2092
1966	5.01512	1966	5.40774	1966	7.35078	1966	9.13387	1966	10.437
1968	4.85921	1968	5.36308	1968	7.35142	1968	9.0119	1968	10.5446
1970	4.84648	1970	5.04599	1970	7.99141	1970	9.61755	1970	10.0495
1972	4.8346	1972	5.14629	1972	8.00005	1972	9.45388	1972	9.95271
1974	4.99381	1974	5.41572	1974	8.03945	1974	9.35937	1974	10.0394
1976	4.90764	1976	5.80709	1976	7.85741	1976	9.01149	1976	10.5049
1978	4.84199	1978	5.89428	1978	7.60448	1978	8.91591	1978	10.7299
1980	4.90572	1980	5.6594	1980	7.57852	1980	9.20495	1980	10.5578
1982	4.99891	1982	5.63117	1982	7.78699	1982	9.45252	1982	10.2828
1984	5.128	1984	5.72777	1984	7.9962	1984	9.18864	1984	9.98061
1986	5.14424	1986	5.85642	1986	8.07848	1986	8.90072	1986	10.0502
1988	5.09229	1988	5.98568	1988	8.06113	1988	8.61244	1988	10.2615
1990	4.98577	1990	5.93676	1990	8.0877	1990	8.68678	1990	10.5357
1992	4.99386	1992	5.99234	1992	7.82988	1992	8.84275	1992	10.5836
1994	4.89544	1994	6.11448	1994	7.55446	1994	9.06782	1994	10.5642
1996	4.7417	1996	6.20268	1996	7.70974	1996	8.9684	1996	10.1409
1998	4.83894	1998	6.05387	1998	7.81871	1998	9.08884	1998	10.1842
2000	5.11622	2000	6.03542	2000	8.00872	2000	9.11693	2000	10.2136
2002	5.38665	2002	5.874	2002	7.73087	2002	9.05846	2002	10.5143
2004	5.53112	2004	5.52521	2004	7.80067	2004	8.8938	2004	10.2384
2006	5.35755	2006	5.20352	2006	7.60317	2006	9.00107	2006	10.011
2008	5.1783	2008	5.13836	2008	7.58317	2008	8.88956	2008	10.06
2010	5.02743	2010	5.35153	2010	7.67569	2010	8.67741	2010	10.175
2012	4.91715	2012	5.31415	2012	7.90226	2012	8.1058	2012	10.4563
2014	4.70435	2014	5.57309	2014	7.77899	2014	7.98692	2014	10.8277
2016	4.7603	2016	5.59766	2016	7.79867	2016	8.08386	2016	11.261
2018	4.84838	2018	5.67771	2018	7.96927	2018	8.37726	2018	11.3026
2020	5.09877	2020	5.54948	2020	8.0223	2020	8.30663	2020	10.8498
2022	5.08672	2022	5.32015	2022	7.44195	2022	8.16297	2022	10.0563
2024	5.29399	2024	5.1409	2024	7.39985	2024	8.03931	2024	9.80024
2026	5.1991	2026	5.1092	2026	7.48112	2026	8.31445	2026	10.2115
2028	5.08027	2028	5.19013	2028	8.16289	2028	8.89717	2028	10.7447
2030	5.13108	2030	5.36346	2030	8.14168	2030	8.99013	2030	10.5313
2032	5.04941	2032	5.48055	2032	7.97463	2032	9.06641	2032	10.4319
2034	5.42161	2034	5.75841	2034	7.88435	2034	9.06651	2034	10.7828
2036	5.28782	2036	5.77872	2036	7.86083	2036	9.07578	2036	10.8921
2038	5.10787	2038	5.53027	2038	7.90741	2038	8.97123	2038	10.9544
2040	5.14154	2040	5.35318	2040	7.97948	2040	8.60853	2040	10.4167
2042	5.05391	2042	5.44508	2042	8.17966	2042	8.48605	2042	10.1521
2044	5.1828	2044	5.46974	2044	8.56292	2044	8.83652	2044	9.99294
2046	5.01648	2046	5.54515	2046	8.68699	2046	9.0213	2046	10.0061
2048	4.77603	2048	5.57002	2048	7.99182	2048	8.93191	2048	9.93105
2050	4.60644	2050	5.56475	2050	6.95965	2050	8.5617	2050	10.6707
2052	4.6837	2052	5.37134	2052	7.00381	2052	8.34281	2052	10.503
2054	5.02997	2054	5.24668	2054	7.49125	2054	7.93266	2054	10.2611
2056	4.9017	2056	5.34336	2056	7.85145	2056	8.01964	2056	10.2568
2058	4.8135	2058	5.49566	2058	7.92149	2058	7.83839	2058	10.6458
2060	4.41135	2060	5.78458	2060	7.75693	2060	7.83517	2060	10.4414
2062	4.57016	2062	6.05792	2062	7.61179	2062	8.1365	2062	10.5591
2064	4.59533	2064	6.25511	2064	7.76695	2064	8.31768	2064	10.1822
2066	4.89659	2066	6.11863	2066	7.97382	2066	8.38062	2066	10.3235
2068	4.7582	2068	5.88754	2068	8.48308	2068	8.31243	2068	10.9032
2070	4.95179	2070	5.75697	2070	8.10971	2070	8.65236	2070	11.2113
2072	5.27786	2072	5.5717	2072	8.23802	2072	8.44093	2072	11.0613
2074	5.31008	2074	5.69134	2074	8.2296	2074	8.44731	2074	11.0325
2076	5.2593	2076	5.73796	2076	8.19743	2076	8.41221	2076	11.2373
2078	5.28423	2078	5.78617	2078	7.69292	2078	8.52833	2078	11.7565
2080	5.38445	2080	5.56691	2080	7.35859	2080	8.61245	2080	11.2977
2082	5.5202	2082	5.68564	2082	6.87607	2082	9.00371	2082	10.9218
2084	5.50075	2084	5.77996	2084	6.9262	2084	9.13284	2084	10.6722
2086	5.73205	2086	6.2871	2086	7.18239	2086	9.12874	2086	10.5065
2088	5.54771	2088	5.97717	2088	7.77452	2088	8.83867	2088	10.3937
2090	5.17066	2090	5.979	2090	7.85492	2090	8.76807	2090	10.359
2092	4.85708	2092	5.92323	2092	7.90786	2092	8.49693	2092	10.4088
2094	4.79885	2094	6.44331	2094	8.3026	2094	8.28614	2094	10.3181
2096	4.93564	2096	6.4142	2096	8.5154	2096	8.3942	2096	10.2606
2098	4.94504	2098	6.16311	2098	8.50043	2098	8.51793	2098	10.3196
2100	5.27824	2100	5.92524	2100	8.01315	2100	8.7471	2100	10.5556
2102	5.09203	2102	5.90175	2102	7.76556	2102	8.61131	2102	10.753
2104	5.0467	2104	5.7536	2104	8.01206	2104	8.22028	2104	10.5656
2106	5.48455	2106	5.78169	2106	7.93353	2106	8.23296	2106	10.3144
2108	5.79348	2108	6.05096	2108	7.77237	2108	8.28399	2108	9.92011
2110	5.43779	2110	6.16382	2110	7.88492	2110	8.31903	2110	9.74095
2112	4.939	2112	6.50333	2112	7.7809	2112	8.47689	2112	9.95338
2114	4.73744	2114	6.26829	2114	7.58208	2114	8.73905	2114	10.4845
2116	4.8761	2116	5.91141	2116	7.58143	2116	8.7272	2116	10.9154
2118	4.92064	2118	5.50368	2118	8.09575	2118	8.78107	2118	10.6919
2120	5.06547	2120	5.27478	2120	8.44284	2120	8.92962	2120	10.4389
2122	5.21229	2122	5.53432	2122	8.11998	2122	8.82628	2122	10.871
2124	5.24046	2124	5.90538	2124	7.99615	2124	8.71159	2124	10.7417
2126	5.1306	2126	6.47192	2126	7.95338	2126	8.70984	2126	10.8904
2128	5.45371	2128	6.66055	2128	8.52203	2128	8.89559	2128	10.2682
2130	5.48032	2130	6.4435	2130	8.77019	2130	8.73647	2130	10.3073
2132	5.6939	2132	6.01199	2132	8.81528	2132	8.86412	2132	10.3185
2134	5.40639	2134	5.86855	2134	8.56061	2134	9.04758	2134	10.4106
2136	5.09577	2136	5.87027	2136	8.03987	2136	9.20368	2136	10.5912
2138	4.90144	2138	5.65676	2138	8.10354	2138	8.71564	2138	10.4211
2140	4.96138	2140	5.50167	2140	7.95909	2140	8.44485	2140	10.2067
2142	5.10613	2142	5.41845	2142	8.07666	2142	8.34058	2142	10.2074
2144	4.92838	2144	5.41953	2144	8.00702	2144	8.60574	2144	10.891
2146	4.77253	2146	5.53396	2146	8.00227	2146	8.90351	2146	11.7817
2148	4.34329	2148	5.75295	2148	7.82695	2148	8.66676	2148	12.1397
2150	4.68969	2150	6.17939	2150	7.86893	2150	8.41015	2150	11.8418
2152	4.77918	2152	6.58239	2152	8.09261	2152	8.32295	2152	11.8975
2154	5.09095	2154	6.48761	2154	8.01085	2154	8.56298	2154	12.0842
2156	5.28651	2156	6.26111	2156	7.99576	2156	9.22289	2156	12.0266
2158	5.33897	2158	6.01399	2158	8.25437	2158	9.62444	2158	11.8095
2160	5.4783	2160	6.09456	2160	9.09316	2160	10.2078	2160	11.983
2162	5.54925	2162	6.14084	2162	9.1901	2162	9.95017	2162	11.7289
2164	5.66838	2164	6.11558	2164	9.24912	2164	9.9781	2164	11.4093
2166	5.20881	2166	6.26485	2166	8.71155	2166	9.03152	2166	11.2594
2168	5.13432	2168	6.01571	2168	8.41059	2168	8.68164	2168	11.4283
2170	4.9796	2170	6.09242	2170	8.40458	2170	8.64639	2170	11.5041
2172	5.05689	2172	6.23239	2172	8.3623	2172	9.33512	2172	11.4467
2174	5.04611	2174	6.63675	2174	8.34805	2174	9.56267	2174	11.4744
2176	5.25745	2176	6.26573	2176	8.35779	2176	10.0016	2176	11.3404
2178	5.33264	2178	6.00196	2178	8.21262	2178	10.0823	2178	11.1177
2180	5.47185	2180	5.67021	2180	7.85662	2180	9.82571	2180	10.9729
2182	5.43803	2182	5.95763	2182	8.17369	2182	9.57583	2182	11.0217
2184	5.4967	2184	6.13496	2184	8.52113	2184	9.53981	2184	11.1658
2186	5.88268	2186	6.46222	2186	9.3611	2186	9.25464	2186	11.2367
2188	5.85298	2188	6.76159	2188	9.03049	2188	9.32788	2188	11.7261
2190	5.71965	2190	6.98006	2190	8.57839	2190	8.98866	2190	12.1219
2192	5.35043	2192	6.61449	2192	8.41456	2192	9.3209	2192	12.1642
2194	5.44536	2194	6.48622	2194	8.40262	2194	9.59562	2194	11.5084
2196	5.6471	2196	6.30133	2196	8.43011	2196	9.77582	2196	10.6911
2198	5.64511	2198	6.21231	2198	8.29732	2198	9.40312	2198	10.4512
2200	6.11546	2200	6.01174	2200	8.75896	2200	9.44508	2200	11.0195
2202	6.33004	2202	5.89122	2202	8.78312	2202	9.553	2202	11.8281
2204	6.37268	2204	6.64327	2204	8.87278	2204	9.90154	2204	12.4278
2206	6.15806	2206	6.80396	2206	9.13371	2206	9.85336	2206	12.4247
2208	6.14432	2208	6.86109	2208	9.32851	2208	9.9101	2208	12.2221
2210	5.8439	2210	6.54061	2210	8.75634	2210	9.75848	2210	11.6052
2212	5.50354	2212	6.6268	2212	8.27598	2212	9.48104	2212	11.1615
2214	5.33912	2214	6.69602	2214	7.85927	2214	9.11736	2214	11.2649
2216	5.28288	2216	6.665	2216	8.34991	2216	9.01672	2216	11.4274
2218	5.53112	2218	6.3151	2218	8.88221	2218	8.91172	2218	11.9821
2220	5.58956	2220	6.15012	2220	9.57368	2220	9.32539	2220	11.7905
2222	5.5731	2222	6.04086	2222	9.56853	2222	9.55498	2222	12.0782
2224	5.48415	2224	6.20581	2224	8.9091	2224	9.25464	2224	11.8647
2226	5.37826	2226	6.16594	2226	8.58092	2226	9.16622	2226	11.4902
2228	5.2614	2228	6.16287	2228	8.44077	2228	9.19882	2228	11.5964
2230	5.1185	2230	6.15077	2230	8.37631	2230	9.74404	2230	11.4882
2232	5.03745	2232	6.28764	2232	8.33075	2232	10.0222	2232	11.9211
2234	5.32558	2234	6.46581	2234	8.48536	2234	10.1772	2234	12.2334
2236	5.23649	2236	6.3281	2236	8.41856	2236	10.044	2236	12.662
2238	5.19058	2238	6.38864	2238	8.26723	2238	10.1409	2238	12.3978
2240	4.73056	2240	6.50627	2240	8.37595	2240	9.94912	2240	11.6107
2242	5.1937	2242	6.57166	2242	8.36793	2242	10.0875	2242	10.9037
2244	5.83196	2244	6.77253	2244	9.0089	2244	9.93652	2244	11.0263
2246	6.19769	2246	6.88389	2246	9.28649	2246	9.79589	2246	11.4991
2248	5.80093	2248	6.90193	2248	9.97978	2248	9.92644	2248	12.2588
2250	5.85075	2250	6.78451	2250	9.85644	2250	10.3585	2250	12.5201
2252	6.08535	2252	6.59394	2252	9.65764	2252	10.7119	2252	12.6481
2254	6.26294	2254	6.68163	2254	8.98283	2254	9.82228	2254	12.5871
2256	5.9609	2256	6.58265	2256	8.60854	2256	9.42385	2256	12.5049
2258	5.68741	2258	6.51038	2258	8.50291	2258	9.22371	2258	12.2248
2260	5.94368	2260	6.44849	2260	8.42316	2260	9.60398	2260	11.792
2262	5.86664	2262	6.36596	2262	8.56943	2262	9.99438	2262	11.5537
2264	5.3924	2264	6.32041	2264	8.64014	2264	10.606	2264	11.8022
2266	5.22889	2266	6.36139	2266	8.80653	2266	10.6457	2266	12.1296
2268	5.19622	2268	5.8934	2268	8.82038	2268	9.8872	2268	12.2222
2270	5.27736	2270	5.77456	2270	8.41008	2270	9.17223	2270	11.8824
2272	5.47097	2272	5.69467	2272	8.46555	2272	9.10241	2272	11.5519
2274	5.27584	2274	5.89863	2274	8.26862	2274	9.43701	2274	11.3537
2276	5.251	2276	5.72492	2276	8.39288	2276	9.56234	2276	11.4116
2278	5.25613	2278	5.94066	2278	8.43303	2278	9.73233	2278	11.429
2280	5.33132	2280	6.19668	2280	8.6931	2280	9.4606	2280	11.0901
2282	5.05672	2282	6.18425	2282	8.89241	2282	9.62607	2282	11.1576
2284	5.03625	2284	6.04076	2284	8.89735	2284	9.31688	2284	11.4272
2286	4.97514	2286	5.61777	2286	8.60329	2286	9.21933	2286	11.0267
2288	5.22443	2288	5.5408	2288	8.36773	2288	9.48488	2288	11.1694
2290	5.32965	2290	5.54789	2290	8.31993	2290	9.54587	2290	11.3346
2292	5.56257	2292	6.06469	2292	7.98272	2292	9.82952	2292	11.2395
2294	5.27799	2294	6.43349	2294	8.13563	2294	10.0442	2294	11.0793
2296	4.86727	2296	6.64534	2296	8.20867	2296	10.223	2296	11.106
2298	4.61851	2298	6.09504	2298	7.77482	2298	9.87482	2298	11.559
2300	4.66218	2300	5.96859	2300	7.62011	2300	9.3895	2300	11.6555
2302	4.89063	2302	5.76858	2302	7.47033	2302	8.85979	2302	11.6819
2304	4.98928	2304	6.04032	2304	7.77553	2304	8.78654	2304	11.6745
2306	5.01734	2306	5.96158	2306	7.96585	2306	9.3954	2306	11.6424
2308	4.93132	2308	5.66093	2308	7.53144	2308	9.35115	2308	11.3674
2310	4.88827	2310	5.49062	2310	7.12927	2310	9.20172	2310	11.2103
2312	4.93677	2312	5.34009	2312	7.33425	2312	8.81262	2312	10.8188
2314	4.94196	2314	5.7893	2314	7.9383	2314	8.57768	2314	11.0246
2316	4.90014	2316	5.96257	2316	8.28521	2316	8.72465	2316	10.9133
2318	4.54357	2318	5.95898	2318	7.9834	2318	8.91204	2318	11.1851
2320	4.42269	2320	5.83433	2320	7.81214	2320	9.03225	2320	10.8047
2322	4.59861	2322	6.0125	2322	8.2489	2322	9.11148	2322	10.7941
2324	4.7398	2324	6.07701	2324	8.27587	2324	8.97726	2324	10.843
2326	4.88394	2326	6.11285	2326	8.12941	2326	9.28993	2326	10.5758
2328	4.97381	2328	6.01022	2328	8.14194	2328	9.77601	2328	10.7453
2330	4.69904	2330	5.65774	2330	8.07614	2330	9.67649	2330	9.48467
2332	4.69299	2332	5.70623	2332	8.59573	2332	9.43472	2332	9.61474
2334	4.84697	2334	5.91135	2334	8.86709	2334	9.32142	2334	9.65107
2336	5.12263	2336	5.92846	2336	9.23701	2336	9.28055	2336	10.6043
2338	4.9855	2338	5.91573	2338	8.74261	2338	9.44481	2338	11.1065
2340	4.74422	2340	5.70728	2340	8.28109	2340	9.35422	2340	11.1858
2342	5.31522	2342	5.54272	2342	8.26423	2342	8.88578	2342	11.2704
2344	5.27057	2344	5.34016	2344	8.17678	2344	8.64647	2344	10.9683
2346	4.96102	2346	5.19388	2346	7.9958	2346	8.4352	2346	10.8874
2348	4.67757	2348	5.32446	2348	7.60704	2348	8.36469	2348	10.2631
2350	4.92354	2350	5.54071	2350	7.47285	2350	8.55278	2350	10.5351
2352	5.13826	2352	5.74525	2352	7.54569	2352	8.8328	2352	10.4233
2354	5.08604	2354	5.80919	2354	7.6283	2354	8.96837	2354	10.5131
2356	4.6586	2356	5.59931	2356	7.2771	2356	8.64488	2356	10.4232
2358	4.72518	2358	5.62323	2358	7.67077	2358	8.55155	2358	10.0109
2360	4.55438	2360	5.56596	2360	7.76722	2360	8.15253	2360	9.89906
2362	4.37768	2362	5.50646	2362	8.1124	2362	8.11314	2362	9.92176
2364	4.26875	2364	5.57537	2364	7.77104	2364	8.26305	2364	10.0909
2366	4.24127	2366	5.59308	2366	7.54983	2366	8.49492	2366	10.2897
2368	4.43366	2368	5.34121	2368	7.59194	2368	8.53799	2368	10.3222
2370	4.44731	2370	5.62842	2370	7.78366	2370	8.69045	2370	10.4682
2372	4.33712	2372	5.74367	2372	7.95205	2372	8.42622	2372	10.451
2374	4.03429	2374	5.67725	2374	7.65762	2374	7.97242	2374	10.0308
2376	4.35948	2376	5.34636	2376	7.67577	2376	7.95238	2376	9.88525
2378	4.65238	2378	5.16898	2378	7.82232	2378	8.20892	2378	10.0117
2380	4.5767	2380	5.39439	2380	7.78411	2380	8.74538	2380	10.1339
2382	4.74395	2382	5.63683	2382	7.69475	2382	8.86576	2382	10.2519
2384	4.95589	2384	5.97689	2384	7.44577	2384	8.81395	2384	10.4073
2386	5.1788	2386	5.84317	2386	7.26604	2386	8.34089	2386	11.1421
2388	4.91776	2388	5.45074	2388	7.25469	2388	8.01879	2388	11.0435
2390	4.64375	2390	4.83853	2390	7.36338	2390	7.80888	2390	10.8091
2392	4.46862	2392	4.96724	2392	8.06932	2392	8.0157	2392	10.3294
2394	4.58129	2394	5.2086	2394	8.08792	2394	8.53065	2394	10.2563
2396	4.78681	2396	5.62339	2396	8.3671	2396	8.49854	2396	10.2902
2398	4.79607	2398	5.45134	2398	8.00215	2398	8.44359	2398	10.2752
2400	4.60246	2400	4.99138	2400	7.57703	2400	8.18339	2400	10.0477
2402	4.58597	2402	5.17381	2402	7.42904	2402	8.53996	2402	9.74127
2404	4.54794	2404	5.31181	2404	7.88075	2404	8.47605	2404	9.96865
2406	4.84295	2406	5.72528	2406	8.0185	2406	7.97533	2406	9.55789
2408	4.98505	2408	5.58648	2408	7.79965	2408	7.60908	2408	9.41969
2410	4.97037	2410	5.64213	2410	7.6932	2410	7.58612	2410	9.53878
2412	4.13453	2412	5.97984	2412	7.29962	2412	8.15224	2412	10.3001
2414	3.9592	2414	6.25167	2414	6.9479	2414	8.78517	2414	10.7205
2416	4.07567	2416	6.6896	2416	6.60174	2416	9.15968	2416	10.5589
2418	4.28753	2418	6.38699	2418	7.15516	2418	9.37416	2418	10.1618
2420	4.61763	2420	6.32139	2420	7.56485	2420	9.24541	2420	10.3923
2422	4.80991	2422	5.94203	2422	7.94696	2422	9.21441	2422	10.4751
2424	5.13788	2424	5.57975	2424	8.21592	2424	8.96801	2424	10.9653
2426	4.9783	2426	5.50981	2426	8.41442	2426	8.96303	2426	10.9703
2428	4.76812	2428	5.53198	2428	8.46168	2428	8.92273	2428	11.0858
2430	4.77789	2430	5.7517	2430	8.60505	2430	8.85528	2430	11.1999
2432	4.71209	2432	5.92435	2432	8.13347	2432	8.73366	2432	11.1481
2434	4.65845	2434	6.09379	2434	7.69599	2434	9.01305	2434	11.2839
2436	4.72789	2436	6.09103	2436	7.57147	2436	8.9358	2436	11.3324
2438	4.75282	2438	5.98509	2438	7.96769	2438	8.86795	2438	11.3459
2440	4.70425	2440	6.09611	2440	7.89671	2440	8.66516	2440	10.969
2442	4.56367	2442	5.99835	2442	7.81937	2442	8.56968	2442	11.0129
2444	4.29221	2444	5.54118	2444	7.69168	2444	8.55896	2444	11.0867
2446	4.40303	2446	5.20551	2446	7.73002	2446	8.32632	2446	10.7079
2448	4.67006	2448	5.45477	2448	7.75429	2448	8.05812	2448	10.7919
2450	4.80498	2450	5.45805	2450	8.0168	2450	7.99553	2450	10.8794
2452	4.66567	2452	5.54281	2452	8.27145	2452	8.71535	2452	11.1188
2454	4.71895	2454	5.40737	2454	8.59199	2454	9.65543	2454	10.9588
2456	4.9925	2456	5.63796	2456	8.55536	2456	9.77613	2456	10.5969
2458	5.18792	2458	5.87367	2458	8.55613	2458	9.45737	2458	10.4333
2460	5.13418	2460	6.08438	2460	8.39805	2460	8.95595	2460	10.299
2462	4.90353	2462	6.16892	2462	8.05221	2462	9.09342	2462	10.5142
2464	4.90674	2464	5.74985	2464	7.90776	2464	9.46449	2464	10.6083
2466	5.08366	2466	5.8441	2466	7.8885	2466	10.0234	2466	10.904
2468	5.54499	2468	6.09184	2468	7.99419	2468	10.2831	2468	10.7754
2470	5.79077	2470	6.46005	2470	7.86266	2470	10.2131	2470	10.9177
2472	5.82602	2472	6.7895	2472	7.71106	2472	10.0179	2472	10.808
2474	5.18647	2474	6.51679	2474	8.22247	2474	9.62002	2474	11.2584
2476	5.05533	2476	6.49307	2476	8.2848	2476	9.58636	2476	11.1586
2478	4.99209	2478	6.496	2478	8.42151	2478	9.33518	2478	11.2242
2480	5.00651	2480	6.3126	2480	8.25599	2480	8.91516	2480	11.8991
2482	5.35272	2482	6.00702	2482	8.6226	2482	8.83875	2482	12.1034
2484	5.36798	2484	6.18715	2484	8.84008	2484	9.34418	2484	12.137
2486	5.50207	2486	6.36285	2486	8.75096	2486	9.7125	2486	11.8695
2488	5.43355	2488	6.41675	2488	8.55128	2488	9.60424	2488	11.6432
2490	5.41794	2490	6.09361	2490	8.57456	2490	9.88531	2490	11.527
2492	5.523	2492	5.75108	2492	8.71474	2492	9.93258	2492	11.4935
2494	5.5975	2494	5.65722	2494	8.8252	2494	10.2458	2494	11.4342
2496	5.72718	2496	5.93651	2496	8.68622	2496	9.968	2496	11.4525
2498	5.43561	2498	6.5084	2498	8.51216	2498	10.32	2498	12.0115
2500	5.12744	2500	6.20144	2500	8.65689	2500	10.4313	2500	11.9996
2502	5.0927	2502	5.85679	2502	8.9208	2502	10.1136	2502	12.3135
2504	5.34975	2504	5.42744	2504	9.16145	2504	9.75512	2504	13.176
2506	5.49809	2506	5.86638	2506	9.20837	2506	9.4518	2506	13.448
2508	5.8016	2508	6.68056	2508	9.52095	2508	9.8703	2508	13.3785
2510	5.81962	2510	7.42961	2510	10.0183	2510	10.8048	2510	12.8649
2512	5.99308	2512	7.56675	2512	10.2528	2512	11.5011	2512	12.6908
2514	5.93554	2514	7.28393	2514	10.3607	2514	11.1647	2514	13.0179
2516	5.91857	2516	7.20578	2516	10.2893	2516	10.5971	2516	13.483
2518	5.70168	2518	7.14921	2518	10.048	2518	10.4542	2518	14.0691
2520	5.90578	2520	7.07604	2520	9.86779	2520	10.8328	2520	13.6964
2522	6.15453	2522	7.09003	2522	9.66413	2522	11.1353	2522	13.235
2524	6.34272	2524	7.0388	2524	10.4288	2524	11.4244	2524	12.7623
2526	6.35361	2526	7.17125	2526	10.7222	2526	11.7348	2526	13.7527
2528	5.94149	2528	7.31563	2528	10.839	2528	12.6046	2528	14.2191
2530	5.98144	2530	7.42889	2530	10.4332	2530	12.7228	2530	14.9914
2532	5.72271	2532	7.61368	2532	10.1858	2532	12.3325	2532	15.4767
2534	5.8803	2534	7.62594	2534	10.4047	2534	12.4936	2534	15.4314
2536	6.41264	2536	7.52056	2536	11.1578	2536	12.1949	2536	15.3412
2538	6.8669	2538	7.59278	2538	10.6873	2538	12.747	2538	15.3474
2540	7.18291	2540	7.49985	2540	10.7386	2540	13.347	2540	15.3965
2542	7.15352	2542	7.57637	2542	11.0965	2542	14.2854	2542	15.6731
2544	7.08896	2544	7.78432	2544	11.7021	2544	13.9293	2544	16.3302
2546	7.11671	2546	8.32768	2546	12.3261	2546	14.4902	2546	17.0372
2548	6.99731	2548	8.5566	2548	12.4296	2548	14.4026	2548	17.6347
2550	6.9776	2550	8.51223	2550	12.5404	2550	13.9862	2550	17.8182
2552	7.06714	2552	8.542	2552	12.618	2552	14.2491	2552	18.2831
2554	7.24489	2554	8.98927	2554	13.692	2554	15.3987	2554	18.02
2556	7.44575	2556	9.03765	2556	13.9388	2556	16.3258	2556	18.243
2558	7.73823	2558	8.92212	2558	13.891	2558	16.4279	2558	18.4271
2560	7.79744	2560	8.68991	2560	13.7243	2560	16.5087	2560	19.3977
2562	7.59806	2562	9.47227	2562	14.0171	2562	15.5256	2562	19.7611
2564	7.63044	2564	9.53149	2564	14.0818	2564	15.1447	2564	19.3408
2566	7.6789	2566	9.5078	2566	14.5894	2566	15.2075	2566	19.5157
2568	7.81965	2568	9.26488	2568	15.1281	2568	15.7727	2568	20.2478
2570	7.92332	2570	9.55758	2570	14.498	2570	16.3281	2570	20.71
2572	7.81445	2572	10.0216	2572	13.9839	2572	16.9182	2572	20.7855
2574	8.1061	2574	10.4821	2574	14.1923	2574	17.0552	2574	21.3326
2576	8.57348	2576	10.3931	2576	15.1389	2576	17.327	2576	22.0811
2578	8.57637	2578	10.721	2578	15.6946	2578	17.4913	2578	22.3302
2580	8.35231	2580	10.8655	2580	15.3809	2580	18.1075	2580	23.0492
2582	8.46786	2582	10.8675	2582	15.4802	2582	18.9978	2582	23.8727
2584	8.84279	2584	11.0341	2584	15.8895	2584	19.2816	2584	24.5997
2586	9.57086	2586	11.4606	2586	16.6748	2586	19.3794	2586	25.0973
2588	10.0316	2588	11.8115	2588	17.2004	2588	19.349	2588	25.6289
2590	10.7978	2590	12.158	2590	18.2304	2590	19.9515	2590	26.3379
2592	10.6698	2592	12.2936	2592	18.837	2592	20.347	2592	26.8826
2594	10.1557	2594	12.0361	2594	18.8326	2594	19.986	2594	26.7139
2596	9.6586	2596	11.8076	2596	18.3134	2596	20.5026	2596	26.8723
2598	9.86095	2598	11.6398	2598	18.5068	2598	21.2166	2598	27.9947
2600	10.0183	2600	12.3645	2600	18.9966	2600	22.6719	2600	28.7918
2602	10.3296	2602	12.6541	2602	19.6319	2602	23.5495	2602	29.2036
2604	10.3665	2604	12.7308	2604	20.0725	2604	24.3379	2604	29.6998
2606	9.65702	2606	12.286	2606	20.4345	2606	23.8767	2606	29.6635
2608	9.44423	2608	12.5262	2608	20.2185	2608	23.1019	2608	29.4848
2610	9.30052	2610	12.9085	2610	20.0712	2610	22.3975	2610	30.0051
2612	9.91483	2612	13.2348	2612	20.2016	2612	22.9119	2612	30.6261
2614	10.5366	2614	13.2134	2614	20.7381	2614	22.8173	2614	30.7342
2616	11.1533	2616	13.116	2616	20.5277	2616	23.2343	2616	30.2205
2618	11.1192	2618	13.1086	2618	20.9057	2618	23.4056	2618	30.3442
2620	11.0787	2620	13.3396	2620	20.8713	2620	23.6813	2620	30.5854
2622	11.2037	2622	13.5949	2622	20.694	2622	24.4932	2622	31.8411
2624	11.0375	2624	14.151	2624	20.3855	2624	25.2388	2624	33.4941
2626	10.8807	2626	14.8294	2626	20.6432	2626	25.177	2626	34.7046
2628	11.2357	2628	15.5503	2628	21.1864	2628	25.5504	2628	35.1626
2630	11.7236	2630	15.6123	2630	22.3476	2630	26.4811	2630	35.0267
2632	11.6532	2632	15.0925	2632	22.0439	2632	27.1712	2632	35.2569
2634	11.8915	2634	15.0296	2634	22.3496	2634	27.4349	2634	35.9504
2636	11.9388	2636	15.0983	2636	21.7023	2636	27.5023	2636	36.5368
2638	11.9855	2638	14.7919	2638	21.7712	2638	27.669	2638	35.8188
2640	11.6822	2640	15.2759	2640	21.7517	2640	28.2465	2640	36.1114
2642	11.779	2642	16.0077	2642	22.7299	2642	28.9788	2642	35.8879
2644	12.1029	2644	16.6625	2644	23.6128	2644	29.1534	2644	37.0551
2646	12.4266	2646	16.203	2646	23.9997	2646	28.7681	2646	37.7886
2648	12.5514	2648	15.6728	2648	24.3771	2648	28.4747	2648	38.4959
2650	12.8811	2650	15.3038	2650	25.2713	2650	28.2686	2650	36.5266
2652	12.681	2652	15.1449	2652	25.0055	2652	28.158	2652	36.1163
2654	12.6226	2654	15.2544	2654	24.8637	2654	28.4623	2654	36.0377
2656	11.9776	2656	15.6526	2656	24.9291	2656	28.8837	2656	37.0807
2658	11.4641	2658	16.4729	2658	25.2032	2658	28.1882	2658	37.3133
2660	11.6161	2660	16.7211	2660	24.6812	2660	27.9638	2660	37.736
2662	11.6772	2662	16.815	2662	24.4337	2662	27.8538	2662	38.0704
2664	11.8684	2664	16.4752	2664	23.9561	2664	28.2173	2664	38.4179
2666	11.3593	2666	15.7936	2666	24.1309	2666	28.1128	2666	38.6555
2668	11.4754	2668	15.2821	2668	24.4528	2668	28.12	2668	39.222
2670	11.6403	2670	14.8703	2670	25.0107	2670	27.3828	2670	39.3889
2672	11.9117	2672	15.2951	2672	25.2762	2672	27.5208	2672	38.5911
2674	11.6526	2674	15.6912	2674	25.3378	2674	28.3247	2674	38.5199
2676	11.6047	2676	16.0664	2676	25.0583	2676	29.2906	2676	38.3668
2678	11.6207	2678	16.2013	2678	25.399	2678	29.9875	2678	39.3448
2680	12.0259	2680	16.268	2680	24.8847	2680	30.0362	2680	38.9851
2682	12.2288	2682	16.1095	2682	24.2064	2682	29.2979	2682	38.27
2684	12.097	2684	16.0066	2684	24.8385	2684	29.2268	2684	38.5384
2686	12.0685	2686	16.1685	2686	25.6381	2686	29.9455	2686	39.4383
2688	12.206	2688	16.1864	2688	25.5598	2688	29.841	2688	39.5287
2690	12.2033	2690	15.8502	2690	24.7972	2690	30.1592	2690	39.8471
2692	12.0512	2692	15.4388	2692	23.6535	2692	30.4412	2692	40.5083
2694	11.2593	2694	15.3722	2694	24.0552	2694	30.4565	2694	40.079
2696	11.3153	2696	15.1203	2696	24.4156	2696	29.4677	2696	38.1855
2698	11.58	2698	14.7381	2698	24.4638	2698	28.262	2698	36.9198
2700	11.2519	2700	14.1244	2700	23.6297	2700	26.9819	2700	37.5793
2702	10.8133	2702	13.612	2702	22.6869	2702	27.0856	2702	38.6836
2704	10.1948	2704	13.8361	2704	22.7744	2704	27.3063	2704	38.4108
2706	10.0326	2706	14.0114	2706	22.52	2706	27.2242	2706	37.4765
2708	9.61992	2708	14.0398	2708	22.1737	2708	25.8539	2708	35.055
2710	8.87613	2710	13.517	2710	21.2618	2710	24.5529	2710	33.6205
2712	8.63178	2712	13.2081	2712	20.758	2712	24.29	2712	32.5887
2714	8.46375	2714	12.3765	2714	19.7606	2714	23.4463	2714	31.7739
2716	8.4253	2716	11.8967	2716	18.8266	2716	22.4707	2716	31.7098
2718	8.43614	2718	11.5236	2718	18.2519	2718	21.6675	2718	31.7738
2720	8.4421	2720	11.5803	2720	18.3249	2720	21.2213	2720	31.2685
2722	8.77998	2722	11.8757	2722	18.394	2722	21.7471	2722	30.7588
2724	8.9125	2724	11.7505	2724	18.2214	2724	21.3824	2724	29.7775
2726	8.54904	2726	11.5189	2726	17.7235	2726	20.1784	2726	28.4417
2728	7.97917	2728	11.2442	2728	17.2801	2728	19.2699	2728	27.949
2730	8.05199	2730	10.9956	2730	17.3118	2730	19.563	2730	27.6819
2732	7.77557	2732	10.3823	2732	17.7546	2732	20.001	2732	27.6993
2734	7.51511	2734	9.95765	2734	17.7157	2734	20.2955	2734	26.8772
2736	7.16888	2736	9.89538	2736	17.6293	2736	20.1031	2736	26.0922
2738	7.09513	2738	9.93561	2738	16.6585	2738	19.5267	2738	25.2016
2740	6.99288	2740	9.9893	2740	16.0988	2740	18.7237	2740	24.5816
2742	6.77318	2742	9.84921	2742	15.1213	2742	17.7837	2742	23.9537
2744	6.68465	2744	9.41608	2744	14.6417	2744	16.5837	2744	23.0273
2746	6.47129	2746	8.50503	2746	14.115	2746	16.4041	2746	22.6673
2748	6.33747	2748	7.78941	2748	13.5591	2748	15.7266	2748	22.108
2750	5.89149	2750	7.62899	2750	12.8704	2750	15.4892	2750	21.3669
2752	5.15721	2752	7.33132	2752	11.4112	2752	14.2019	2752	19.4621
2754	4.9861	2754	6.84974	2754	10.9709	2754	12.6046	2754	17.5991
2756	4.88312	2756	6.53321	2756	10.3421	2756	12.2385	2756	17.1852
2758	4.75763	2758	6.38726	2758	10.6272	2758	11.5399	2758	16.6767
2760	4.54567	2760	6.13941	2760	10.0463	2760	11.1208	2760	16.2162
2762	4.42749	2762	5.96233	2762	9.73363	2762	11.1736	2762	15.7707
2764	4.27358	2764	5.36031	2764	8.86014	2764	10.9813	2764	14.72
2766	4.17127	2766	5.2307	2766	8.63433	2766	10.4777	2766	14.2845
2768	4.0606	2768	5.17699	2768	8.63097	2768	9.88433	2768	13.3055
2770	3.86027	2770	5.13089	2770	8.41159	2770	8.93149	2770	13.1144
2772	3.76631	2772	5.20615	2772	8.21184	2772	8.96799	2772	12.581
2774	3.75256	2774	5.12178	2774	7.70242	2774	8.93242	2774	12.7914
2776	3.54226	2776	4.7678	2776	7.63387	2776	8.75545	2776	11.8501
2778	3.4794	2778	4.21981	2778	7.4431	2778	8.57851	2778	11.6929
2780	3.36217	2780	3.89056	2780	7.13017	2780	8.34914	2780	11.4099
2782	3.05388	2782	3.95313	2782	6.76933	2782	7.68728	2782	11.1218
2784	2.85798	2784	4.00912	2784	6.49408	2784	7.27019	2784	10.7771
2786	2.58098	2786	4.08463	2786	6.44829	2786	6.75737	2786	10.2034
2788	2.63132	2788	3.766	2788	6.5885	2788	6.82596	2788	9.52687
2790	2.53465	2790	3.43019	2790	6.39527	2790	6.89238	2790	9.04791
2792	2.40712	2792	3.37502	2792	6.28192	2792	6.42521	2792	8.63361
2794	2.19399	2794	3.2833	2794	5.92385	2794	6.07282	2794	8.47205
2796	1.9581	2796	3.31023	2796	5.71625	2796	5.6288	2796	8.03767
2798	1.80115	2798	3.02569	2798	4.94199	2798	5.34143	2798	7.43412
2800	1.77707	2800	3.03918	2800	4.58118	2800	5.0413	2800	7.31898
2802	1.93783	2802	2.67141	2802	4.21938	2802	4.54414	2802	6.94753
2804	1.89572	2804	2.47383	2804	4.32198	2804	4.3702	2804	6.52913
2806	1.75139	2806	2.5356	2806	4.07226	2806	4.64596	2806	6.30285
2808	1.73801	2808	2.52451	2808	3.6175	2808	4.28497	2808	5.96949
2810	1.78918	2810	2.49327	2810	3.58846	2810	4.28828	2810	5.98294
2812	1.84375	2812	2.34101	2812	3.47739	2812	4.2079	2812	5.84416
2814	1.56613	2814	2.22077	2814	3.19684	2814	4.24901	2814	5.89731
2816	1.60816	2816	2.32885	2816	2.85772	2816	4.01357	2816	5.91672
2818	1.66883	2818	2.25232	2818	2.96553	2818	3.91423	2818	5.81702
2820	1.85855	2820	2.23693	2820	3.39424	2820	3.56701	2820	5.64834
2822	1.76246	2822	2.05205	2822	3.31383	2822	3.4609	2822	5.56933
2824	1.6308	2824	1.98748	2824	3.0897	2824	3.27316	2824	5.3787
2826	1.60793	2826	2.10243	2826	2.45884	2826	3.24287	2826	5.0321
2828	1.50767	2828	1.99641	2828	2.4429	2828	3.2431	2828	5.10031
2830	1.31273	2830	1.96008	2830	2.53797	2830	3.15781	2830	5.05128
2832	1.21429	2832	1.76732	2832	2.5456	2832	2.89879	2832	4.66284
2834	1.36208	2834	1.83858	2834	2.53438	2834	2.71069	2834	4.1372
2836	1.57599	2836	1.65542	2836	2.48999	2836	2.60606	2836	3.74315
2838	1.5915	2838	1.62851	2838	2.34182	2838	2.58215	2838	3.67108
2840	1.38448	2840	1.4055	2840	2.35399	2840	2.7922	2840	3.44848
2842	1.1703	2842	1.31166	2842	2.40021	2842	2.88343	2842	3.04455
2844	1.01262	2844	1.366	2844	2.3232	2844	2.91682	2844	2.99506
2846	0.96386	2846	1.52037	2846	2.2272	2846	2.58814	2846	3.01705
2848	0.82105	2848	1.55376	2848	1.9203	2848	2.38777	2848	3.18794
2850	0.82587	2850	1.42386	2850	1.80276	2850	2.41417	2850	3.18024
2852	0.9334	2852	1.2539	2852	1.72053	2852	2.49438	2852	3.14837
2854	1.05421	2854	1.32454	2854	1.77815	2854	2.54536	2854	3.0947
2856	1.04417	2856	1.4044	2856	1.78812	2856	2.62001	2856	2.88264
2858	1.03652	2858	1.40003	2858	1.69912	2858	2.34687	2858	2.72636
2860	0.9539	2860	1.23771	2860	1.75004	2860	2.14354	2860	2.63035
2862	0.98581	2862	1.25894	2862	1.79047	2862	2.04437	2862	2.5764
2864	0.83729	2864	1.22132	2864	1.91981	2864	2.13272	2864	2.42005
2866	0.80792	2866	1.11718	2866	1.88123	2866	2.09428	2866	2.44174
2868	0.78348	2868	1.0005	2868	1.90608	2868	2.00794	2868	2.54234
2870	0.86218	2870	0.98982	2870	1.55211	2870	2.01349	2870	2.48727
2872	0.85741	2872	0.98134	2872	1.42753	2872	1.94885	2872	2.32926
2874	0.83002	2874	0.99003	2874	1.35772	2874	1.79888	2874	2.24635
2876	0.80399	2876	1.07154	2876	1.45478	2876	1.61158	2876	2.23069
2878	0.84794	2878	1.03336	2878	1.38415	2878	1.5839	2878	2.17532
2880	0.84513	2880	1.04415	2880	1.24271	2880	1.60278	2880	2.13146
2882	0.91159	2882	1.01395	2882	1.35831	2882	1.60793	2882	2.08274
2884	0.89692	2884	0.98069	2884	1.31369	2884	1.55002	2884	2.05109
2886	0.88258	2886	0.90836	2886	1.27734	2886	1.58324	2886	2.09185
2888	0.84983	2888	0.88848	2888	1.25411	2888	1.63549	2888	1.91386
2890	0.73105	2890	0.8286	2890	1.35454	2890	1.65549	2890	1.80655
2892	0.63916	2892	0.79999	2892	1.27199	2892	1.58349	2892	1.76485
2894	0.66052	2894	0.66591	2894	1.14813	2894	1.58572	2894	1.86125
2896	0.74827	2896	0.63526	2896	1.14468	2896	1.5829	2896	1.77262
2898	0.70666	2898	0.68328	2898	1.18883	2898	1.59595	2898	1.70477
2900	0.68755	2900	0.72795	2900	1.245	2900	1.55141	2900	1.82744
2902	0.69063	2902	0.87646	2902	1.24512	2902	1.37885	2902	2.19161
2904	0.72121	2904	0.8244	2904	1.25603	2904	1.27345	2904	2.31577
2906	0.66178	2906	0.78735	2906	1.2148	2906	1.41829	2906	2.32219
2908	0.63336	2908	0.65795	2908	1.31203	2908	1.61176	2908	2.08974
2910	0.64502	2910	0.70552	2910	1.23164	2910	1.58742	2910	1.86672
2912	0.65199	2912	0.73169	2912	1.2415	2912	1.4767	2912	1.72245
2914	0.54728	2914	0.71336	2914	1.15203	2914	1.25848	2914	1.7349
2916	0.55654	2916	0.6067	2916	1.144	2916	1.30038	2916	1.52929
2918	0.61452	2918	0.48508	2918	1.2286	2918	1.32381	2918	1.40896
2920	0.72817	2920	0.4948	2920	1.14609	2920	1.41162	2920	1.39379
2922	0.7842	2922	0.55977	2922	1.10397	2922	1.36214	2922	1.50972
2924	0.7051	2924	0.68462	2924	0.98902	2924	1.34012	2924	1.38151
2926	0.68277	2926	0.67358	2926	0.96947	2926	1.3825	2926	1.32863
2928	0.55373	2928	0.68317	2928	0.94083	2928	1.27937	2928	1.47247
2930	0.5032	2930	0.56008	2930	0.96094	2930	1.01035	2930	1.61515
2932	0.44128	2932	0.55019	2932	1.08887	2932	0.90499	2932	1.73313
2934	0.42899	2934	0.5205	2934	0.96588	2934	0.94363	2934	1.54092
2936	0.39207	2936	0.53264	2936	0.96752	2936	1.031	2936	1.42698
2938	0.40167	2938	0.57191	2938	0.92487	2938	1.00878	2938	1.18789
2940	0.44168	2940	0.53284	2940	1.07735	2940	0.99576	2940	1.37643
2942	0.45772	2942	0.54903	2942	1.10764	2942	1.04748	2942	1.33998
2944	0.4401	2944	0.48444	2944	0.93015	2944	1.14562	2944	1.30935
2946	0.39436	2946	0.48053	2946	0.85776	2946	1.10568	2946	1.1507
2948	0.52592	2948	0.41227	2948	0.88397	2948	1.1049	2948	1.12267
2950	0.66426	2950	0.44161	2950	0.86764	2950	1.13229	2950	1.15302
2952	0.70888	2952	0.37306	2952	0.89488	2952	1.14856	2952	1.19166
2954	0.64726	2954	0.36439	2954	0.87363	2954	1.09446	2954	1.26976
2956	0.58372	2956	0.3967	2956	0.92113	2956	1.03545	2956	1.31335
2958	0.55187	2958	0.46982	2958	0.79025	2958	1.11134	2958	1.33574
2960	0.4591	2960	0.3975	2960	0.86403	2960	0.99297	2960	1.25302
2962	0.41433	2962	0.38292	2962	1.02417	2962	0.94365	2962	1.09034
2964	0.40723	2964	0.38555	2964	1.05071	2964	0.97323	2964	0.97041
2966	0.37199	2966	0.47729	2966	0.94069	2966	1.08313	2966	0.87703
2968	0.34939	2968	0.53786	2968	0.69937	2968	1.01672	2968	0.94138
2970	0.32452	2970	0.54513	2970	0.72777	2970	0.86531	2970	1.07377
2972	0.33993	2972	0.60208	2972	0.77735	2972	0.81324	2972	1.18824
2974	0.34712	2974	0.60626	2974	0.80658	2974	0.79777	2974	1.14367
2976	0.32768	2976	0.67298	2976	0.82717	2976	0.85908	2976	1.04078
2978	0.41304	2978	0.64979	2978	0.68799	2978	0.91337	2978	0.95702
2980	0.4879	2980	0.63321	2980	0.56579	2980	0.84958	2980	0.82655
2982	0.536	2982	0.50669	2982	0.5964	2982	0.9235	2982	0.81839
2984	0.45812	2984	0.51264	2984	0.68599	2984	0.86491	2984	0.81862
2986	0.39223	2986	0.52656	2986	0.82299	2986	0.8089	2986	0.81219
2988	0.45927	2988	0.5877	2988	0.81039	2988	0.69377	2988	0.87925
2990	0.54635	2990	0.55399	2990	0.77077	2990	0.7524	2990	0.93636
2992	0.50694	2992	0.54145	2992	0.7128	2992	0.84886	2992	1.09493
2994	0.39011	2994	0.43009	2994	0.68519	2994	0.88888	2994	1.16598
2996	0.39097	2996	0.406	2996	0.67538	2996	0.82116	2996	0.91896
2998	0.41852	2998	0.39611	2998	0.7826	2998	0.75124	2998	0.85945
3000	0.43221	3000	0.45008	3000	0.82231	3000	0.70902	3000	0.82615
3002	0.30291	3002	0.4885	3002	0.76516	3002	0.57107	3002	1.01147
3004	0.30381	3004	0.45202	3004	0.74099	3004	0.61609	3004	1.03621
3006	0.36756	3006	0.42704	3006	0.72508	3006	0.69973	3006	1.08847
3008	0.39865	3008	0.4028	3008	0.65859	3008	0.98172	3008	0.99871
3010	0.38673	3010	0.40799	3010	0.52519	3010	1.06652	3010	1.0015
3012	0.36846	3012	0.36505	3012	0.49844	3012	1.01493	3012	0.9493
3014	0.35366	3014	0.35042	3014	0.58156	3014	0.86775	3014	0.9057
3016	0.29187	3016	0.32509	3016	0.63754	3016	0.68845	3016	0.73398
3018	0.24608	3018	0.3948	3018	0.52417	3018	0.61398	3018	0.6042
3020	0.22248	3020	0.42813	3020	0.44853	3020	0.59361	3020	0.61803
3022	0.24599	3022	0.41855	3022	0.38716	3022	0.64924	3022	0.70147
3024	0.28894	3024	0.37986	3024	0.42915	3024	0.60431	3024	0.72998
3026	0.34852	3026	0.35753	3026	0.37691	3026	0.53439	3026	0.85759
3028	0.36212	3028	0.2954	3028	0.36534	3028	0.43167	3028	0.7643
3030	0.31827	3030	0.24431	3030	0.35687	3030	0.43773	3030	0.83143
3032	0.21092	3032	0.21287	3032	0.34429	3032	0.45572	3032	0.77245
3034	0.20611	3034	0.19734	3034	0.29111	3034	0.44751	3034	0.68048
3036	0.20618	3036	0.2154	3036	0.30731	3036	0.47914	3036	0.61549
3038	0.23336	3038	0.28944	3038	0.4492	3038	0.53878	3038	0.59542
3040	0.2633	3040	0.30954	3040	0.48318	3040	0.60851	3040	0.80164
3042	0.25043	3042	0.28675	3042	0.54443	3042	0.58584	3042	0.77342
3044	0.26239	3044	0.25906	3044	0.51581	3044	0.53881	3044	0.75383
3046	0.21912	3046	0.25505	3046	0.52537	3046	0.33086	3046	0.54367
3048	0.19545	3048	0.23817	3048	0.43968	3048	0.28244	3048	0.54174
3050	0.21108	3050	0.19606	3050	0.36569	3050	0.21879	3050	0.6225
3052	0.28606	3052	0.18594	3052	0.39148	3052	0.37096	3052	0.62548
3054	0.29108	3054	0.24416	3054	0.52414	3054	0.45965	3054	0.66682
3056	0.19398	3056	0.25594	3056	0.54891	3056	0.54288	3056	0.53899
3058	0.1498	3058	0.21828	3058	0.47092	3058	0.54212	3058	0.58821
3060	0.16507	3060	0.17889	3060	0.35832	3060	0.40883	3060	0.45764
3062	0.18399	3062	0.14479	3062	0.30958	3062	0.32509	3062	0.5478
3064	0.20558	3064	0.1664	3064	0.29412	3064	0.25651	3064	0.59428
3066	0.24284	3066	0.17545	3066	0.29626	3066	0.30785	3066	0.68857
3068	0.28707	3068	0.22814	3068	0.27343	3068	0.34952	3068	0.66378
3070	0.29315	3070	0.30122	3070	0.2991	3070	0.37085	3070	0.5647
3072	0.21749	3072	0.30242	3072	0.32672	3072	0.29241	3072	0.53061
3074	0.23395	3074	0.27742	3074	0.35335	3074	0.26137	3074	0.46817
3076	0.22171	3076	0.20765	3076	0.32231	3076	0.23777	3076	0.54762
3078	0.17869	3078	0.24353	3078	0.27754	3078	0.20442	3078	0.55351
3080	0.14971	3080	0.28401	3080	0.23179	3080	0.20237	3080	0.55278
3082	0.1404	3082	0.25832	3082	0.23181	3082	0.26332	3082	0.50474
3084	0.15428	3084	0.16498	3084	0.3117	3084	0.38636	3084	0.43933
3086	0.1437	3086	0.14823	3086	0.30846	3086	0.41285	3086	0.36059
3088	0.14992	3088	0.17391	3088	0.33071	3088	0.392	3088	0.31994
3090	0.22587	3090	0.20906	3090	0.29752	3090	0.32932	3090	0.4073
3092	0.24339	3092	0.21095	3092	0.33631	3092	0.34524	3092	0.4556
3094	0.26635	3094	0.18982	3094	0.35102	3094	0.41347	3094	0.45937
3096	0.28436	3096	0.20039	3096	0.34077	3096	0.41959	3096	0.41348
3098	0.29048	3098	0.18002	3098	0.27607	3098	0.40142	3098	0.40833
3100	0.29665	3100	0.11648	3100	0.3401	3100	0.43538	3100	0.47304
3102	0.29333	3102	0.09932	3102	0.37453	3102	0.4346	3102	0.41778
3104	0.24468	3104	0.13463	3104	0.35189	3104	0.37924	3104	0.34665
3106	0.22371	3106	0.16111	3106	0.34777	3106	0.30247	3106	0.30307
3108	0.20742	3108	0.19594	3108	0.28307	3108	0.22131	3108	0.35031
3110	0.22861	3110	0.1655	3110	0.22939	3110	0.23322	3110	0.43291
3112	0.16225	3112	0.18187	3112	0.19383	3112	0.17905	3112	0.46278
3114	0.14862	3114	0.17776	3114	0.26345	3114	0.21999	3114	0.41606
3116	0.12206	3116	0.20885	3116	0.26317	3116	0.1956	3116	0.27273
3118	0.12102	3118	0.19289	3118	0.2469	3118	0.23737	3118	0.23522
3120	0.14212	3120	0.16352	3120	0.17665	3120	0.23427	3120	0.18595
3122	0.12123	3122	0.12982	3122	0.13014	3122	0.29571	3122	0.30849
3124	0.12038	3124	0.13279	3124	0.1475	3124	0.30251	3124	0.33255
3126	0.14801	3126	0.12314	3126	0.19524	3126	0.26771	3126	0.38381
3128	0.18856	3128	0.13974	3128	0.24248	3128	0.29795	3128	0.39109
3130	0.18085	3130	0.2164	3130	0.21508	3130	0.26827	3130	0.38575
3132	0.19301	3132	0.24013	3132	0.1929	3132	0.26263	3132	0.3707
3134	0.17471	3134	0.21885	3134	0.23399	3134	0.22978	3134	0.27791
3136	0.13114	3136	0.16877	3136	0.22469	3136	0.18266	3136	0.26933
3138	0.08903	3138	0.11353	3138	0.26475	3138	0.14773	3138	0.26049
3140	0.08572	3140	0.16551	3140	0.23248	3140	0.1452	3140	0.27901
3142	0.0758	3142	0.19171	3142	0.21425	3142	0.20002	3142	0.24583
3144	0.06926	3144	0.17757	3144	0.17059	3144	0.25597	3144	0.34246
3146	0.09093	3146	0.13713	3146	0.18185	3146	0.26283	3146	0.36244
3148	0.10063	3148	0.09074	3148	0.22662	3148	0.2589	3148	0.37002
3150	0.11087	3150	0.09233	3150	0.27134	3150	0.21351	3150	0.3043
3152	0.11966	3152	0.12712	3152	0.24638	3152	0.18943	3152	0.27247
3154	0.07242	3154	0.13923	3154	0.22357	3154	0.2129	3154	0.2976
3156	0.04726	3156	0.19168	3156	0.23093	3156	0.30997	3156	0.33611
3158	0.05397	3158	0.18024	3158	0.34316	3158	0.38088	3158	0.33474
3160	0.05355	3160	0.14422	3160	0.33572	3160	0.39056	3160	0.27413
3162	0.07775	3162	0.05948	3162	0.27143	3162	0.29588	3162	0.20765
3164	0.07946	3164	0.06272	3164	0.14659	3164	0.23513	3164	0.14463
3166	0.15808	3166	0.07929	3166	0.10911	3166	0.13835	3166	0.18309
3168	0.16293	3168	0.09358	3168	0.13006	3168	0.16907	3168	0.27222
3170	0.1468	3170	0.07118	3170	0.22166	3170	0.17884	3170	0.33315
3172	0.08523	3172	0.10015	3172	0.33016	3172	0.20402	3172	0.27964
3174	0.07365	3174	0.10266	3174	0.26954	3174	0.25049	3174	0.23272
3176	0.04849	3176	0.0932	3176	0.20539	3176	0.28553	3176	0.21082
3178	0.07489	3178	0.03821	3178	0.0437	3178	0.27428	3178	0.23703
3180	0.09235	3180	0.08668	3180	0.08835	3180	0.22853	3180	0.22084
3182	0.1194	3182	0.12451	3182	0.1895	3182	0.20232	3182	0.18056
3184	0.1266	3184	0.13393	3184	0.24187	3184	0.20085	3184	0.11582
3186	0.12765	3186	0.09989	3186	0.20898	3186	0.25797	3186	0.12115
3188	0.11267	3188	0.16955	3188	0.12987	3188	0.23354	3188	0.23876
3190	0.10307	3190	0.20039	3190	0.13669	3190	0.22046	3190	0.35164
3192	0.06432	3192	0.21096	3192	0.17646	3192	0.19168	3192	0.43412
3194	0.04407	3194	0.18384	3194	0.17663	3194	0.18769	3194	0.39021
3196	0.06991	3196	0.13842	3196	0.15815	3196	0.16458	3196	0.30478
3198	0.11554	3198	0.12212	3198	0.10266	3198	0.13501	3198	0.23689
3200	0.11714	3200	0.09312	3200	0.05952	3200	0.10757	3200	0.14799
3202	0.08934	3202	0.10115	3202	0.06672	3202	0.10906	3202	0.10934
3204	0.11804	3204	0.10102	3204	0.09983	3204	0.1462	3204	0.08985
3206	0.13389	3206	0.17631	3206	0.12545	3206	0.15374	3206	0.11132
3208	0.12177	3208	0.26311	3208	0.09166	3208	0.17344	3208	0.13926
3210	0.04855	3210	0.26215	3210	0.0706	3210	0.14473	3210	0.18972
3212	0.02103	3212	0.21879	3212	0.09397	3212	0.12383	3212	0.18648
3214	0.04101	3214	0.14151	3214	0.11863	3214	0.1185	3214	0.1846
3216	0.03071	3216	0.21598	3216	0.09199	3216	0.15704	3216	0.20059
3218	0.06072	3218	0.22645	3218	0.08688	3218	0.14676	3218	0.20261
3220	0.0713	3220	0.19795	3220	0.10224	3220	0.13846	3220	0.18765
3222	0.12318	3222	0.09346	3222	0.13172	3222	0.11097	3222	0.16912
3224	0.10367	3224	0.08507	3224	0.14148	3224	0.11249	3224	0.14849
3226	0.06494	3226	0.09139	3226	0.18063	3226	0.09878	3226	0.16015
3228	0.02633	3228	0.11258	3228	0.14823	3228	0.1205	3228	0.18463
3230	0.04725	3230	0.13078	3230	0.11359	3230	0.15505	3230	0.20221
3232	0.05496	3232	0.09098	3232	0.07047	3232	0.15378	3232	0.11868
3234	0.08224	3234	0.0683	3234	0.08421	3234	0.13949	3234	0.07478
3236	0.05342	3236	0.01756	3236	0.06392	3236	0.12258	3236	0.06253
3238	0.04111	3238	0.06387	3238	0.07168	3238	0.16471	3238	0.11717
3240	0.03761	3240	0.09078	3240	0.08917	3240	0.17377	3240	0.17739
3242	0.06391	3242	0.10143	3242	0.10931	3242	0.14461	3242	0.15522
3244	0.0694	3244	0.06427	3244	0.1091	3244	0.10709	3244	0.13168
3246	0.05055	3246	0.04806	3246	0.09435	3246	0.07227	3246	0.09639
3248	0.03948	3248	0.03689	3248	0.1406	3248	0.03199	3248	0.08603
3250	0.05803	3250	0.05689	3250	0.17478	3250	0.06164	3250	0.06316
3252	0.07596	3252	0.06484	3252	0.1407	3252	0.15226	3252	0.0999
3254	0.0406	3254	0.0711	3254	0.08785	3254	0.17971	3254	0.14647
3256	0.06585	3256	0.07232	3256	0.09062	3256	0.16195	3256	0.13969
3258	0.07605	3258	0.11873	3258	0.11212	3258	0.11797	3258	0.11918
3260	0.10068	3260	0.17951	3260	0.10334	3260	0.08118	3260	0.11046
3262	0.0769	3262	0.15884	3262	0.10886	3262	0.11711	3262	0.13286
3264	0.05804	3264	0.11902	3264	0.13896	3264	0.1291	3264	0.14727
3266	0.03965	3266	0.08391	3266	0.17405	3266	0.11239	3266	0.13219
3268	0.03335	3268	0.0746	3268	0.15856	3268	0.11813	3268	0.15529
3270	0.01981	3270	0.06818	3270	0.13407	3270	0.1138	3270	0.18284
3272	0.04049	3272	0.08314	3272	0.15418	3272	0.14709	3272	0.18697
3274	0.0856	3274	0.12106	3274	0.09446	3274	0.14858	3274	0.20292
3276	0.13795	3276	0.15562	3276	0.10312	3276	0.17665	3276	0.15095
3278	0.15838	3278	0.15991	3278	0.06641	3278	0.17048	3278	0.1553
3280	0.12727	3280	0.11194	3280	0.05988	3280	0.13959	3280	0.13524
3282	0.1006	3282	0.13611	3282	0.0715	3282	0.08384	3282	0.13031
3284	0.07396	3284	0.14824	3284	0.08183	3284	0.11946	3284	0.12879
3286	0.07744	3286	0.13851	3286	0.06467	3286	0.12276	3286	0.17906
3288	0.05253	3288	0.11696	3288	0.03285	3288	0.20199	3288	0.18804
3290	0.0449	3290	0.12521	3290	0.03906	3290	0.23606	3290	0.14575
3292	0.01723	3292	0.16971	3292	0.08768	3292	0.24855	3292	0.11855
3294	0.02895	3294	0.20734	3294	0.09323	3294	0.17819	3294	0.11197
3296	0.03991	3296	0.14424	3296	0.0813	3296	0.10976	3296	0.08849
3298	0.02825	3298	0.09404	3298	0.0969	3298	0.0893	3298	0.06806
3300	0.0697	3300	0.0253	3300	0.07918	3300	0.13434	3300	0.06533
3302	0.11248	3302	0.0275	3302	0.10002	3302	0.11524	3302	0.12166
3304	0.13627	3304	0.05354	3304	0.03999	3304	0.1185	3304	0.1162
3306	0.09448	3306	0.05558	3306	0.04438	3306	0.08721	3306	0.13542
3308	0.04799	3308	0.05405	3308	0.05946	3308	0.07304	3308	0.13174
3310	0.03165	3310	0.03273	3310	0.09683	3310	0.0742	3310	0.17312
3312	0.03598	3312	0.04335	3312	0.10342	3312	0.08726	3312	0.14437
3314	0.03563	3314	0.07807	3314	0.1217	3314	0.0916	3314	0.16195
3316	0.02165	3316	0.09876	3316	0.10425	3316	0.08919	3316	0.14661
3318	0.04645	3318	0.14365	3318	0.06697	3318	0.04763	3318	0.15281
3320	0.07248	3320	0.10667	3320	0.01394	3320	0.04606	3320	0.12153
3322	0.08224	3322	0.1031	3322	0.01138	3322	0.04071	3322	0.109
3324	0.09921	3324	0.0775	3324	0.06657	3324	0.06145	3324	0.08061
3326	0.07703	3326	0.08081	3326	0.07732	3326	0.03952	3326	0.03031
3328	0.06865	3328	0.09504	3328	0.07808	3328	0.03075	3328	0.02312
3330	0.0464	3330	0.09214	3330	0.04055	3330	0.03817	3330	0.03485
3332	0.05522	3332	0.06769	3332	0.03214	3332	0.12009	3332	0.05462
3334	0.05595	3334	0.0504	3334	0.05039	3334	0.12661	3334	0.10082
3336	0.05834	3336	0.09567	3336	0.04891	3336	0.11527	3336	0.09201
3338	0.04937	3338	0.10661	3338	0.06405	3338	0.0611	3338	0.094
3340	0.05416	3340	0.12712	3340	0.07343	3340	0.03476	3340	0.0957
3342	0.07244	3342	0.1341	3342	0.13758	3342	0.03868	3342	0.1034
3344	0.12474	3344	0.15577	3344	0.14381	3344	0.0388	3344	0.09406
3346	0.1179	3346	0.12533	3346	0.10141	3346	0.03907	3346	0.0853
3348	0.08589	3348	0.10915	3348	0.05818	3348	0.03381	3348	0.12693
3350	0.05319	3350	0.08842	3350	0.07121	3350	0.0476	3350	0.12891
3352	0.0442	3352	0.07285	3352	0.07304	3352	0.06216	3352	0.11763
3354	0.05636	3354	0.08637	3354	0.03855	3354	0.1118	3354	0.09203
3356	0.0512	3356	0.08101	3356	0.04872	3356	0.12145	3356	0.08385
3358	0.0486	3358	0.07544	3358	0.05848	3358	0.11264	3358	0.08299
3360	0.04284	3360	0.11117	3360	0.08388	3360	0.10605	3360	0.05443
3362	0.0514	3362	0.12495	3362	0.07265	3362	0.09431	3362	0.0481
3364	0.07084	3364	0.14463	3364	0.07024	3364	0.07549	3364	0.03457
3366	0.0838	3366	0.11076	3366	0.07801	3366	0.07798	3366	0.03183
3368	0.06503	3368	0.06817	3368	0.09701	3368	0.05841	3368	0.03427
3370	0.03031	3370	0.04797	3370	0.07832	3370	0.06178	3370	0.06042
3372	0.02312	3372	0.06942	3372	0.08821	3372	0.08095	3372	0.06536
3374	0.03089	3374	0.05906	3374	0.1094	3374	0.14255	3374	0.05655
3376	0.06414	3376	0.084	3376	0.11115	3376	0.15294	3376	0.05469
3378	0.1022	3378	0.07285	3378	0.08113	3378	0.18046	3378	0.06061
3380	0.09476	3380	0.11005	3380	0.05325	3380	0.15832	3380	0.06879
3382	0.06624	3382	0.08551	3382	0.02895	3382	0.12138	3382	0.08774
3384	0.0197	3384	0.11854	3384	0.02476	3384	0.08964	3384	0.08501
3386	0.00724	3386	0.09716	3386	0.06857	3386	0.06751	3386	0.04575
3388	0.05342	3388	0.09107	3388	0.07499	3388	0.04544	3388	0.03775
3390	0.0804	3390	0.08773	3390	0.07446	3390	0.08486	3390	0.04171
3392	0.08896	3392	0.06966	3392	0.04033	3392	0.13901	3392	0.04208
3394	0.06608	3394	0.0966	3394	0.07252	3394	0.14411	3394	0.05623
3396	0.04244	3396	0.13681	3396	0.09627	3396	0.12136	3396	0.08179
3398	0.05288	3398	0.17821	3398	0.07202	3398	0.06863	3398	0.11238
3400	0.05547	3400	0.13492	3400	0.06245	3400	0.07458	3400	0.08148
3402	0.05097	3402	0.0952	3402	0.06874	3402	0.06954	3402	0.04895
3404	0.01076	3404	0.05511	3404	0.07325	3404	0.12866	3404	0.02492
3406	0.01593	3406	0.03462	3406	0.12099	3406	0.17328	3406	0.03789
3408	0.05047	3408	0.01674	3408	0.10392	3408	0.14565	3408	0.06969
3410	0.05115	3410	0.03897	3410	0.08995	3410	0.11411	3410	0.1093
3412	0.03065	3412	0.06928	3412	0.04804	3412	0.05162	3412	0.12983
3414	0.02094	3414	0.09543	3414	0.05461	3414	0.062	3414	0.12204
3416	0.03173	3416	0.12663	3416	0.07764	3416	0.07475	3416	0.11348
3418	0.06913	3418	0.13046	3418	0.08862	3418	0.12902	3418	0.10993
3420	0.06352	3420	0.07886	3420	0.08196	3420	0.15351	3420	0.10478
3422	0.0541	3422	0.04076	3422	0.0638	3422	0.15405	3422	0.06874
3424	0.04394	3424	0.03792	3424	0.07412	3424	0.07788	3424	0.03806
3426	0.03174	3426	0.03801	3426	0.06859	3426	0.05906	3426	0.06449
3428	0.03537	3428	0.03896	3428	0.06375	3428	0.05616	3428	0.09109
3430	0.03202	3430	0.06043	3430	0.03973	3430	0.06722	3430	0.1117
3432	0.02593	3432	0.08319	3432	0.07403	3432	0.07822	3432	0.09768
3434	0.03898	3434	0.08264	3434	0.09267	3434	0.10009	3434	0.09781
3436	0.03903	3436	0.0487	3436	0.0991	3436	0.08497	3436	0.12431
3438	0.02662	3438	0.08267	3438	0.08054	3438	0.06653	3438	0.13007
3440	0.02504	3440	0.11366	3440	0.09373	3440	0.063	3440	0.14104
3442	0.05743	3442	0.12762	3442	0.05902	3442	0.10562	3442	0.08014
3444	0.05575	3444	0.07932	3444	0.04396	3444	0.13616	3444	0.07807
3446	0.08179	3446	0.05275	3446	0.03758	3446	0.18631	3446	0.07691
3448	0.0915	3448	0.09739	3448	0.07267	3448	0.19294	3448	0.09537
3450	0.1254	3450	0.1351	3450	0.06842	3450	0.11676	3450	0.09326
3452	0.1146	3452	0.17391	3452	0.05296	3452	0.04775	3452	0.07378
3454	0.09952	3454	0.16998	3454	0.02963	3454	0.03214	3454	0.0571
3456	0.06207	3456	0.09663	3456	0.01801	3456	0.10461	3456	0.05669
3458	0.08841	3458	0.07585	3458	0.05571	3458	0.12487	3458	0.05623
3460	0.09019	3460	0.05809	3460	0.0847	3460	0.12309	3460	0.09235
3462	0.08085	3462	0.04632	3462	0.08294	3462	0.10232	3462	0.13893
3464	0.03119	3464	0.03932	3464	0.04762	3464	0.10619	3464	0.16418
3466	0.01934	3466	0.02465	3466	0.05525	3466	0.15265	3466	0.14151
3468	0.01946	3468	0.05288	3468	0.1176	3468	0.14646	3468	0.1356
3470	0.04658	3470	0.04176	3470	0.14072	3470	0.1306	3470	0.10229
3472	0.05217	3472	0.05257	3472	0.11271	3472	0.09941	3472	0.07439
3474	0.05692	3474	0.034	3474	0.12351	3474	0.11315	3474	0.042
3476	0.06367	3476	0.03222	3476	0.11805	3476	0.10692	3476	0.03996
3478	0.05133	3478	0.02825	3478	0.13193	3478	0.11934	3478	0.08229
3480	0.01793	3480	0.05427	3480	0.09836	3480	0.12665	3480	0.17913
3482	0.01863	3482	0.07148	3482	0.06924	3482	0.12482	3482	0.21891
3484	0.04264	3484	0.08995	3484	0.0406	3484	0.11652	3484	0.23284
3486	0.09517	3486	0.07089	3486	0.01983	3486	0.1154	3486	0.14088
3488	0.09005	3488	0.06355	3488	0.02876	3488	0.10773	3488	0.08624
3490	0.06941	3490	0.0344	3490	0.06048	3490	0.13264	3490	0.05466
3492	0.0235	3492	0.02199	3492	0.07678	3492	0.14209	3492	0.06406
3494	0	3494	0.02196	3494	0.09517	3494	0.16251	3494	0.06914
3496	0.01508	3496	0.05148	3496	0.12664	3496	0.09552	3496	0.07151
3498	0.01602	3498	0.0515	3498	0.15824	3498	0.06747	3498	0.127
3500	0.03313	3500	0.06981	3500	0.20218	3500	0.0698	3500	0.19473
3502	0.07069	3502	0.06932	3502	0.18146	3502	0.07026	3502	0.24271
3504	0.09958	3504	0.07539	3504	0.15032	3504	0.07394	3504	0.20237
3506	0.11935	3506	0.0703	3506	0.08322	3506	0.05524	3506	0.11277
3508	0.13674	3508	0.08396	3508	0.05836	3508	0.10218	3508	0.03919
3510	0.1164	3510	0.08228	3510	0.03333	3510	0.11587	3510	0.03513
3512	0.1003	3512	0.05474	3512	0.03431	3512	0.11519	3512	0.12155
3514	0.07155	3514	0.05499	3514	0.08501	3514	0.06424	3514	0.16253
3516	0.0743	3516	0.02934	3516	0.12876	3516	0.04214	3516	0.15989
3518	0.04612	3518	0.02565	3518	0.12326	3518	0.02553	3518	0.1182
3520	0.04569	3520	0.03726	3520	0.12753	3520	0.06121	3520	0.11662
3522	0.03575	3522	0.04973	3522	0.12541	3522	0.10074	3522	0.1161
3524	0.04973	3524	0.07184	3524	0.14555	3524	0.09786	3524	0.116
3526	0.08173	3526	0.07565	3526	0.12529	3526	0.07837	3526	0.07176
3528	0.09832	3528	0.07405	3528	0.10157	3528	0.05409	3528	0.05171
3530	0.07483	3530	0.04944	3530	0.10072	3530	0.09976	3530	0.11063
3532	0.03968	3532	0.06522	3532	0.07731	3532	0.08036	3532	0.11576
3534	0.02371	3534	0.09243	3534	0.05044	3534	0.06456	3534	0.10931
3536	0.04804	3536	0.1101	3536	0.0627	3536	0.05085	3536	0.04351
3538	0.07959	3538	0.08694	3538	0.09676	3538	0.12804	3538	0.06329
3540	0.10926	3540	0.02663	3540	0.12785	3540	0.16454	3540	0.09818
3542	0.10205	3542	0.00627	3542	0.16111	3542	0.18338	3542	0.10286
3544	0.04555	3544	0	3544	0.13858	3544	0.16812	3544	0.10552
3546	0.03465	3546	0.01369	3546	0.09997	3546	0.19285	3546	0.07483
3548	0.02463	3548	0.02463	3548	0.05743	3548	0.20937	3548	0.12424
3550	0.0594	3550	0.06029	3550	0.0461	3550	0.22102	3550	0.09552
3552	0.07245	3552	0.10315	3552	0.03519	3552	0.19754	3552	0.134
3554	0.08296	3554	0.11366	3554	0.03471	3554	0.28016	3554	0.13049
3556	0.06639	3556	0.13101	3556	0.01813	3556	0.19669	3556	0.16567
3558	0.07582	3558	0.08874	3558	0.05599	3558	0.19394	3558	0.20073
3560	0.05357	3560	0.05819	3560	0.09282	3560	0.09787	3560	0.20189
3562	0.07102	3562	0.000611215	3562	0.11069	3562	0.11713	3562	0.16834
3564	0.09012	3564	0	3564	0.06982	3564	0.11339	3564	0.10079
3566	0.09733	3566	0.01487	3566	0.04364	3566	0.13018	3566	0.09716
3568	0.06374	3568	0.02888	3568	0	3568	0.06813	3568	0.09587
3570	0.02427	3570	0.0297	3570	0.04853	3570	0.06177	3570	0.08236
3572	0	3572	0.03002	3572	0.05986	3572	0.03325	3572	0.06081
3574	0.02475	3574	0.06276	3574	0.08669	3574	0.06182	3574	0.09886
3576	0.03025	3576	0.08141	3576	0.08946	3576	0.06106	3576	0.11418
3578	0.03089	3578	0.12087	3578	0.12102	3578	0.06137	3578	0.12689
3580	0.04877	3580	0.09871	3580	0.17463	3580	0.07382	3580	0.13571
3582	0.09069	3582	0.09013	3582	0.18897	3582	0.08587	3582	0.14202
3584	0.18547	3584	0.0636	3584	0.13235	3584	0.17117	3584	0.12449
3586	0.18136	3586	0.04919	3586	0.07251	3586	0.17541	3586	0.07038
3588	0.14001	3588	0.09115	3588	0.0269	3588	0.17916	3588	0.02972
3590	0.08378	3590	0.18875	3590	0.01925	3590	0.17347	3590	0.01301
3592	0.10696	3592	0.24827	3592	0.03561	3592	0.14145	3592	0.02277
3594	0.08571	3594	0.23177	3594	0.08022	3594	0.14457	3594	0.04415
3596	0.06541	3596	0.17836	3596	0.07711	3596	0.07711	3596	0.05952
3598	0.04245	3598	0.04753	3598	0.04516	3598	0.04516	3598	0.07131
3600	0.12126	3600	0.07418	3600	0.01867	3600	0.01867	3600	0.0454
3602	0.14155	3602	0.05233	3602	0	3602	0	3602	0.04574
3604	0.13934	3604	0.04384	3604	0.01251	3604	0.03754	3604	0.01658
3606	0.12736	3606	0.0342	3606	0.04658	3606	0.13973	3606	0.04658
3608	0.12747	3608	0	3608	0.07952	3608	0.14385	3608	0.07952
3610	0.14377	3610	0	3610	0.09746	3610	0.14145	3610	0.09746
3612	0.10294	3612	0	3612	0.10294	3612	0.05136	3612	0.10294
3614	0.07949	3614	0.02202	3614	0.1545	3614	0.07276	3614	0.07949
3616	0.04989	3616	0.04968	3616	0.1475	3616	0.09956	3616	0.04989
3618	0.00887	3618	0.04721	3618	0.19043	3618	0.05608	3618	0.00887
3620	0	3620	0.0383	3620	0.17589	3620	0.0383	3620	0.00854
3622	0	3622	0	3622	0.18371	3622	0	3622	0.04752
3624	0.02657	3624	0.02883	3624	0.12793	3624	0	3624	0.04874
3626	0.04957	3626	0.04226	3626	0.0922	3626	0	3626	0.04978
3628	0.13211	3628	0.04415	3628	0.04857	3628	0.04157	3628	0.00457
3630	0.13529	3630	0.03497	3630	0.06524	3630	0.0441	3630	0
3632	0.13388	3632	0	3632	0.13369	3632	0.04409	3632	0
3634	0.12825	3634	0	3634	0.12829	3634	0.02652	3634	0
3636	0.11954	3636	0	3636	0.11979	3636	0	3636	0
3638	0.10099	3638	0	3638	0.10071	3638	0	3638	0
3640	0.06725	3640	0	3640	0.09131	3640	0.02423	3640	0.02423
3642	0	3642	0	3642	0.09291	3642	0.09254	3642	0.09254
3644	0	3644	0.05491	3644	0.03842	3644	0.20322	3644	0.09339
3646	0	3646	0.09363	3646	0	3646	0.28125	3646	0.09399
3648	0.08152	3648	0.09017	3648	0	3648	0.27024	3648	0.00836
3650	0.08956	3650	0.07028	3650	0	3650	0.2496	3650	0
3652	0.08983	3652	0	3652	0	3652	0.17931	3652	0
3654	0.04351	3654	0.0945	3654	0	3654	0.13429	3654	0
3656	0	3656	0.18327	3656	0	3656	0.09199	3656	0
3658	0	3658	0.18866	3658	0	3658	0.0941	3658	0
3660	0	3660	0.19051	3660	0	3660	0.10549	3660	0
3662	0	3662	0.19574	3662	0	3662	0.19611	3662	0
3664	0	3664	0.19004	3664	0.03745	3664	0.19011	3664	0
3666	0	3666	0.18195	3666	0.09063	3666	0.1816	3666	0
3668	0	3668	0.05778	3668	0.08819	3668	0.11708	3668	0
3670	0	3670	0	3670	0.08706	3670	0.08706	3670	0
3672	0	3672	0	3672	0.00499	3672	0.00499	3672	0
3674	0	3674	0	3674	0	3674	0	3674	0
3676	0	3676	0	3676	0	3676	0	3676	0
3678	0	3678	0	3678	0	3678	0	3678	0
3680	0	3680	0	3680	0	3680	0	3680	0
3682	0	3682	0	3682	0	3682	0	3682	0

## Sheet: fig 8
Wavenumber	Absorbance	Wavenumber	Absorbance
cm\+(-1)	a.u.	cm\+(-1)	a.u.
1872.09	-0.00689	1872.09	-0.01064
1872.57	-0.0069	1872.57	-0.01065
1873.06	-0.0069	1873.06	-0.01066
1873.54	-0.0069	1873.54	-0.01067
1874.02	-0.00689	1874.02	-0.01067
1874.5	-0.00687	1874.5	-0.01067
1874.98	-0.00686	1874.98	-0.01066
1875.46	-0.00685	1875.46	-0.01065
1875.95	-0.00684	1875.95	-0.01064
1876.43	-0.00685	1876.43	-0.01063
1876.91	-0.00685	1876.91	-0.01063
1877.39	-0.00685	1877.39	-0.01063
1877.88	-0.00685	1877.88	-0.01062
1878.36	-0.00684	1878.36	-0.01061
1878.84	-0.00684	1878.84	-0.01059
1879.32	-0.00684	1879.32	-0.01058
1879.8	-0.00684	1879.8	-0.01058
1880.29	-0.00685	1880.29	-0.01058
1880.77	-0.00685	1880.77	-0.0106
1881.25	-0.00685	1881.25	-0.01061
1881.73	-0.00684	1881.73	-0.01062
1882.21	-0.00683	1882.21	-0.01063
1882.7	-0.00681	1882.7	-0.01062
1883.18	-0.00679	1883.18	-0.0106
1883.66	-0.00678	1883.66	-0.01058
1884.14	-0.00677	1884.14	-0.01055
1884.63	-0.00676	1884.63	-0.01053
1885.11	-0.00674	1885.11	-0.0105
1885.59	-0.00671	1885.59	-0.01047
1886.07	-0.00667	1886.07	-0.01043
1886.55	-0.00664	1886.55	-0.01038
1887.04	-0.00661	1887.04	-0.01033
1887.52	-0.00658	1887.52	-0.01028
1888	-0.00656	1888	-0.01023
1888.48	-0.00654	1888.48	-0.0102
1888.96	-0.00651	1888.96	-0.01017
1889.45	-0.00648	1889.45	-0.01015
1889.93	-0.00644	1889.93	-0.01013
1890.41	-0.00641	1890.41	-0.01012
1890.89	-0.00638	1890.89	-0.01012
1891.38	-0.00635	1891.38	-0.01012
1891.86	-0.00633	1891.86	-0.01012
1892.34	-0.0063	1892.34	-0.01012
1892.82	-0.00627	1892.82	-0.01011
1893.3	-0.00623	1893.3	-0.01008
1893.79	-0.00619	1893.79	-0.01003
1894.27	-0.00616	1894.27	-0.00997
1894.75	-0.00612	1894.75	-0.00991
1895.23	-0.0061	1895.23	-0.00987
1895.71	-0.00608	1895.71	-0.00985
1896.2	-0.00605	1896.2	-0.00984
1896.68	-0.00602	1896.68	-0.00985
1897.16	-0.00598	1897.16	-0.00986
1897.64	-0.00594	1897.64	-0.00987
1898.12	-0.00591	1898.12	-0.00985
1898.61	-0.00588	1898.61	-0.00983
1899.09	-0.00585	1899.09	-0.00979
1899.57	-0.00584	1899.57	-0.00976
1900.05	-0.00582	1900.05	-0.00972
1900.54	-0.0058	1900.54	-0.00968
1901.02	-0.00577	1901.02	-0.00965
1901.5	-0.00573	1901.5	-0.00961
1901.98	-0.00569	1901.98	-0.00958
1902.46	-0.00565	1902.46	-0.00955
1902.95	-0.00562	1902.95	-0.00953
1903.43	-0.0056	1903.43	-0.00951
1903.91	-0.00557	1903.91	-0.00949
1904.39	-0.00554	1904.39	-0.00947
1904.88	-0.0055	1904.88	-0.00943
1905.36	-0.00546	1905.36	-0.00937
1905.84	-0.00542	1905.84	-0.00931
1906.32	-0.00539	1906.32	-0.00924
1906.8	-0.00536	1906.8	-0.00918
1907.29	-0.00534	1907.29	-0.00913
1907.77	-0.00531	1907.77	-0.0091
1908.25	-0.00528	1908.25	-0.00907
1908.73	-0.00524	1908.73	-0.00905
1909.21	-0.0052	1909.21	-0.00902
1909.7	-0.00516	1909.7	-0.009
1910.18	-0.00512	1910.18	-0.00898
1910.66	-0.0051	1910.66	-0.00895
1911.14	-0.00507	1911.14	-0.00893
1911.62	-0.00505	1911.62	-0.00891
1912.11	-0.00501	1912.11	-0.00888
1912.59	-0.00497	1912.59	-0.00883
1913.07	-0.00492	1913.07	-0.00878
1913.55	-0.00487	1913.55	-0.00872
1914.04	-0.00482	1914.04	-0.00866
1914.52	-0.00478	1914.52	-0.0086
1915	-0.00474	1915	-0.00855
1915.48	-0.0047	1915.48	-0.00851
1915.96	-0.00465	1915.96	-0.00846
1916.45	-0.0046	1916.45	-0.00841
1916.93	-0.00454	1916.93	-0.00834
1917.41	-0.00448	1917.41	-0.00827
1917.89	-0.00443	1917.89	-0.00821
1918.37	-0.00438	1918.37	-0.00815
1918.86	-0.00433	1918.86	-0.00811
1919.34	-0.00428	1919.34	-0.00808
1919.82	-0.00422	1919.82	-0.00805
1920.3	-0.00416	1920.3	-0.00801
1920.79	-0.00409	1920.79	-0.00795
1921.27	-0.00402	1921.27	-0.00788
1921.75	-0.00396	1921.75	-0.00779
1922.23	-0.00391	1922.23	-0.00771
1922.71	-0.00386	1922.71	-0.00765
1923.2	-0.00381	1923.2	-0.00759
1923.68	-0.00376	1923.68	-0.00755
1924.16	-0.0037	1924.16	-0.00752
1924.64	-0.00363	1924.64	-0.00748
1925.12	-0.00357	1925.12	-0.00744
1925.61	-0.00351	1925.61	-0.00739
1926.09	-0.00346	1926.09	-0.00735
1926.57	-0.00342	1926.57	-0.00731
1927.05	-0.00337	1927.05	-0.00727
1927.54	-0.00332	1927.54	-0.00723
1928.02	-0.00327	1928.02	-0.00719
1928.5	-0.00321	1928.5	-0.00715
1928.98	-0.00316	1928.98	-0.0071
1929.46	-0.00312	1929.46	-0.00705
1929.94	-0.00308	1929.94	-0.00701
1930.43	-0.00305	1930.43	-0.00697
1930.91	-0.00302	1930.91	-0.00694
1931.39	-0.00299	1931.39	-0.00691
1931.87	-0.00295	1931.87	-0.00687
1932.36	-0.00291	1932.36	-0.00683
1932.84	-0.00287	1932.84	-0.00678
1933.32	-0.00283	1933.32	-0.00673
1933.8	-0.0028	1933.8	-0.00669
1934.28	-0.00278	1934.28	-0.00665
1934.77	-0.00274	1934.77	-0.00662
1935.25	-0.0027	1935.25	-0.00658
1935.73	-0.00265	1935.73	-0.00654
1936.21	-0.00259	1936.21	-0.00649
1936.69	-0.00253	1936.69	-0.00643
1937.18	-0.00247	1937.18	-0.00637
1937.66	-0.00242	1937.66	-0.00631
1938.14	-0.00237	1938.14	-0.00625
1938.62	-0.00231	1938.62	-0.00619
1939.11	-0.00224	1939.11	-0.00614
1939.59	-0.00217	1939.59	-0.00607
1940.07	-0.00209	1940.07	-0.00598
1940.55	-0.00201	1940.55	-0.00589
1941.03	-0.00194	1941.03	-0.00579
1941.52	-0.00187	1941.52	-0.00569
1942	-0.00181	1942	-0.00561
1942.48	-0.00175	1942.48	-0.00555
1942.96	-0.00168	1942.96	-0.0055
1943.44	-0.0016	1943.44	-0.00547
1943.93	-0.00153	1943.93	-0.00543
1944.41	-0.00145	1944.41	-0.00539
1944.89	-0.00139	1944.89	-0.00535
1945.37	-0.00134	1945.37	-0.00531
1945.86	-0.0013	1945.86	-0.00526
1946.34	-0.00125	1946.34	-0.00522
1946.82	-0.00121	1946.82	-0.00518
1947.3	-0.00115	1947.3	-0.00515
1947.78	-0.0011	1947.78	-0.00511
1948.27	-0.00105	1948.27	-0.00508
1948.75	-0.00101	1948.75	-0.00506
1949.23	-0.000979637	1949.23	-0.00504
1949.71	-0.000956593	1949.71	-0.00503
1950.19	-0.000934499	1950.19	-0.00502
1950.68	-0.000908731	1950.68	-0.00502
1951.16	-0.000878527	1951.16	-0.00502
1951.64	-0.000847366	1951.64	-0.00502
1952.12	-0.000820831	1952.12	-0.00501
1952.61	-0.000803243	1952.61	-0.005
1953.09	-0.000794904	1953.09	-0.00499
1953.57	-0.00079171	1953.57	-0.00499
1954.05	-0.000787329	1954.05	-0.00498
1954.53	-0.000776714	1954.53	-0.00498
1955.02	-0.000758947	1955.02	-0.00498
1955.5	-0.000737699	1955.5	-0.00496
1955.98	-0.000719091	1955.98	-0.00495
1956.46	-0.000708063	1956.46	-0.00493
1956.94	-0.00070542	1956.94	-0.00492
1957.43	-0.000707283	1957.43	-0.0049
1957.91	-0.000707239	1957.91	-0.00488
1958.39	-0.000699892	1958.39	-0.00486
1958.87	-0.000683825	1958.87	-0.00483
1959.36	-0.000662224	1959.36	-0.00479
1959.84	-0.000640835	1959.84	-0.00474
1960.32	-0.000624422	1960.32	-0.00469
1960.8	-0.000613794	1960.8	-0.00464
1961.28	-0.000605114	1961.28	-0.0046
1961.77	-0.00059211	1961.77	-0.00457
1962.25	-0.000569879	1962.25	-0.00455
1962.73	-0.000537955	1962.73	-0.00451
1963.21	-0.000500778	1963.21	-0.00447
1963.69	-0.00046522	1963.69	-0.00442
1964.18	-0.000436698	1964.18	-0.00435
1964.66	-0.000416133	1964.66	-0.00427
1965.14	-0.000399468	1965.14	-0.00419
1965.62	-0.000380061	1965.62	-0.00411
1966.11	-0.000352508	1966.11	-0.00403
1966.59	-0.000315721	1966.59	-0.00395
1967.07	-0.000273483	1967.07	-0.00388
1967.55	-0.000232169	1967.55	-0.00381
1968.03	-0.000196838	1968.03	-0.00376
1968.52	-0.000168106	1968.52	-0.00371
1969	-0.000141529	1969	-0.00366
1969.48	-0.000109888	1969.48	-0.00361
1969.96	-6.70224e-05	1969.96	-0.00355
1970.44	-1.10829e-05	1970.44	-0.00347
1970.93	5.47233e-05	1970.93	-0.00337
1971.41	0.000124331	1971.41	-0.00326
1971.89	0.000192632	1971.89	-0.00314
1972.37	0.000258673	1972.37	-0.00301
1972.85	0.000326235	1972.85	-0.00289
1973.34	0.000401369	1973.34	-0.00277
1973.82	0.000488476	1973.82	-0.00265
1974.3	0.000587284	1974.3	-0.00252
1974.78	0.00069258	1974.78	-0.00239
1975.27	0.000796796	1975.27	-0.00225
1975.75	0.00089401	1975.75	-0.00212
1976.23	0.000983044	1976.23	-0.00198
1976.71	0.00107	1976.71	-0.00184
1977.19	0.00116	1977.19	-0.00171
1977.68	0.00125	1977.68	-0.00157
1978.16	0.00136	1978.16	-0.00144
1978.64	0.00147	1978.64	-0.00129
1979.12	0.00158	1979.12	-0.00115
1979.6	0.00169	1979.6	-0.001
1980.09	0.00179	1980.09	-0.000862649
1980.57	0.00189	1980.57	-0.000728536
1981.05	0.00199	1981.05	-0.000598187
1981.53	0.00211	1981.53	-0.000467104
1982.02	0.00224	1982.02	-0.000330486
1982.5	0.00238	1982.5	-0.00018614
1982.98	0.00253	1982.98	-3.61477e-05
1983.46	0.00267	1983.46	0.000113996
1983.94	0.00281	1983.94	0.000257694
1984.42	0.00294	1984.42	0.000389201
1984.91	0.00309	1984.91	0.000505986
1985.39	0.00325	1985.39	0.000608502
1985.87	0.00341	1985.87	0.000697999
1986.35	0.00359	1986.35	0.000775299
1986.84	0.00376	1986.84	0.000838603
1987.32	0.00391	1987.32	0.00088505
1987.8	0.00406	1987.8	0.000911014
1988.28	0.00419	1988.28	0.000914999
1988.77	0.00432	1988.77	0.000897966
1989.25	0.00444	1989.25	0.000862507
1989.73	0.00456	1989.73	0.000810751
1990.21	0.00468	1990.21	0.000742174
1990.69	0.00477	1990.69	0.0006528
1991.17	0.00484	1991.17	0.000536904
1991.66	0.00488	1991.66	0.000389699
1992.14	0.00489	1992.14	0.000210353
1992.62	0.00489	1992.62	3.18088e-06
1993.1	0.00487	1993.1	-0.000223332
1993.59	0.00483	1993.59	-0.000460882
1994.07	0.00478	1994.07	-0.000704157
1994.55	0.00471	1994.55	-0.000952023
1995.03	0.0046	1995.03	-0.00121
1995.51	0.00446	1995.51	-0.00147
1996	0.0043	1996	-0.00174
1996.48	0.00411	1996.48	-0.00203
1996.96	0.00392	1996.96	-0.00231
1997.44	0.00372	1997.44	-0.00258
1997.92	0.00351	1997.92	-0.00285
1998.41	0.00329	1998.41	-0.0031
1998.89	0.00305	1998.89	-0.00335
1999.37	0.00279	1999.37	-0.00358
1999.85	0.00252	1999.85	-0.00381
2000.34	0.00226	2000.34	-0.00402
2000.82	0.002	2000.82	-0.00422
2001.3	0.00176	2001.3	-0.0044
2001.78	0.00154	2001.78	-0.00456
2002.26	0.00132	2002.26	-0.00471
2002.75	0.0011	2002.75	-0.00483
2003.23	0.000889876	2003.23	-0.00494
2003.71	0.000690718	2003.71	-0.00504
2004.19	0.000511661	2004.19	-0.00513
2004.67	0.000359238	2004.67	-0.00521
2005.16	0.000234163	2005.16	-0.00527
2005.64	0.00013092	2005.64	-0.00531
2006.12	4.09324e-05	2006.12	-0.00535
2006.6	-4.2601e-05	2006.6	-0.00538
2007.09	-0.000120955	2007.09	-0.0054
2007.57	-0.000189459	2007.57	-0.00542
2008.05	-0.000240714	2008.05	-0.00544
2008.53	-0.000269493	2008.53	-0.00545
2009.01	-0.000276512	2009.01	-0.00545
2009.5	-0.000268877	2009.5	-0.00545
2009.98	-0.000256785	2009.98	-0.00544
2010.46	-0.000248353	2010.46	-0.00543
2010.94	-0.000245387	2010.94	-0.00542
2011.42	-0.000242757	2011.42	-0.00541
2011.91	-0.000231731	2011.91	-0.0054
2012.39	-0.000205504	2012.39	-0.00539
2012.87	-0.000163644	2012.87	-0.00536
2013.35	-0.000112842	2013.35	-0.00533
2013.84	-6.34979e-05	2013.84	-0.00529
2014.32	-2.4158e-05	2014.32	-0.00526
2014.8	2.98938e-06	2014.8	-0.00522
2015.28	2.30206e-05	2015.28	-0.00519
2015.76	4.51769e-05	2015.76	-0.00516
2016.25	7.74898e-05	2016.25	-0.00514
2016.73	0.000122375	2016.73	-0.00511
2017.21	0.000175452	2017.21	-0.00508
2017.69	0.000228393	2017.69	-0.00506
2018.17	0.000273859	2018.17	-0.00505
2018.66	0.000309765	2018.66	-0.00505
2019.14	0.000340276	2019.14	-0.00505
2019.62	0.000373051	2019.62	-0.00506
2020.1	0.000414544	2020.1	-0.00506
2020.59	0.000466155	2020.59	-0.00506
2021.07	0.000523554	2021.07	-0.00504
2021.55	0.000579673	2021.55	-0.00501
2022.03	0.000629448	2022.03	-0.00498
2022.51	0.000673348	2022.51	-0.00494
2022.99	0.000717293	2022.99	-0.00491
2023.48	0.000768942	2023.48	-0.00488
2023.96	0.000832605	2023.96	-0.00484
2024.44	0.00090599	2024.44	-0.00481
2024.92	0.000981038	2024.92	-0.00477
2025.41	0.00105	2025.41	-0.00474
2025.89	0.0011	2025.89	-0.00471
2026.37	0.00115	2026.37	-0.00468
2026.85	0.0012	2026.85	-0.00466
2027.33	0.00125	2027.33	-0.00464
2027.82	0.00133	2027.82	-0.00462
2028.3	0.00143	2028.3	-0.0046
2028.78	0.00153	2028.78	-0.00456
2029.26	0.00161	2029.26	-0.00453
2029.74	0.00168	2029.74	-0.00451
2030.23	0.00173	2030.23	-0.00449
2030.71	0.00177	2030.71	-0.00447
2031.19	0.00182	2031.19	-0.00446
2031.67	0.00189	2031.67	-0.00445
2032.16	0.00199	2032.16	-0.00443
2032.64	0.00211	2032.64	-0.00441
2033.12	0.00222	2033.12	-0.00438
2033.6	0.00231	2033.6	-0.00435
2034.08	0.00238	2034.08	-0.00432
2034.57	0.00243	2034.57	-0.0043
2035.05	0.00248	2035.05	-0.00428
2035.53	0.00254	2035.53	-0.00426
2036.01	0.00263	2036.01	-0.00425
2036.49	0.00274	2036.49	-0.00423
2036.98	0.00286	2036.98	-0.00421
2037.46	0.00298	2037.46	-0.00419
2037.94	0.00309	2037.94	-0.00418
2038.42	0.00317	2038.42	-0.00417
2038.91	0.00325	2038.91	-0.00415
2039.39	0.00333	2039.39	-0.00412
2039.87	0.00342	2039.87	-0.00408
2040.35	0.00353	2040.35	-0.00403
2040.83	0.00366	2040.83	-0.00398
2041.32	0.0038	2041.32	-0.00393
2041.8	0.00395	2041.8	-0.00389
2042.28	0.0041	2042.28	-0.00386
2042.76	0.00424	2042.76	-0.00385
2043.24	0.00438	2043.24	-0.00383
2043.73	0.00452	2043.73	-0.00381
2044.21	0.00465	2044.21	-0.00379
2044.69	0.00477	2044.69	-0.00376
2045.17	0.0049	2045.17	-0.00373
2045.65	0.00505	2045.65	-0.00371
2046.14	0.00521	2046.14	-0.0037
2046.62	0.0054	2046.62	-0.00369
2047.1	0.0056	2047.1	-0.00368
2047.58	0.00581	2047.58	-0.00366
2048.07	0.00599	2048.07	-0.00363
2048.55	0.00614	2048.55	-0.0036
2049.03	0.00626	2049.03	-0.00355
2049.51	0.00639	2049.51	-0.00351
2049.99	0.00653	2049.99	-0.00348
2050.48	0.00672	2050.48	-0.00346
2050.96	0.00695	2050.96	-0.00344
2051.44	0.00722	2051.44	-0.00343
2051.92	0.00748	2051.92	-0.00341
2052.41	0.00771	2052.41	-0.0034
2052.89	0.00788	2052.89	-0.00338
2053.37	0.00801	2053.37	-0.00336
2053.85	0.00814	2053.85	-0.00335
2054.33	0.00829	2054.33	-0.00334
2054.82	0.00851	2054.82	-0.00333
2055.3	0.0088	2055.3	-0.00331
2055.78	0.00913	2055.78	-0.0033
2056.26	0.00946	2056.26	-0.00328
2056.74	0.00974	2056.74	-0.00326
2057.23	0.00996	2057.23	-0.00322
2057.71	0.01013	2057.71	-0.00319
2058.19	0.01029	2058.19	-0.00315
2058.67	0.01048	2058.67	-0.0031
2059.16	0.01075	2059.16	-0.00306
2059.64	0.01109	2059.64	-0.00303
2060.12	0.01147	2060.12	-0.00301
2060.6	0.01185	2060.6	-0.003
2061.08	0.01219	2061.08	-0.003
2061.57	0.01246	2061.57	-0.00299
2062.05	0.01268	2062.05	-0.00298
2062.53	0.01288	2062.53	-0.00295
2063.01	0.01312	2063.01	-0.00292
2063.49	0.01341	2063.49	-0.00288
2063.98	0.01378	2063.98	-0.00284
2064.46	0.01419	2064.46	-0.00282
2064.94	0.01461	2064.94	-0.00282
2065.42	0.015	2065.42	-0.00282
2065.91	0.01534	2065.91	-0.00281
2066.39	0.01564	2066.39	-0.00279
2066.87	0.0159	2066.87	-0.00274
2067.35	0.01618	2067.35	-0.00268
2067.83	0.0165	2067.83	-0.00262
2068.32	0.01687	2068.32	-0.00257
2068.8	0.01728	2068.8	-0.00254
2069.28	0.01772	2069.28	-0.00254
2069.76	0.01816	2069.76	-0.00255
2070.24	0.01855	2070.24	-0.00255
2070.73	0.0189	2070.73	-0.00255
2071.21	0.0192	2071.21	-0.00252
2071.69	0.01949	2071.69	-0.00248
2072.17	0.01979	2072.17	-0.00245
2072.65	0.02015	2072.65	-0.00243
2073.14	0.02057	2073.14	-0.00243
2073.62	0.02104	2073.62	-0.00245
2074.1	0.02152	2074.1	-0.00247
2074.58	0.02198	2074.58	-0.00247
2075.07	0.02238	2075.07	-0.00245
2075.55	0.02272	2075.55	-0.0024
2076.03	0.02303	2076.03	-0.00234
2076.51	0.02335	2076.51	-0.00228
2076.99	0.02373	2076.99	-0.00223
2077.48	0.02419	2077.48	-0.00222
2077.96	0.02471	2077.96	-0.00222
2078.44	0.02525	2078.44	-0.00224
2078.92	0.02575	2078.92	-0.00226
2079.4	0.02619	2079.4	-0.00225
2079.89	0.02654	2079.89	-0.00222
2080.37	0.02686	2080.37	-0.00217
2080.85	0.02719	2080.85	-0.0021
2081.33	0.02758	2081.33	-0.00205
2081.82	0.02806	2081.82	-0.00202
2082.3	0.02859	2082.3	-0.00201
2082.78	0.02913	2082.78	-0.00202
2083.26	0.02962	2083.26	-0.00203
2083.74	0.03003	2083.74	-0.00203
2084.22	0.03038	2084.22	-0.002
2084.71	0.0307	2084.71	-0.00196
2085.19	0.03105	2085.19	-0.00191
2085.67	0.03148	2085.67	-0.00186
2086.15	0.03198	2086.15	-0.00185
2086.64	0.03251	2086.64	-0.00186
2087.12	0.03302	2087.12	-0.00189
2087.6	0.03347	2087.6	-0.00193
2088.08	0.03385	2088.08	-0.00194
2088.56	0.03418	2088.56	-0.00191
2089.05	0.03452	2089.05	-0.00185
2089.53	0.0349	2089.53	-0.00178
2090.01	0.03534	2090.01	-0.00172
2090.49	0.03582	2090.49	-0.0017
2090.97	0.03629	2090.97	-0.00173
2091.46	0.03671	2091.46	-0.00178
2091.94	0.03707	2091.94	-0.00183
2092.42	0.03738	2092.42	-0.00184
2092.9	0.03769	2092.9	-0.0018
2093.39	0.03804	2093.39	-0.00172
2093.87	0.03844	2093.87	-0.00163
2094.35	0.03888	2094.35	-0.00157
2094.83	0.03931	2094.83	-0.00156
2095.31	0.03969	2095.31	-0.00161
2095.8	0.04002	2095.8	-0.0017
2096.28	0.04032	2096.28	-0.00178
2096.76	0.04062	2096.76	-0.00181
2097.24	0.04095	2097.24	-0.0018
2097.72	0.04134	2097.72	-0.00174
2098.21	0.04175	2098.21	-0.00168
2098.69	0.04214	2098.69	-0.00166
2099.17	0.04246	2099.17	-0.00171
2099.65	0.0427	2099.65	-0.00181
2100.14	0.04291	2100.14	-0.00193
2100.62	0.04312	2100.62	-0.00202
2101.1	0.04339	2101.1	-0.00204
2101.58	0.04373	2101.58	-0.00201
2102.06	0.04411	2102.06	-0.00194
2102.55	0.04448	2102.55	-0.00189
2103.03	0.04477	2103.03	-0.0019
2103.51	0.04497	2103.51	-0.00199
2103.99	0.04511	2103.99	-0.00214
2104.47	0.04525	2104.47	-0.00229
2104.96	0.04546	2104.96	-0.0024
2105.44	0.04576	2105.44	-0.00244
2105.92	0.04612	2105.92	-0.00242
2106.4	0.04649	2106.4	-0.00238
2106.89	0.04677	2106.89	-0.00238
2107.37	0.04694	2107.37	-0.00245
2107.85	0.047	2107.85	-0.00258
2108.33	0.04702	2108.33	-0.00275
2108.81	0.04709	2108.81	-0.0029
2109.3	0.04725	2109.3	-0.00298
2109.78	0.0475	2109.78	-0.00301
2110.26	0.04778	2110.26	-0.00299
2110.74	0.04799	2110.74	-0.00298
2111.22	0.04807	2111.22	-0.00302
2111.71	0.04803	2111.71	-0.00313
2112.19	0.04792	2112.19	-0.00328
2112.67	0.04783	2112.67	-0.00343
2113.15	0.04784	2113.15	-0.00353
2113.64	0.04797	2113.64	-0.00357
2114.12	0.04816	2114.12	-0.00355
2114.6	0.04833	2114.6	-0.00351
2115.08	0.04838	2115.08	-0.0035
2115.56	0.04828	2115.56	-0.00356
2116.05	0.04809	2116.05	-0.00367
2116.53	0.04789	2116.53	-0.00379
2117.01	0.04777	2117.01	-0.00389
2117.49	0.04777	2117.49	-0.00394
2117.97	0.04785	2117.97	-0.00391
2118.46	0.04795	2118.46	-0.00386
2118.94	0.04795	2118.94	-0.00381
2119.42	0.04781	2119.42	-0.00381
2119.9	0.04754	2119.9	-0.00387
2120.39	0.04722	2120.39	-0.00395
2120.87	0.04694	2120.87	-0.00403
2121.35	0.04677	2121.35	-0.00407
2121.83	0.04668	2121.83	-0.00405
2122.31	0.04662	2122.31	-0.00398
2122.8	0.04648	2122.8	-0.00392
2123.28	0.0462	2123.28	-0.00388
2123.76	0.04577	2123.76	-0.0039
2124.24	0.04525	2124.24	-0.00396
2124.72	0.04475	2124.72	-0.00405
2125.21	0.04435	2125.21	-0.00411
2125.69	0.04405	2125.69	-0.00413
2126.17	0.04381	2126.17	-0.00411
2126.65	0.04356	2126.65	-0.00407
2127.13	0.04321	2127.13	-0.00404
2127.62	0.04273	2127.62	-0.00405
2128.1	0.04215	2128.1	-0.00409
2128.58	0.04155	2128.58	-0.00416
2129.06	0.04101	2129.06	-0.00421
2129.55	0.04055	2129.55	-0.00423
2130.03	0.04016	2130.03	-0.00422
2130.51	0.03975	2130.51	-0.00418
2130.99	0.03926	2130.99	-0.00415
2131.47	0.03863	2131.47	-0.00415
2131.96	0.03788	2131.96	-0.00418
2132.44	0.03704	2132.44	-0.00424
2132.92	0.03619	2132.92	-0.00431
2133.4	0.03535	2133.4	-0.00436
2133.88	0.03452	2133.88	-0.00439
2134.37	0.03367	2134.37	-0.00439
2134.85	0.03273	2134.85	-0.00439
2135.33	0.03167	2135.33	-0.00439
2135.81	0.03049	2135.81	-0.00442
2136.3	0.02919	2136.3	-0.00447
2136.78	0.02779	2136.78	-0.00453
2137.26	0.02627	2137.26	-0.00459
2137.74	0.02458	2137.74	-0.00463
2138.22	0.02269	2138.22	-0.00465
2138.7	0.02057	2138.7	-0.00466
2139.19	0.01827	2139.19	-0.00468
2139.67	0.0159	2139.67	-0.00471
2140.15	0.01363	2140.15	-0.00475
2140.63	0.01162	2140.63	-0.00481
2141.12	0.01002	2141.12	-0.00488
2141.6	0.00886	2141.6	-0.00494
2142.08	0.00811	2142.08	-0.00498
2142.56	0.00773	2142.56	-0.005
2143.04	0.00764	2143.04	-0.005
2143.53	0.00784	2143.53	-0.00497
2144.01	0.00836	2144.01	-0.00491
2144.49	0.00927	2144.49	-0.00484
2144.97	0.01061	2144.97	-0.00476
2145.45	0.01238	2145.45	-0.00468
2145.94	0.01452	2145.94	-0.0046
2146.42	0.01688	2146.42	-0.00454
2146.9	0.01933	2146.9	-0.00449
2147.38	0.02172	2147.38	-0.00444
2147.87	0.02395	2147.87	-0.00439
2148.35	0.02599	2148.35	-0.00433
2148.83	0.02783	2148.83	-0.00426
2149.31	0.02949	2149.31	-0.00419
2149.79	0.03101	2149.79	-0.00414
2150.28	0.03239	2150.28	-0.0041
2150.76	0.03367	2150.76	-0.00407
2151.24	0.03488	2151.24	-0.00405
2151.72	0.03604	2151.72	-0.00402
2152.2	0.03719	2152.2	-0.00397
2152.69	0.03833	2152.69	-0.0039
2153.17	0.03946	2153.17	-0.00382
2153.65	0.04055	2153.65	-0.00374
2154.13	0.04158	2154.13	-0.00367
2154.61	0.04253	2154.61	-0.00361
2155.1	0.0434	2155.1	-0.00357
2155.58	0.04423	2155.58	-0.00353
2156.06	0.04504	2156.06	-0.00348
2156.54	0.04585	2156.54	-0.00342
2157.03	0.04668	2157.03	-0.00336
2157.51	0.0475	2157.51	-0.0033
2157.99	0.04827	2157.99	-0.00325
2158.47	0.04897	2158.47	-0.00322
2158.95	0.04961	2158.95	-0.0032
2159.44	0.05019	2159.44	-0.00318
2159.92	0.05076	2159.92	-0.00315
2160.4	0.05133	2160.4	-0.00312
2160.88	0.05192	2160.88	-0.00307
2161.36	0.05251	2161.36	-0.00302
2161.85	0.05306	2161.85	-0.00298
2162.33	0.05356	2162.33	-0.00295
2162.81	0.05399	2162.81	-0.00294
2163.29	0.05437	2163.29	-0.00292
2163.78	0.05475	2163.78	-0.00291
2164.26	0.05514	2164.26	-0.00288
2164.74	0.05555	2164.74	-0.00283
2165.22	0.05596	2165.22	-0.00278
2165.7	0.05636	2165.7	-0.00274
2166.19	0.05669	2166.19	-0.00271
2166.67	0.05697	2166.67	-0.00268
2167.15	0.0572	2167.15	-0.00267
2167.63	0.05741	2167.63	-0.00265
2168.11	0.05763	2168.11	-0.00263
2168.6	0.05786	2168.6	-0.00261
2169.08	0.05811	2169.08	-0.00259
2169.56	0.05833	2169.56	-0.00257
2170.04	0.05849	2170.04	-0.00257
2170.53	0.0586	2170.53	-0.00258
2171.01	0.05866	2171.01	-0.0026
2171.49	0.05869	2171.49	-0.0026
2171.97	0.05873	2171.97	-0.0026
2172.45	0.05879	2172.45	-0.00258
2172.94	0.05885	2172.94	-0.00257
2173.42	0.05889	2173.42	-0.00255
2173.9	0.05889	2173.9	-0.00255
2174.38	0.05884	2174.38	-0.00255
2174.86	0.05874	2174.86	-0.00256
2175.35	0.05863	2175.35	-0.00256
2175.83	0.05852	2175.83	-0.00255
2176.31	0.05843	2176.31	-0.00253
2176.79	0.05834	2176.79	-0.00251
2177.28	0.05823	2177.28	-0.00249
2177.76	0.05808	2177.76	-0.00248
2178.24	0.05788	2178.24	-0.00248
2178.72	0.05764	2178.72	-0.00248
2179.2	0.05737	2179.2	-0.00248
2179.69	0.05711	2179.69	-0.00247
2180.17	0.05687	2180.17	-0.00245
2180.65	0.05663	2180.65	-0.00244
2181.13	0.05637	2181.13	-0.00242
2181.61	0.05608	2181.61	-0.00242
2182.1	0.05575	2182.1	-0.00243
2182.58	0.05537	2182.58	-0.00245
2183.06	0.05497	2183.06	-0.00246
2183.54	0.05458	2183.54	-0.00248
2184.03	0.0542	2184.03	-0.00248
2184.51	0.05383	2184.51	-0.00249
2184.99	0.05344	2184.99	-0.00249
2185.47	0.05303	2185.47	-0.00251
2185.95	0.05257	2185.95	-0.00254
2186.44	0.05208	2186.44	-0.00258
2186.92	0.05156	2186.92	-0.00261
2187.4	0.05106	2187.4	-0.00264
2187.88	0.05057	2187.88	-0.00266
2188.36	0.05009	2188.36	-0.00268
2188.85	0.0496	2188.85	-0.0027
2189.33	0.04908	2189.33	-0.00272
2189.81	0.04852	2189.81	-0.00274
2190.29	0.04793	2190.29	-0.00277
2190.78	0.04733	2190.78	-0.00279
2191.26	0.04673	2191.26	-0.0028
2191.74	0.04615	2191.74	-0.0028
2192.22	0.04557	2192.22	-0.00279
2192.7	0.04499	2192.7	-0.00279
2193.19	0.04439	2193.19	-0.00281
2193.67	0.04375	2193.67	-0.00283
2194.15	0.04308	2194.15	-0.00286
2194.63	0.0424	2194.63	-0.0029
2195.11	0.04172	2195.11	-0.00293
2195.6	0.04107	2195.6	-0.00296
2196.08	0.04042	2196.08	-0.00298
2196.56	0.03977	2196.56	-0.00299
2197.04	0.03911	2197.04	-0.00302
2197.53	0.03842	2197.53	-0.00304
2198.01	0.0377	2198.01	-0.00307
2198.49	0.03698	2198.49	-0.00309
2198.97	0.03626	2198.97	-0.00311
2199.45	0.03556	2199.45	-0.00313
2199.93	0.03488	2199.93	-0.00314
2200.42	0.0342	2200.42	-0.00315
2200.9	0.03351	2200.9	-0.00316
2201.38	0.03279	2201.38	-0.00318
2201.86	0.03205	2201.86	-0.0032
2202.35	0.03131	2202.35	-0.00322
2202.83	0.03058	2202.83	-0.00323
2203.31	0.02987	2203.31	-0.00323
2203.79	0.02918	2203.79	-0.00323
2204.27	0.02849	2204.27	-0.00324
2204.76	0.0278	2204.76	-0.00326
2205.24	0.02708	2205.24	-0.00328
2205.72	0.02635	2205.72	-0.0033
2206.2	0.02562	2206.2	-0.00333
2206.68	0.02491	2206.68	-0.00334
2207.17	0.02421	2207.17	-0.00334
2207.65	0.02354	2207.65	-0.00334
2208.13	0.02288	2208.13	-0.00334
2208.61	0.02221	2208.61	-0.00335
2209.09	0.02154	2209.09	-0.00336
2209.58	0.02085	2209.58	-0.00337
2210.06	0.02017	2210.06	-0.00337
2210.54	0.0195	2210.54	-0.00338
2211.02	0.01887	2211.02	-0.00337
2211.51	0.01825	2211.51	-0.00337
2211.99	0.01766	2211.99	-0.00337
2212.47	0.01706	2212.47	-0.00337
2212.95	0.01646	2212.95	-0.00338
2213.43	0.01586	2213.43	-0.00339
2213.92	0.01526	2213.92	-0.00341
2214.4	0.01469	2214.4	-0.00341
2214.88	0.01414	2214.88	-0.00341
2215.36	0.01362	2215.36	-0.0034
2215.84	0.01311	2215.84	-0.0034
2216.33	0.01261	2216.33	-0.0034
2216.81	0.01211	2216.81	-0.00342
2217.29	0.01161	2217.29	-0.00343
2217.77	0.01111	2217.77	-0.00345
2218.26	0.01064	2218.26	-0.00346
2218.74	0.01019	2218.74	-0.00346
2219.22	0.00977	2219.22	-0.00346
2219.7	0.00936	2219.7	-0.00347
2220.18	0.00896	2220.18	-0.00347
2220.67	0.00856	2220.67	-0.00348
2221.15	0.00816	2221.15	-0.00349
2221.63	0.00776	2221.63	-0.00349
2222.11	0.00739	2222.11	-0.00349
2222.59	0.00705	2222.59	-0.00348
2223.08	0.00673	2223.08	-0.00346
2223.56	0.00644	2223.56	-0.00345
2224.04	0.00615	2224.04	-0.00344
2224.52	0.00586	2224.52	-0.00344
2225.01	0.00557	2225.01	-0.00345
2225.49	0.0053	2225.49	-0.00345
2225.97	0.00504	2225.97	-0.00344
2226.45	0.00481	2226.45	-0.00343
2226.93	0.0046	2226.93	-0.00341
2227.42	0.00441	2227.42	-0.0034
2227.9	0.00423	2227.9	-0.00339
2228.38	0.00404	2228.38	-0.00338
2228.86	0.00384	2228.86	-0.00338
2229.34	0.00366	2229.34	-0.00338
2229.83	0.00348	2229.83	-0.00338
2230.31	0.00333	2230.31	-0.00336
2230.79	0.0032	2230.79	-0.00335
2231.27	0.00307	2231.27	-0.00334
2231.76	0.00295	2231.76	-0.00334
2232.24	0.00283	2232.24	-0.00334
2232.72	0.00269	2232.72	-0.00334
2233.2	0.00257	2233.2	-0.00335
2233.68	0.00246	2233.68	-0.00335
2234.17	0.00237	2234.17	-0.00335
2234.65	0.00229	2234.65	-0.00335
2235.13	0.00223	2235.13	-0.00335
2235.61	0.00218	2235.61	-0.00335
2236.09	0.00211	2236.09	-0.00335
2236.58	0.00205	2236.58	-0.00335
2237.06	0.00198	2237.06	-0.00334
2237.54	0.00192	2237.54	-0.00332
2238.02	0.00188	2238.02	-0.0033
2238.51	0.00185	2238.51	-0.00327
2238.99	0.00183	2238.99	-0.00325
2239.47	0.0018	2239.47	-0.00323
2239.95	0.00177	2239.95	-0.00323
2240.43	0.00172	2240.43	-0.00323
2240.92	0.00167	2240.92	-0.00323
2241.4	0.00163	2241.4	-0.00323
2241.88	0.0016	2241.88	-0.00322
2242.36	0.00158	2242.36	-0.00321
2242.84	0.00157	2242.84	-0.0032
2243.33	0.00155	2243.33	-0.00319
2243.81	0.00152	2243.81	-0.00319
2244.29	0.00149	2244.29	-0.00318
2244.77	0.00146	2244.77	-0.00318
2245.26	0.00143	2245.26	-0.00317
2245.74	0.00142	2245.74	-0.00315
2246.22	0.00142	2246.22	-0.00313
2246.7	0.00143	2246.7	-0.00312
2247.18	0.00143	2247.18	-0.00311
2247.67	0.00143	2247.67	-0.00311
2248.15	0.00142	2248.15	-0.00311
2248.63	0.00141	2248.63	-0.00311
2249.11	0.00141	2249.11	-0.00311
2249.59	0.00141	2249.59	-0.0031
2250.08	0.00143	2250.08	-0.00309
2250.56	0.00145	2250.56	-0.00307
2251.04	0.00147	2251.04	-0.00305
2251.52	0.00148	2251.52	-0.00303
2252.01	0.00147	2252.01	-0.00302
2252.49	0.00146	2252.49	-0.003
2252.97	0.00146	2252.97	-0.00299
2253.45	0.00147	2253.45	-0.00297
2253.93	0.00148	2253.93	-0.00295
2254.41	0.0015	2254.41	-0.00294
2254.9	0.00151	2254.9	-0.00293
2255.38	0.00151	2255.38	-0.00293
2255.86	0.0015	2255.86	-0.00294
2256.34	0.00148	2256.34	-0.00294
2256.83	0.00148	2256.83	-0.00294
2257.31	0.00148	2257.31	-0.00293
2257.79	0.00149	2257.79	-0.00291
2258.27	0.0015	2258.27	-0.0029
2258.75	0.00151	2258.75	-0.00289
2259.24	0.00151	2259.24	-0.00288
2259.72	0.0015	2259.72	-0.00288
2260.2	0.00149	2260.2	-0.00288
2260.68	0.00149	2260.68	-0.00288
2261.16	0.00149	2261.16	-0.00288
2261.65	0.00151	2261.65	-0.00288
2262.13	0.00153	2262.13	-0.00288
2262.61	0.00154	2262.61	-0.00288
2263.09	0.00155	2263.09	-0.00288
2263.58	0.00154	2263.58	-0.00288
2264.06	0.00154	2264.06	-0.00288
2264.54	0.00153	2264.54	-0.00288
2265.02	0.00154	2265.02	-0.00288
2265.5	0.00156	2265.5	-0.00287
2265.99	0.00158	2265.99	-0.00287
2266.47	0.00159	2266.47	-0.00287
2266.95	0.00159	2266.95	-0.00287
2267.43	0.00159	2267.43	-0.00288
2267.91	0.00158	2267.91	-0.00288
2268.4	0.00158	2268.4	-0.00287
2268.88	0.00158	2268.88	-0.00286
2269.36	0.0016	2269.36	-0.00285
2269.84	0.00162	2269.84	-0.00284
2270.32	0.00163	2270.32	-0.00284
2270.81	0.00164	2270.81	-0.00284
2271.29	0.00164	2271.29	-0.00284
2271.77	0.00164	2271.77	-0.00284
2272.25	0.00164	2272.25	-0.00283
2272.74	0.00165	2272.74	-0.00282
2273.22	0.00167	2273.22	-0.0028
2273.7	0.00169	2273.7	-0.00279
2274.18	0.0017	2274.18	-0.00277
2274.66	0.00171	2274.66	-0.00276
2275.15	0.00171	2275.15	-0.00276
2275.63	0.0017	2275.63	-0.00275
2276.11	0.00169	2276.11	-0.00275
2276.59	0.0017	2276.59	-0.00274
2277.07	0.00171	2277.07	-0.00273
2277.56	0.00172	2277.56	-0.00272
2278.04	0.00172	2278.04	-0.00272
2278.52	0.00172	2278.52	-0.00272
2279	0.00171	2279	-0.00272
2279.49	0.0017	2279.49	-0.00272
2279.97	0.00169	2279.97	-0.00272
2280.45	0.00169	2280.45	-0.00272
2280.93	0.0017	2280.93	-0.00272
2281.41	0.00171	2281.41	-0.00271
2281.9	0.00172	2281.9	-0.00272
2282.38	0.00172	2282.38	-0.00272
2282.86	0.00172	2282.86	-0.00273
2283.34	0.0017	2283.34	-0.00274
2283.82	0.00169	2283.82	-0.00275
2284.31	0.00169	2284.31	-0.00275
2284.79	0.00169	2284.79	-0.00275
2285.27	0.0017	2285.27	-0.00275
2285.75	0.0017	2285.75	-0.00276
2286.24	0.00169	2286.24	-0.00277
2286.72	0.00167	2286.72	-0.00278
2287.2	0.00165	2287.2	-0.00278
2287.68	0.00164	2287.68	-0.00279
2288.16	0.00163	2288.16	-0.00278
2288.65	0.00163	2288.65	-0.00277
2289.13	0.00163	2289.13	-0.00277
2289.61	0.00164	2289.61	-0.00276
2290.09	0.00163	2290.09	-0.00276
2290.57	0.00162	2290.57	-0.00276
2291.06	0.00161	2291.06	-0.00276
2291.54	0.0016	2291.54	-0.00276
2292.02	0.00159	2292.02	-0.00276
2292.5	0.0016	2292.5	-0.00276
2292.99	0.0016	2292.99	-0.00276
2293.47	0.00161	2293.47	-0.00276
2293.95	0.0016	2293.95	-0.00277
2294.43	0.00159	2294.43	-0.00279
2294.91	0.00157	2294.91	-0.0028
2295.4	0.00156	2295.4	-0.00281
2295.88	0.00155	2295.88	-0.00281
2296.36	0.00155	2296.36	-0.00282
2296.84	0.00154	2296.84	-0.00282
2297.32	0.00154	2297.32	-0.00282
2297.81	0.00153	2297.81	-0.00282
2298.29	0.0015	2298.29	-0.00282
2298.77	0.00148	2298.77	-0.00282
2299.25	0.00145	2299.25	-0.00282
2299.74	0.00144	2299.74	-0.00281
2300.22	0.00143	2300.22	-0.00281
2300.7	0.00142	2300.7	-0.00282
2301.18	0.00141	2301.18	-0.00284
2301.66	0.00139	2301.66	-0.00286
2302.15	0.00137	2302.15	-0.00289
2302.63	0.00134	2302.63	-0.00291
2303.11	0.00131	2303.11	-0.00293
2303.59	0.0013	2303.59	-0.00295
2304.07	0.00129	2304.07	-0.00296
2304.56	0.00129	2304.56	-0.00297
2305.04	0.00128	2305.04	-0.00298
2305.52	0.00127	2305.52	-0.00299
2306	0.00125	2306	-0.00301
2306.49	0.00122	2306.49	-0.00301
2306.97	0.0012	2306.97	-0.00301
2307.45	0.00119	2307.45	-0.003
2307.93	0.00119	2307.93	-0.00299
2308.41	0.00119	2308.41	-0.00298
2308.9	0.00119	2308.9	-0.00297
2309.38	0.00118	2309.38	-0.00297
2309.86	0.00116	2309.86	-0.00298
2310.34	0.00113	2310.34	-0.00298
2310.82	0.00111	2310.82	-0.00299
2311.31	0.00109	2311.31	-0.003
2311.79	0.00108	2311.79	-0.00301
2312.27	0.00107	2312.27	-0.00303
2312.75	0.00106	2312.75	-0.00306
2313.24	0.00104	2313.24	-0.0031
2313.72	0.001	2313.72	-0.00316
2314.2	0.000957749	2314.2	-0.00321
2314.68	0.000912655	2314.68	-0.00326

[truncated: 37 more sheets: fig 11, fig12, fig 13, fig 14, fig15, fig 16a, fig 16b, fig 17a, fig 17b, fig18, fig 19a, fig 19b, fig 20, fig 21, fig 22a, fig 23a, fig 23 b, fig 24, fig25, fig 26a …]
