# Supplementary material for: Generating active metal/oxide reverse interfaces through coordinated migration of single atoms
Source: Nat Commun. 2024 Feb 9;15:1234. doi: 10.1038/s41467-024-45483-w (PMC10858022; doi:10.1038/s41467-024-45483-w)
Supplement: Supplementary file 3 — Source Data [file 41467_2024_45483_MOESM3_ESM.zip › Source data/Figure 4.xlsx]

## Sheet: Sheet1
	Er (eV)	Ea (eV)
* + O2 → *O2	-1.57	NA
*O2 + HCHO + * → *HCHO + *O2	-0.3	NA
*HCHO + *O2 → *H2CO2 + *O	-2.04	NA
*H2CO2 + *O → *HCO2 + *OH	-1.48	0.57
*HCO2 + *OH → *CO2 + *H2O	-0.11	0.76
*CO2 + *H2O→CO2 + H2O + 2*	0.46	NA
